# Supplementary material for: ABA-GA antagonism and modular gene networks cooperatively drive acquisition of desiccation tolerance in perilla seeds
Source: Front Plant Sci. 2025 Jul 23;16:1624742. doi: 10.3389/fpls.2025.1624742 (PMC12325373; doi:10.3389/fpls.2025.1624742)
Supplement: Supplementary file 2 [file Table1.xlsx]

## Sheet:  Table S1
Table S1. Growth temperature of perilla. Taigu County, Jinzhong City, Shanxi, China. Longitude & latitude: 37°25′38.2″N, 112°32′40.5″E. Degrees Celsius units (℃).
Month	Maximum temperature	Average high temperature	Average low temperature	Minimum temperature	Quantum of rainfall
					(mm)
May	35℃	26℃	10℃	1℃	10.4
June	37℃	31℃	15℃	9℃	12.7
July	38℃	32℃	19℃	14℃	0
August	37℃	30℃	18℃	8℃	146.1
September	35℃	26℃	14℃	4℃	1.9

## Sheet: Table S2
Table S2 Genes and primers for qRT-PCR validation
Gene ID	Forward primers (5´-3´)	Reverse primers (5´-3´)
C2S51_038850	GGGACACGAAAGCGACGGAAG	CGCCTGCTGAGACACACCTTG
C2S51_013117	AGAGGAGCCACTGTCCGAAGATG	ACACGAGCACTGCCATTTGAGG
C2S51_030978	AACAACAGCCGCCGTCTAATTCC	CTCCGAACAACCTCAGCGTCTTC
C2S51_023163	ACCAAACACCTTCATGCCCTTCG	TGGAGGAGGACGAGCATCTCAAG
C2S51_007138	CGTGCAGGTGCAAGGTGGTG	GTAAACGACGGTGGCAGGATGAG
C2S51_018879	GCAACCGTCAGAAGCCCAACC	GCCTTCTCGTCAATGTCGTCTCC
C2S51_035674	CTTCGCTCAATCCGGCCTCTTG	CGCAGATCTCAGCACCAACACC
C2S51_001282	ACCCAACCAACCCACCAAATTCG	TGCAGCGGCCACAATTTCTCTAG
C2S51_007508	CTCACGACGGCGAGAAAACTACG	CGGAGGAGTGCGGTGGAGAG
C2S51_013427	GGTGATCGGTGGAATGGGTTCG	GGGAGCCTACGGAAACTGTTGC
C2S51_035247	TCGCAGGCTATACGGAGACAACC	CCTTCCATCAGTGCCACCAATCC
C2S51_030010	TCACTCCACCTACACCAGGCATG	AACGGAACGAGCCAGCATGTG
18S RNA	CGGCGACGCATCATTCAAA	GCTGCCTTCCTTGGATGTGG
Actin	AGACCTTCAATGTGCCAGCCA	CACGACCAGCAAGATCCAACC

## Sheet: Table S3
Table S3 qRT-PCR Reaction System
Reagent	Volume (μL)
Template cDNA	1
10μM Primer (Forward+Reverse)	1
Taq SYBR green Qpcr Premix	10
Nuclease-Free Water	8
Total volume	20

## Sheet: Table S4
Table S4 Statistical table of RNA-seq sequencing quality
Sample	Raw Read Number	Raw Bases	Raw Q30 number	Raw Q20 rate	Raw Q30 rate	Total Mapped
D7-1	51889854	7835367954	7504142737	98.46	95.77	49825320 (97.65%)
D7-2	39465846	5959342746	5694961756	98.38	95.56	37849462 (97.63%)
D7-3	46254120	6984372120	6713914269	98.64	96.13	44654161 (97.79%)
D12-1	46129514	6965556614	6675833472	98.5	95.84	42546649 (93.68%)
D12-2	41381210	6248562710	5993776242	98.53	95.92	38589297 (94.75%)
D12-3	41021098	6194185798	5925106913	98.42	95.66	34909285 (86.58%)
D17-1	41705646	6297552546	6043824436	98.54	95.97	40116247 (97.72%)
D17-2	42144078	6363755778	6112082355	98.58	96.05	40634017 (97.88%)
D17-3	40541764	6121806364	5855997266	98.42	95.66	38924645 (97.66%)
D22-1	54134476	8174305876	7802421517	98.34	95.45	51852278 (97.57%)
D22-2	51466796	7771486196	7425455273	98.37	95.55	49335872 (97.63%)
D22-3	42798584	6462586184	6183123312	98.43	95.68	41094537 (97.67%)
D27-1	46078032	6957782832	6643885891	98.38	95.49	44170765 (97.46%)
D27-2	49730684	7509333284	7175302671	98.39	95.55	47653157 (97.48%)
D27-3	56129240	8475515240	8085396092	98.33	95.4	53740376 (97.50%)
D32-1	54105024	8169858624	7783758109	98.28	95.27	51739665 (97.43%)
D32-2	47948050	7240155550	6929551754	98.46	95.71	46066593 (97.53%)
D32-3	60184088	9087797288	8700928939	98.48	95.74	57788697 (97.46%)

## Sheet: Table S5
Table S5 GO enrichment results of 14040 DEGs, Top 30
GO.ID	Category	Term	List	Total	Pvalue	adjustPvalue	gene
GO:0071944	CC	cell periphery	1912	4431	6.75134e-26	5.61712e-23	C2S51_000010;C2S51_000018;C2S51_000021;C2S51_000043;C2S51_000070;C2S51_000078;C2S51_000092;C2S51_000096;C2S51_000108;C2S51_000196;C2S51_000222;C2S51_000243;C2S51_000264;C2S51_000266;C2S51_000281;C2S51_000283;C2S51_000316;C2S51_000364;C2S51_000434;C2S51_000437;C2S51_000452;C2S51_000479;C2S51_000511;C2S51_000546;C2S51_000549;C2S51_000551;C2S51_000577;C2S51_000653;C2S51_000678;C2S51_000719;C2S51_000…
GO:0050896	BP	response to stimulus	3130	7465	1.25484e-24	7.04972e-21	C2S51_000018;C2S51_000021;C2S51_000035;C2S51_000054;C2S51_000064;C2S51_000071;C2S51_000078;C2S51_000096;C2S51_000104;C2S51_000105;C2S51_000108;C2S51_000144;C2S51_000150;C2S51_000155;C2S51_000171;C2S51_000192;C2S51_000196;C2S51_000203;C2S51_000232;C2S51_000242;C2S51_000243;C2S51_000254;C2S51_000264;C2S51_000266;C2S51_000271;C2S51_000274;C2S51_000281;C2S51_000285;C2S51_000293;C2S51_000296;C2S51_000…
GO:0005886	CC	plasma membrane	1635	3763	5.95678e-23	2.47802e-20	C2S51_000021;C2S51_000043;C2S51_000070;C2S51_000078;C2S51_000092;C2S51_000096;C2S51_000222;C2S51_000243;C2S51_000264;C2S51_000266;C2S51_000281;C2S51_000316;C2S51_000364;C2S51_000434;C2S51_000437;C2S51_000479;C2S51_000511;C2S51_000546;C2S51_000549;C2S51_000577;C2S51_000653;C2S51_000678;C2S51_000719;C2S51_000720;C2S51_000721;C2S51_000733;C2S51_000749;C2S51_000773;C2S51_000811;C2S51_000841;C2S51_000…
GO:1901700	BP	response to oxygen-containing compound	1117	2396	3.6194e-22	7.99795e-19	C2S51_000105;C2S51_000171;C2S51_000242;C2S51_000281;C2S51_000285;C2S51_000293;C2S51_000364;C2S51_000399;C2S51_000415;C2S51_000426;C2S51_000465;C2S51_000548;C2S51_000583;C2S51_000677;C2S51_000683;C2S51_000752;C2S51_000768;C2S51_000798;C2S51_000811;C2S51_000813;C2S51_000832;C2S51_000834;C2S51_000871;C2S51_001139;C2S51_001215;C2S51_001305;C2S51_001407;C2S51_001421;C2S51_001450;C2S51_001557;C2S51_001…
GO:0001101	BP	response to acid chemical	864	1791	4.27089e-22	7.99795e-19	C2S51_000105;C2S51_000171;C2S51_000242;C2S51_000281;C2S51_000285;C2S51_000293;C2S51_000364;C2S51_000415;C2S51_000426;C2S51_000465;C2S51_000548;C2S51_000583;C2S51_000768;C2S51_000798;C2S51_000811;C2S51_000832;C2S51_000834;C2S51_000871;C2S51_001215;C2S51_001305;C2S51_001407;C2S51_001421;C2S51_001450;C2S51_001557;C2S51_001587;C2S51_001596;C2S51_001709;C2S51_001729;C2S51_001763;C2S51_001900;C2S51_001…
GO:0009628	BP	response to abiotic stimulus	1327	2965	2.60101e-18	3.65312e-15	C2S51_000054;C2S51_000105;C2S51_000150;C2S51_000232;C2S51_000242;C2S51_000243;C2S51_000254;C2S51_000271;C2S51_000274;C2S51_000285;C2S51_000296;C2S51_000309;C2S51_000390;C2S51_000426;C2S51_000505;C2S51_000583;C2S51_000677;C2S51_000798;C2S51_000811;C2S51_000813;C2S51_000825;C2S51_000850;C2S51_000860;C2S51_000863;C2S51_000871;C2S51_000878;C2S51_000915;C2S51_001139;C2S51_001233;C2S51_001275;C2S51_001…
GO:0010200	BP	response to chitin	130	195	1.77091e-16	1.98979e-13	C2S51_000683;C2S51_000752;C2S51_001621;C2S51_001814;C2S51_001879;C2S51_002261;C2S51_002292;C2S51_002691;C2S51_003170;C2S51_003655;C2S51_003992;C2S51_004019;C2S51_004253;C2S51_004747;C2S51_005005;C2S51_005480;C2S51_005848;C2S51_005950;C2S51_006103;C2S51_006308;C2S51_006604;C2S51_007620;C2S51_007820;C2S51_008109;C2S51_008193;C2S51_008697;C2S51_009020;C2S51_009269;C2S51_009579;C2S51_009840;C2S51_010…
GO:0009725	BP	response to hormone	1045	2314	1.67508e-15	1.56843e-12	C2S51_000018;C2S51_000071;C2S51_000078;C2S51_000105;C2S51_000108;C2S51_000171;C2S51_000242;C2S51_000281;C2S51_000285;C2S51_000293;C2S51_000321;C2S51_000364;C2S51_000415;C2S51_000426;C2S51_000465;C2S51_000479;C2S51_000548;C2S51_000583;C2S51_000677;C2S51_000798;C2S51_000811;C2S51_000915;C2S51_001139;C2S51_001215;C2S51_001226;C2S51_001252;C2S51_001286;C2S51_001331;C2S51_001334;C2S51_001367;C2S51_001…
GO:0042221	BP	response to chemical	1765	4117	2.46802e-15	1.98076e-12	C2S51_000018;C2S51_000071;C2S51_000078;C2S51_000105;C2S51_000108;C2S51_000150;C2S51_000171;C2S51_000192;C2S51_000242;C2S51_000281;C2S51_000285;C2S51_000293;C2S51_000321;C2S51_000364;C2S51_000367;C2S51_000399;C2S51_000415;C2S51_000426;C2S51_000437;C2S51_000465;C2S51_000479;C2S51_000505;C2S51_000548;C2S51_000577;C2S51_000583;C2S51_000609;C2S51_000653;C2S51_000677;C2S51_000683;C2S51_000720;C2S51_000…
GO:0015979	BP	photosynthesis	124	188	3.04756e-15	2.14015e-12	C2S51_000018;C2S51_000108;C2S51_000646;C2S51_000811;C2S51_000850;C2S51_001769;C2S51_001938;C2S51_002817;C2S51_003628;C2S51_003675;C2S51_003806;C2S51_003820;C2S51_003930;C2S51_004121;C2S51_004293;C2S51_004782;C2S51_004960;C2S51_005079;C2S51_005245;C2S51_005246;C2S51_006155;C2S51_006309;C2S51_006341;C2S51_006553;C2S51_006903;C2S51_007248;C2S51_007702;C2S51_008166;C2S51_008465;C2S51_008671;C2S51_008…
GO:0009719	BP	response to endogenous stimulus	1060	2376	6.10398e-14	3.81024e-11	C2S51_000018;C2S51_000071;C2S51_000078;C2S51_000105;C2S51_000108;C2S51_000171;C2S51_000242;C2S51_000281;C2S51_000285;C2S51_000293;C2S51_000321;C2S51_000364;C2S51_000415;C2S51_000426;C2S51_000465;C2S51_000479;C2S51_000548;C2S51_000583;C2S51_000677;C2S51_000798;C2S51_000811;C2S51_000915;C2S51_001139;C2S51_001215;C2S51_001226;C2S51_001252;C2S51_001286;C2S51_001331;C2S51_001334;C2S51_001367;C2S51_001…
GO:0010033	BP	response to organic substance	1274	2912	1.11443e-13	6.26084e-11	C2S51_000018;C2S51_000071;C2S51_000078;C2S51_000105;C2S51_000108;C2S51_000171;C2S51_000242;C2S51_000281;C2S51_000285;C2S51_000293;C2S51_000321;C2S51_000364;C2S51_000415;C2S51_000426;C2S51_000465;C2S51_000479;C2S51_000548;C2S51_000583;C2S51_000677;C2S51_000683;C2S51_000752;C2S51_000768;C2S51_000798;C2S51_000811;C2S51_000871;C2S51_000915;C2S51_000989;C2S51_000990;C2S51_001139;C2S51_001215;C2S51_001…
GO:0019684	BP	photosynthesis, light reaction	97	144	4.5318e-13	2.31451e-10	C2S51_000646;C2S51_000811;C2S51_000850;C2S51_001769;C2S51_001938;C2S51_002817;C2S51_003628;C2S51_003675;C2S51_003806;C2S51_003820;C2S51_003930;C2S51_004293;C2S51_004782;C2S51_004960;C2S51_005245;C2S51_005246;C2S51_006155;C2S51_006309;C2S51_006341;C2S51_006903;C2S51_007248;C2S51_007702;C2S51_008671;C2S51_008812;C2S51_008906;C2S51_009595;C2S51_010740;C2S51_011044;C2S51_011440;C2S51_011649;C2S51_011…
GO:0003700	MF	DNA-binding transcription factor activity	754	1638	8.97627e-13	1.68395e-09	C2S51_000071;C2S51_000309;C2S51_000346;C2S51_000388;C2S51_000426;C2S51_000609;C2S51_000683;C2S51_000738;C2S51_000856;C2S51_000857;C2S51_000915;C2S51_000919;C2S51_001102;C2S51_001346;C2S51_001349;C2S51_001367;C2S51_001388;C2S51_001392;C2S51_001450;C2S51_001471;C2S51_001521;C2S51_001557;C2S51_001596;C2S51_001621;C2S51_001797;C2S51_001814;C2S51_001909;C2S51_001948;C2S51_001987;C2S51_001988;C2S51_002…
GO:0009768	BP	photosynthesis, light harvesting in photosystem I	30	31	3.75088e-12	1.6495e-09	C2S51_000850;C2S51_003628;C2S51_003806;C2S51_003820;C2S51_004782;C2S51_005245;C2S51_005246;C2S51_008812;C2S51_009595;C2S51_011440;C2S51_011959;C2S51_011960;C2S51_013616;C2S51_014312;C2S51_015148;C2S51_015565;C2S51_016496;C2S51_016497;C2S51_016498;C2S51_017315;C2S51_019689;C2S51_019690;C2S51_028888;C2S51_032255;C2S51_035561;C2S51_036361;C2S51_036716;C2S51_037631;C2S51_037849;C2S51_037868
GO:0071669	BP	plant-type cell wall organization or biogenesis	196	352	3.81694e-12	1.6495e-09	C2S51_000010;C2S51_000070;C2S51_000600;C2S51_001037;C2S51_001161;C2S51_001278;C2S51_001471;C2S51_001612;C2S51_002134;C2S51_002477;C2S51_002964;C2S51_003225;C2S51_003246;C2S51_003368;C2S51_003688;C2S51_003758;C2S51_003831;C2S51_003840;C2S51_003963;C2S51_004055;C2S51_004175;C2S51_004421;C2S51_004422;C2S51_004503;C2S51_004982;C2S51_005012;C2S51_005274;C2S51_005667;C2S51_005700;C2S51_005785;C2S51_005…
GO:0016020	CC	membrane	2598	6532	6.64789e-12	1.84368e-09	C2S51_000003;C2S51_000018;C2S51_000021;C2S51_000041;C2S51_000043;C2S51_000070;C2S51_000078;C2S51_000092;C2S51_000096;C2S51_000101;C2S51_000104;C2S51_000108;C2S51_000127;C2S51_000144;C2S51_000145;C2S51_000191;C2S51_000211;C2S51_000222;C2S51_000232;C2S51_000242;C2S51_000243;C2S51_000264;C2S51_000266;C2S51_000281;C2S51_000283;C2S51_000285;C2S51_000296;C2S51_000316;C2S51_000364;C2S51_000399;C2S51_000…
GO:0033993	BP	response to lipid	539	1145	1.35478e-11	5.43652e-09	C2S51_000105;C2S51_000242;C2S51_000281;C2S51_000285;C2S51_000426;C2S51_000465;C2S51_000583;C2S51_000768;C2S51_000798;C2S51_000811;C2S51_001215;C2S51_001450;C2S51_001557;C2S51_001602;C2S51_001729;C2S51_001900;C2S51_001909;C2S51_001930;C2S51_001938;C2S51_002065;C2S51_002294;C2S51_002381;C2S51_002382;C2S51_002523;C2S51_002595;C2S51_002622;C2S51_002652;C2S51_002691;C2S51_002762;C2S51_002869;C2S51_002…
GO:0031226	CC	intrinsic component of plasma membrane	260	511	1.78573e-11	3.71432e-09	C2S51_000078;C2S51_000222;C2S51_000281;C2S51_000434;C2S51_000479;C2S51_000577;C2S51_000884;C2S51_001226;C2S51_001592;C2S51_001623;C2S51_001680;C2S51_001687;C2S51_001968;C2S51_002091;C2S51_002423;C2S51_002483;C2S51_002494;C2S51_002521;C2S51_002620;C2S51_002739;C2S51_002787;C2S51_002918;C2S51_002927;C2S51_003074;C2S51_003116;C2S51_003308;C2S51_003368;C2S51_003499;C2S51_003531;C2S51_003672;C2S51_003…
GO:0009737	BP	response to abscisic acid	419	863	1.79159e-11	6.35174e-09	C2S51_000105;C2S51_000242;C2S51_000281;C2S51_000285;C2S51_000426;C2S51_000465;C2S51_000583;C2S51_000798;C2S51_000811;C2S51_001215;C2S51_001557;C2S51_001729;C2S51_001930;C2S51_001938;C2S51_002065;C2S51_002294;C2S51_002381;C2S51_002382;C2S51_002523;C2S51_002622;C2S51_002652;C2S51_002691;C2S51_002762;C2S51_002985;C2S51_003108;C2S51_003117;C2S51_003183;C2S51_003208;C2S51_003628;C2S51_003655;C2S51_003…
GO:0009414	BP	response to water deprivation	287	559	1.90348e-11	6.35174e-09	C2S51_000811;C2S51_000871;C2S51_001305;C2S51_001709;C2S51_001763;C2S51_001938;C2S51_002006;C2S51_002338;C2S51_002523;C2S51_002622;C2S51_002623;C2S51_002652;C2S51_002654;C2S51_002662;C2S51_002803;C2S51_002806;C2S51_002957;C2S51_003027;C2S51_003530;C2S51_003628;C2S51_003769;C2S51_003963;C2S51_004019;C2S51_004114;C2S51_004172;C2S51_004457;C2S51_004713;C2S51_004747;C2S51_004866;C2S51_004867;C2S51_005…
GO:0009699	BP	phenylpropanoid biosynthetic process	102	160	1.92203e-11	6.35174e-09	C2S51_000512;C2S51_001275;C2S51_001612;C2S51_002311;C2S51_002738;C2S51_003138;C2S51_003161;C2S51_003163;C2S51_003166;C2S51_003431;C2S51_004369;C2S51_005463;C2S51_005643;C2S51_005676;C2S51_005981;C2S51_006118;C2S51_007237;C2S51_007726;C2S51_008049;C2S51_008247;C2S51_008249;C2S51_008445;C2S51_008447;C2S51_008456;C2S51_008987;C2S51_009146;C2S51_009623;C2S51_009624;C2S51_010330;C2S51_010338;C2S51_010…
GO:0009415	BP	response to water	293	573	2.10901e-11	6.58245e-09	C2S51_000811;C2S51_000871;C2S51_001305;C2S51_001709;C2S51_001763;C2S51_001938;C2S51_002006;C2S51_002338;C2S51_002523;C2S51_002622;C2S51_002623;C2S51_002652;C2S51_002654;C2S51_002662;C2S51_002803;C2S51_002806;C2S51_002957;C2S51_003027;C2S51_003530;C2S51_003628;C2S51_003769;C2S51_003963;C2S51_004019;C2S51_004114;C2S51_004172;C2S51_004457;C2S51_004713;C2S51_004747;C2S51_004866;C2S51_004867;C2S51_005…
GO:0042493	BP	response to drug	414	853	2.53218e-11	7.48725e-09	C2S51_000364;C2S51_000399;C2S51_000683;C2S51_000744;C2S51_000752;C2S51_000768;C2S51_000832;C2S51_000834;C2S51_000871;C2S51_001180;C2S51_001421;C2S51_001557;C2S51_001587;C2S51_001621;C2S51_001727;C2S51_001814;C2S51_001879;C2S51_001900;C2S51_001964;C2S51_001968;C2S51_002006;C2S51_002243;C2S51_002244;C2S51_002261;C2S51_002292;C2S51_002483;C2S51_002597;C2S51_002691;C2S51_002912;C2S51_003117;C2S51_003…
GO:0031409	MF	pigment binding	28	29	2.99369e-11	2.22905e-08	C2S51_000850;C2S51_003628;C2S51_003806;C2S51_003820;C2S51_005245;C2S51_005246;C2S51_008812;C2S51_009595;C2S51_011959;C2S51_011960;C2S51_013616;C2S51_014312;C2S51_015148;C2S51_015565;C2S51_016496;C2S51_016497;C2S51_016498;C2S51_017315;C2S51_019689;C2S51_019690;C2S51_028888;C2S51_032255;C2S51_035561;C2S51_036361;C2S51_036716;C2S51_037631;C2S51_037849;C2S51_037868
GO:0034637	BP	cellular carbohydrate biosynthetic process	145	249	3.17913e-11	8.93016e-09	C2S51_000010;C2S51_000155;C2S51_000435;C2S51_000600;C2S51_001037;C2S51_001718;C2S51_002134;C2S51_002166;C2S51_002477;C2S51_002622;C2S51_002868;C2S51_003225;C2S51_003758;C2S51_003866;C2S51_004175;C2S51_004376;C2S51_005012;C2S51_005274;C2S51_005981;C2S51_006407;C2S51_006457;C2S51_007181;C2S51_007629;C2S51_007799;C2S51_008137;C2S51_008508;C2S51_008967;C2S51_009106;C2S51_009148;C2S51_009191;C2S51_009…
GO:0140110	MF	transcription regulator activity	797	1767	3.56458e-11	2.22905e-08	C2S51_000071;C2S51_000309;C2S51_000346;C2S51_000388;C2S51_000426;C2S51_000609;C2S51_000683;C2S51_000738;C2S51_000856;C2S51_000857;C2S51_000915;C2S51_000919;C2S51_001102;C2S51_001346;C2S51_001349;C2S51_001367;C2S51_001388;C2S51_001392;C2S51_001450;C2S51_001471;C2S51_001521;C2S51_001557;C2S51_001596;C2S51_001621;C2S51_001797;C2S51_001814;C2S51_001909;C2S51_001948;C2S51_001985;C2S51_001987;C2S51_001…
GO:0009698	BP	phenylpropanoid metabolic process	115	188	5.05582e-11	1.30412e-08	C2S51_000070;C2S51_000512;C2S51_001118;C2S51_001275;C2S51_001612;C2S51_002192;C2S51_002311;C2S51_002738;C2S51_003138;C2S51_003161;C2S51_003163;C2S51_003166;C2S51_003431;C2S51_004369;C2S51_005463;C2S51_005643;C2S51_005676;C2S51_005981;C2S51_006118;C2S51_007237;C2S51_007726;C2S51_008049;C2S51_008247;C2S51_008249;C2S51_008445;C2S51_008447;C2S51_008456;C2S51_008987;C2S51_009146;C2S51_009623;C2S51_009…
GO:0097305	BP	response to alcohol	427	887	5.10692e-11	1.30412e-08	C2S51_000105;C2S51_000242;C2S51_000281;C2S51_000285;C2S51_000426;C2S51_000465;C2S51_000583;C2S51_000798;C2S51_000811;C2S51_001215;C2S51_001557;C2S51_001729;C2S51_001930;C2S51_001938;C2S51_002065;C2S51_002294;C2S51_002381;C2S51_002382;C2S51_002523;C2S51_002622;C2S51_002652;C2S51_002691;C2S51_002762;C2S51_002985;C2S51_003108;C2S51_003117;C2S51_003183;C2S51_003208;C2S51_003628;C2S51_003655;C2S51_003…
GO:0016051	BP	carbohydrate biosynthetic process	194	358	1.20657e-10	2.94718e-08	C2S51_000010;C2S51_000155;C2S51_000435;C2S51_000600;C2S51_001023;C2S51_001037;C2S51_001718;C2S51_002134;C2S51_002147;C2S51_002166;C2S51_002477;C2S51_002622;C2S51_002860;C2S51_002868;C2S51_003225;C2S51_003688;C2S51_003758;C2S51_003866;C2S51_004175;C2S51_004376;C2S51_005012;C2S51_005274;C2S51_005981;C2S51_006306;C2S51_006407;C2S51_006457;C2S51_006468;C2S51_007181;C2S51_007629;C2S51_007799;C2S51_008…

## Sheet: Table S6
Table S6 KEGG enrichment results of 14040 DEGs, Top 30
PkowayID	Pathway	List	Total	Pvalue	adjustPvalue	List_gene
ko00196	Photosynthesis - antenna proteins	33	34	1.01241e-13	1.29589e-11	C2S51_037868(K08912);C2S51_016497(K08912);C2S51_019689(K08912);C2S51_014584(K08915);C2S51_006901(K08910);C2S51_003820(K08912);C2S51_018681(K08910);C2S51_016498(K08912);C2S51_037631(K08913);C2S51_016496(K08912);C2S51_019196(K08911);C2S51_009154(K08915);C2S51_017315(K08907);C2S51_005245(K08912);C2S51_003628(K08913);C2S51_019690(K08912);C2S51_008812(K08908);C2S51_032255(K08907);C2S51_028888(K08910);…
ko00592	alpha-Linolenic acid metabolism	82	141	1.9789e-07	1.26649e-05	C2S51_024397(K00224);C2S51_037594(K16818);C2S51_013731(K07513);C2S51_003604(K16818);C2S51_035019(K01047);C2S51_026287(K10527);C2S51_037934(K16818);C2S51_006535(K16818);C2S51_027232(K10529);C2S51_023431(K00224);C2S51_016273(K01723);C2S51_008304(K10527);C2S51_015083(K05894);C2S51_038317(K16818);C2S51_016406(K05894);C2S51_020578(K10529);C2S51_003485(K01723);C2S51_038106(K10528);C2S51_027744(K07513);…
ko04016	MAPK signaling pathway - plant	315	689	6.2294e-07	2.44431e-05	C2S51_037073(K17686);C2S51_016060(K17686);C2S51_017223(K20716);C2S51_021826(K13416);C2S51_012018(K14496);C2S51_014721(K20728);C2S51_005301(K14496);C2S51_001596(K13422);C2S51_003592(K20718);C2S51_000577(K17686);C2S51_022927(K13425);C2S51_038089(K20716);C2S51_037363(K13420);C2S51_014528(K14497);C2S51_031926(K16224);C2S51_033003(K14515);C2S51_024979(K13425);C2S51_008973(K14497);C2S51_033470(K02183);…
ko00710	Carbon fixation in photosynthetic organisms	102	188	7.63846e-07	2.44431e-05	C2S51_036512(K01595);C2S51_019799(K01623);C2S51_033817(K01803);C2S51_027901(K01623);C2S51_018461(K00029);C2S51_034345(K03841);C2S51_006619(K00029);C2S51_018678(K00026);C2S51_015314(K01595);C2S51_018801(K00134);C2S51_007067(K00134);C2S51_032662(K00855);C2S51_016569(K01807);C2S51_031107(K03841);C2S51_036729(K00026);C2S51_030248(K01595);C2S51_033582(K01595);C2S51_030836(K00927);C2S51_013594(K00927);…
ko00500	Starch and sucrose metabolism	240	517	3.54133e-06	9.06582e-05	C2S51_037293(K00696);C2S51_018570(K01087);C2S51_038372(K01179);C2S51_016309(K00696);C2S51_004221(K01179);C2S51_006072(K01087);C2S51_012840(K01087);C2S51_014351(K00696);C2S51_002763(K00696);C2S51_009857(K19891);C2S51_002006(K00695);C2S51_026995(K00847);C2S51_012618(K01193);C2S51_034594(K01513);C2S51_020368(K00847);C2S51_010808(K00696);C2S51_002581(K01179);C2S51_032579(K01179);C2S51_011020(K01179);…
ko04626	Plant-pathogen interaction	640	1542	3.70858e-05	0.00069107	C2S51_007095(K13448);C2S51_020306(K04079);C2S51_003326(K13430);C2S51_024412(K13456);C2S51_027341(K13430);C2S51_032836(K04079);C2S51_007908(K13448);C2S51_027116(K13430);C2S51_021826(K13416);C2S51_022927(K13425);C2S51_037363(K13420);C2S51_031926(K16224);C2S51_024979(K13425);C2S51_020726(K13430);C2S51_033470(K02183);C2S51_019705(K13416);C2S51_024868(K13420);C2S51_028469(K05391);C2S51_022041(K04079);…
ko04075	Plant hormone signal transduction	417	973	3.77929e-05	0.00069107	C2S51_021364(K13415);C2S51_036863(K14494);C2S51_015481(K14487);C2S51_021826(K13416);C2S51_003043(K14494);C2S51_012018(K14496);C2S51_005301(K14496);C2S51_001596(K13422);C2S51_014528(K14497);C2S51_037489(K14431);C2S51_027774(K13415);C2S51_033003(K14515);C2S51_007705(K14432);C2S51_031342(K14491);C2S51_008973(K14497);C2S51_016556(K14431);C2S51_000811(K14497);C2S51_032018(K13415);C2S51_019705(K13416);…
ko00052	Galactose metabolism	91	177	4.92916e-05	0.000788666	C2S51_009967(K06617);C2S51_012363(K07407);C2S51_012514(K01784);C2S51_023721(K00850);C2S51_005760(K01784);C2S51_002383(K06617);C2S51_029927(K01784);C2S51_030690(K18819);C2S51_012618(K01193);C2S51_033293(K01784);C2S51_002757(K06617);C2S51_005621(K07407);C2S51_025449(K00850);C2S51_011228(K06617);C2S51_010816(K06617);C2S51_024799(K12309);C2S51_029233(K00850);C2S51_013477(K06617);C2S51_032410(K01193);…
ko00073	Cutin, suberine and wax biosynthesis	66	126	0.000256045	0.00364153	C2S51_005643(K15402);C2S51_028970(K15400);C2S51_013169(K13356);C2S51_012387(K15402);C2S51_002156(K15404);C2S51_035990(K15405);C2S51_029325(K15405);C2S51_001058(K15404);C2S51_023246(K15401);C2S51_020770(K13356);C2S51_022161(K20495);C2S51_001440(K20495);C2S51_013768(K17991);C2S51_018240(K20495);C2S51_032328(K21995);C2S51_009390(K17991);C2S51_036915(K21995);C2S51_037200(K15400);C2S51_002864(K15404);…
ko04712	Circadian rhythm - plant	83	167	0.000435395	0.00557306	C2S51_006899(K16222);C2S51_035560(K16222);C2S51_018543(K03097);C2S51_007392(K03097);C2S51_034513(K12135);C2S51_017629(K03097);C2S51_012695(K12135);C2S51_027432(K10143);C2S51_032493(K12120);C2S51_017698(K12135);C2S51_038727(K03097);C2S51_006950(K12126);C2S51_035843(K12133);C2S51_031290(K12135);C2S51_016004(K12135);C2S51_002595(K12126);C2S51_028890(K16222);C2S51_020545(K16221);C2S51_020229(K12130);…
ko00564	Glycerophospholipid metabolism	125	268	0.00057956	0.00674397	C2S51_006032(K00006);C2S51_001000(K01126);C2S51_012788(K00006);C2S51_037594(K16818);C2S51_001648(K13513);C2S51_008987(K13508);C2S51_014552(K13508);C2S51_006121(K13508);C2S51_014579(K13508);C2S51_003604(K16818);C2S51_035019(K01047);C2S51_013854(K00981);C2S51_034681(K01115);C2S51_037934(K16818);C2S51_006535(K16818);C2S51_022201(K13508);C2S51_036541(K01094);C2S51_038335(K01115);C2S51_033806(K13508);…
ko00195	Photosynthesis	53	100	0.000693275	0.00728441	C2S51_019252(K02113);C2S51_007702(K02113);C2S51_019963(K02693);C2S51_021273(K02692);C2S51_036386(K02716);C2S51_024049(K02701);C2S51_013485(K08905);C2S51_015178(K02716);C2S51_026649(K02692);C2S51_019127(K02694);C2S51_022748(K02693);C2S51_015994(K02717);C2S51_011440(K14332);C2S51_007562(K02694);C2S51_008531(K02705);C2S51_027751(K02693);C2S51_037026(K02717);C2S51_016990(K02641);C2S51_003930(K08902);…
ko00380	Tryptophan metabolism	88	181	0.000739823	0.00728441	C2S51_038240(K00128);C2S51_003222(K11818);C2S51_011768(K14085);C2S51_037834(K23947);C2S51_019012(K23947);C2S51_030679(K00382);C2S51_023008(K11816);C2S51_024879(K11816);C2S51_007940(K00128);C2S51_033969(K00382);C2S51_027190(K11868);C2S51_027081(K11818);C2S51_015172(K22588);C2S51_030032(K16903);C2S51_003362(K11818);C2S51_026385(K01692);C2S51_014970(K11818);C2S51_035014(K11818);C2S51_032473(K22588);…
ko00561	Glycerolipid metabolism	119	257	0.00108122	0.0098854	C2S51_012363(K07407);C2S51_031538(K01054);C2S51_001648(K13513);C2S51_005621(K07407);C2S51_004214(K00679);C2S51_008987(K13508);C2S51_014552(K13508);C2S51_038240(K00128);C2S51_006121(K13508);C2S51_014579(K13508);C2S51_034548(K00679);C2S51_014952(K00679);C2S51_011768(K14085);C2S51_005335(K00679);C2S51_006434(K00679);C2S51_031339(K00679);C2S51_022201(K13508);C2S51_007940(K00128);C2S51_033806(K13508);…
ko00520	Amino sugar and nucleotide sugar metabolism	140	310	0.0014674	0.0125218	C2S51_012514(K01784);C2S51_005760(K01784);C2S51_012536(K12451);C2S51_029927(K01784);C2S51_026995(K00847);C2S51_033293(K01784);C2S51_016063(K00972);C2S51_028428(K08678);C2S51_020368(K00847);C2S51_035247(K08678);C2S51_025918(K08679);C2S51_002922(K01209);C2S51_027406(K00847);C2S51_028354(K08678);C2S51_035179(K08678);C2S51_038475(K00975);C2S51_037076(K00972);C2S51_004376(K00975);C2S51_010621(K01209);…
ko00511	Other glycan degradation	56	111	0.0022689	0.0181512	C2S51_012035(K01206);C2S51_011136(K01206);C2S51_000283(K01191);C2S51_024799(K12309);C2S51_004275(K01206);C2S51_023075(K12309);C2S51_019431(K12309);C2S51_005426(K01206);C2S51_012285(K01227);C2S51_015376(K01206);C2S51_031979(K01191);C2S51_014254(K01206);C2S51_007039(K01206);C2S51_030002(K01206);C2S51_005321(K01206);C2S51_012288(K01206);C2S51_012034(K01206);C2S51_025669(K12309);C2S51_014255(K01206);…
ko00061	Fatty acid biosynthesis	66	136	0.00336945	0.02537	C2S51_038553(K01897);C2S51_010450(K10781);C2S51_018708(K02160);C2S51_003067(K10781);C2S51_012895(K00059);C2S51_024300(K00645);C2S51_004299(K01897);C2S51_014861(K02160);C2S51_007956(K01897);C2S51_021279(K01897);C2S51_004139(K03921);C2S51_024411(K10782);C2S51_027993(K01962);C2S51_030623(K01897);C2S51_021731(K02160);C2S51_027571(K01961);C2S51_006940(K02160);C2S51_000860(K09458);C2S51_010496(K00208);…
ko00940	Phenylpropanoid biosynthesis	205	479	0.00373434	0.0265553	C2S51_007588(K22395);C2S51_035142(K00430);C2S51_036029(K00430);C2S51_031733(K09753);C2S51_022420(K00588);C2S51_025589(K00588);C2S51_023211(K00487);C2S51_019041(K00430);C2S51_016928(K18368);C2S51_033335(K13065);C2S51_010343(K13065);C2S51_029372(K00430);C2S51_011092(K00588);C2S51_003161(K13065);C2S51_011863(K22395);C2S51_028303(K00430);C2S51_018538(K18368);C2S51_025373(K13066);C2S51_005155(K22395);…
ko00260	Glycine, serine and threonine metabolism	79	169	0.00507184	0.0341682	C2S51_034712(K00276);C2S51_034632(K01733);C2S51_020596(K00276);C2S51_001691(K00276);C2S51_032760(K00306);C2S51_026848(K00600);C2S51_013679(K01834);C2S51_033840(K01620);C2S51_021060(K00600);C2S51_005021(K00058);C2S51_037085(K02437);C2S51_015816(K00605);C2S51_011768(K14085);C2S51_030531(K01620);C2S51_030679(K00382);C2S51_009488(K00600);C2S51_011716(K00058);C2S51_033969(K00382);C2S51_027214(K00276);…
ko00941	Flavonoid biosynthesis	91	200	0.00707646	0.0446164	C2S51_022420(K00588);C2S51_025589(K00588);C2S51_023211(K00487);C2S51_033335(K13065);C2S51_010343(K13065);C2S51_011092(K00588);C2S51_003161(K13065);C2S51_008292(K13080);C2S51_003045(K13065);C2S51_033334(K13065);C2S51_024631(K00487);C2S51_003306(K09754);C2S51_002518(K00588);C2S51_023860(K09754);C2S51_003163(K13065);C2S51_017217(K00588);C2S51_013913(K13080);C2S51_005097(K13065);C2S51_003538(K13065);…
ko00950	Isoquinoline alkaloid biosynthesis	59	123	0.00731988	0.0446164	C2S51_034712(K00276);C2S51_007307(K14975);C2S51_000673(K13385);C2S51_020596(K00276);C2S51_001691(K00276);C2S51_037823(K00422);C2S51_033037(K00811);C2S51_001804(K13385);C2S51_021936(K00422);C2S51_037977(K00815);C2S51_018946(K14975);C2S51_003914(K00815);C2S51_027214(K00276);C2S51_037981(K00815);C2S51_005576(K00422);C2S51_034708(K00276);C2S51_018384(K00811);C2S51_015506(K00815);C2S51_034709(K00276);…
ko00902	Monoterpenoid biosynthesis	24	43	0.00863576	0.0489844	C2S51_032033(K23232);C2S51_029204(K23232);C2S51_010128(K15095);C2S51_010130(K15095);C2S51_024554(K15095);C2S51_035902(K23232);C2S51_007767(K21925);C2S51_029206(K23232);C2S51_036779(K23232);C2S51_001483(K15095);C2S51_003431(K23232);C2S51_035900(K23232);C2S51_029205(K23232);C2S51_015648(K23232);C2S51_004496(K15095);C2S51_000512(K23232);C2S51_007768(K21925);C2S51_008049(K23232);C2S51_014580(K15095);…
ko00010	Glycolysis / Gluconeogenesis	152	353	0.00880189	0.0489844	C2S51_019542(K00121);C2S51_023721(K00850);C2S51_020087(K00162);C2S51_028815(K01689);C2S51_035623(K01689);C2S51_005322(K01568);C2S51_037808(K00162);C2S51_003775(K00162);C2S51_019799(K01623);C2S51_033817(K01803);C2S51_022230(K01792);C2S51_038240(K00128);C2S51_027901(K01623);C2S51_025449(K00850);C2S51_027759(K00121);C2S51_013679(K01834);C2S51_034345(K03841);C2S51_016478(K00627);C2S51_011768(K14085);…
ko02010	ABC transporters	96	214	0.00932664	0.0497421	C2S51_035595(K05681);C2S51_030514(K05681);C2S51_034318(K05681);C2S51_031077(K05681);C2S51_016425(K05681);C2S51_027755(K05666);C2S51_010992(K08711);C2S51_000041(K05665);C2S51_033821(K05681);C2S51_006436(K05665);C2S51_019948(K05666);C2S51_015552(K05681);C2S51_015550(K05658);C2S51_011979(K05658);C2S51_032073(K05681);C2S51_023871(K05681);C2S51_010797(K05658);C2S51_038745(K08711);C2S51_016941(K05666);…
ko00780	Biotin metabolism	31	59	0.00987031	0.050536	C2S51_012895(K00059);C2S51_000860(K09458);C2S51_010496(K00208);C2S51_021255(K00059);C2S51_003024(K00208);C2S51_001991(K09458);C2S51_028394(K00059);C2S51_012486(K09458);C2S51_011952(K09458);C2S51_013566(K01012);C2S51_005237(K09458);C2S51_019684(K09458);C2S51_026326(K00059);C2S51_035223(K00059);C2S51_016493(K09458);C2S51_011672(K02372);C2S51_033281(K09458);C2S51_029917(K09458);C2S51_021961(K00208);…
ko00630	Glyoxylate and dicarboxylate metabolism	78	172	0.0131312	0.064646	C2S51_035877(K01915);C2S51_032015(K01915);C2S51_027441(K22133);C2S51_021331(K01915);C2S51_026848(K00600);C2S51_015618(K01681);C2S51_003845(K01647);C2S51_021060(K00600);C2S51_018678(K00026);C2S51_017028(K01915);C2S51_037085(K02437);C2S51_015816(K00605);C2S51_030679(K00382);C2S51_037899(K01647);C2S51_009488(K00600);C2S51_036729(K00026);C2S51_033969(K00382);C2S51_034065(K22133);C2S51_018259(K00281);…
ko00908	Zeatin biosynthesis	64	139	0.0159155	0.0754512	C2S51_035314(K13496);C2S51_030872(K13496);C2S51_002360(K13495);C2S51_034953(K13496);C2S51_028513(K13496);C2S51_001334(K13495);C2S51_001331(K13495);C2S51_038656(K10717);C2S51_002361(K13495);C2S51_034134(K13496);C2S51_002359(K13495);C2S51_001340(K13495);C2S51_008931(K23452);C2S51_012985(K23452);C2S51_011745(K13495);C2S51_032593(K23452);C2S51_028086(K13496);C2S51_030471(K23452);C2S51_014503(K13493);…
ko00071	Fatty acid degradation	53	117	0.0366955	0.167751	C2S51_019542(K00121);C2S51_038553(K01897);C2S51_038240(K00128);C2S51_004299(K01897);C2S51_027759(K00121);C2S51_007956(K01897);C2S51_023246(K15401);C2S51_013731(K07513);C2S51_021279(K01897);C2S51_022161(K20495);C2S51_001440(K20495);C2S51_030623(K01897);C2S51_011768(K14085);C2S51_020709(K00001);C2S51_026287(K10527);C2S51_027128(K00001);C2S51_018240(K20495);C2S51_019452(K01897);C2S51_007940(K00128);…
ko00350	Tyrosine metabolism	66	150	0.0420899	0.185776	C2S51_019542(K00121);C2S51_034712(K00276);C2S51_020596(K00276);C2S51_001691(K00276);C2S51_037823(K00422);C2S51_027759(K00121);C2S51_033037(K00811);C2S51_021936(K00422);C2S51_037977(K00815);C2S51_020709(K00001);C2S51_003914(K00815);C2S51_027128(K00001);C2S51_027214(K00276);C2S51_022250(K00457);C2S51_003718(K00451);C2S51_037981(K00815);C2S51_005576(K00422);C2S51_034708(K00276);C2S51_018384(K00811);…
ko00051	Fructose and mannose metabolism	69	160	0.0590388	0.251899	C2S51_023721(K00850);C2S51_026995(K00847);C2S51_019799(K01623);C2S51_033817(K01803);C2S51_027901(K01623);C2S51_025449(K00850);C2S51_020368(K00847);C2S51_034345(K03841);C2S51_027406(K00847);C2S51_029233(K00850);C2S51_036271(K00895);C2S51_031107(K03841);C2S51_008967(K00966);C2S51_014092(K00850);C2S51_020873(K00847);C2S51_028718(K00966);C2S51_017074(K00850);C2S51_035937(K00850);C2S51_029185(K19355);…

## Sheet: Table S7
Table S7. DEGs (differentially expressed genes) obtained in response to DT (desiccation tolerance)
Hormone Synthesis and Signaling (HSS)
Gene_ID	D7	D12	D17	D22	D27	D32	Type	Swissprot	SwissprotName
C2S51_003777	9.89795	6.47545	7.91671	1.38062	1.078	0.766202	9-cis-epoxycarotenoid dioxygenase	sp|O24023|NCED1_SOLLC 9-cis-epoxycarotenoid dioxygenase NCED1, chloroplastic OS=Solanum lycopersicum OX=4081 GN=NCED1 PE=1 SV=2	NCED1
C2S51_005213	2.1154	1.82941	2.61463	1.81909	16.4636	26.5382	9-cis-epoxycarotenoid dioxygenase	sp|K4CJJ1|NCED2_SOLLC 9-cis-epoxycarotenoid dioxygenase NCED2, chloroplastic OS=Solanum lycopersicum OX=4081 GN=NCED2 PE=2 SV=1	NCED2
C2S51_011924	2.96114	4.34476	4.79934	4.47117	8.51182	18.1384	9-cis-epoxycarotenoid dioxygenase	sp|K4CJJ1|NCED2_SOLLC 9-cis-epoxycarotenoid dioxygenase NCED2, chloroplastic OS=Solanum lycopersicum OX=4081 GN=NCED2 PE=2 SV=1	NCED2
C2S51_015388	98.6334	52.7875	54.5352	18.2707	4.32101	6.80684	9-cis-epoxycarotenoid dioxygenase	sp|O24023|NCED1_SOLLC 9-cis-epoxycarotenoid dioxygenase NCED1, chloroplastic OS=Solanum lycopersicum OX=4081 GN=NCED1 PE=1 SV=2	NCED1
C2S51_036563	72.6568	38.6418	36.3163	13.5299	2.39146	3.64281	9-cis-epoxycarotenoid dioxygenase	sp|O24023|NCED1_SOLLC 9-cis-epoxycarotenoid dioxygenase NCED1, chloroplastic OS=Solanum lycopersicum OX=4081 GN=NCED1 PE=1 SV=2	NCED1
C2S51_001169	14.4571	19.7703	21.4586	20.939	17.3274	13.9965	Abscisic acid	sp|Q9LES3|AI5L2_ARATH ABSCISIC ACID-INSENSITIVE 5-like protein 2 OS=Arabidopsis thaliana OX=3702 GN=DPBF3 PE=1 SV=1	DPBF3
C2S51_002235	14.241	22.9638	24.9192	23.2887	17.7493	13.4005	Abscisic acid	sp|Q9LES3|AI5L2_ARATH ABSCISIC ACID-INSENSITIVE 5-like protein 2 OS=Arabidopsis thaliana OX=3702 GN=DPBF3 PE=1 SV=1	DPBF3
C2S51_002523	55.4268	36.0356	37.2159	23.9162	49.7553	50.734	Abscisic acid	sp|Q9M7Q2|AI5L7_ARATH ABSCISIC ACID-INSENSITIVE 5-like protein 7 OS=Arabidopsis thaliana OX=3702 GN=ABF4 PE=1 SV=1	ABF4
C2S51_005301	22.5002	81.6371	115.052	111.197	89.0633	78.7977	Abscisic acid	sp|Q9FJ50|PYL11_ARATH Abscisic acid receptor PYL11 OS=Arabidopsis thaliana OX=3702 GN=PYL11 PE=1 SV=1	PYL11
C2S51_005857	1.3241	1.19918	1.67193	0.600451	1.33656	1.57081	Abscisic acid	sp|O80992|PYL2_ARATH Abscisic acid receptor PYL2 OS=Arabidopsis thaliana OX=3702 GN=PYL2 PE=1 SV=1	PYL2
C2S51_005989	21.4596	14.9658	21.8278	52.8596	26.5888	13.2003	Abscisic acid	sp|K4CI52|ABAH2_SOLLC Abscisic acid 8'-hydroxylase CYP707A2 OS=Solanum lycopersicum OX=4081 GN=CYP707A2 PE=2 SV=1	CYP707A2
C2S51_007499	4.0006	7.24638	4.91292	10.5969	0.0549335	0.580843	Abscisic acid	sp|A9QNE7|ABAH1_SOLLC Abscisic acid 8'-hydroxylase CYP707A1 OS=Solanum lycopersicum OX=4081 GN=CYP707A1 PE=2 SV=1	CYP707A1
C2S51_007705	1.03709	4.12301	2.80974	0.336254	0.134957	0.0887059	Abscisic acid	sp|Q9LES3|AI5L2_ARATH ABSCISIC ACID-INSENSITIVE 5-like protein 2 OS=Arabidopsis thaliana OX=3702 GN=DPBF3 PE=1 SV=1	DPBF3
C2S51_009220	1.1313	1.26745	0.822947	4.85877	1.40036	1.57157	Abscisic acid	sp|O80920|PYL4_ARATH Abscisic acid receptor PYL4 OS=Arabidopsis thaliana OX=3702 GN=PYL4 PE=1 SV=1	PYL4
C2S51_012018	21.8554	52.1845	71.8445	56.6685	40.444	38.1616	Abscisic acid	sp|Q9FJ50|PYL11_ARATH Abscisic acid receptor PYL11 OS=Arabidopsis thaliana OX=3702 GN=PYL11 PE=1 SV=1	PYL11
C2S51_012287	0.75684	0.238257	0.444877	1.84766	6.8858	14.8257	Abscisic acid	sp|O80920|PYL4_ARATH Abscisic acid receptor PYL4 OS=Arabidopsis thaliana OX=3702 GN=PYL4 PE=1 SV=1	PYL4
C2S51_012746	38.5091	35.7356	52.9169	109.748	108.588	48.9565	Abscisic acid	sp|K4CI52|ABAH2_SOLLC Abscisic acid 8'-hydroxylase CYP707A2 OS=Solanum lycopersicum OX=4081 GN=CYP707A2 PE=2 SV=1	CYP707A2
C2S51_014635	9.94647	6.68938	5.75835	14.9144	1.92278	2.09414	Abscisic acid	sp|O80920|PYL4_ARATH Abscisic acid receptor PYL4 OS=Arabidopsis thaliana OX=3702 GN=PYL4 PE=1 SV=1	PYL4
C2S51_017466	24.3772	30.5685	37.3424	24.5986	54.7238	49.68	Abscisic acid	sp|Q9FGM1|PYL8_ARATH Abscisic acid receptor PYL8 OS=Arabidopsis thaliana OX=3702 GN=PYL8 PE=1 SV=1	PYL8
C2S51_017793	5.04976	8.75806	4.3278	72.5845	7.21971	13.6931	Abscisic acid	sp|K4CI52|ABAH2_SOLLC Abscisic acid 8'-hydroxylase CYP707A2 OS=Solanum lycopersicum OX=4081 GN=CYP707A2 PE=2 SV=1	CYP707A2
C2S51_017904	51.2072	47.3412	47.9804	45.1118	66.0404	67.266	Abscisic acid	sp|Q6EN42|PYL3_ORYSJ Abscisic acid receptor PYL3 OS=Oryza sativa subsp. japonica OX=39947 GN=PYL3 PE=1 SV=1	PYL3
C2S51_019191	8.32047	9.68168	8.92884	7.39281	0	0.811336	Abscisic acid	sp|A9QNE7|ABAH1_SOLLC Abscisic acid 8'-hydroxylase CYP707A1 OS=Solanum lycopersicum OX=4081 GN=CYP707A1 PE=2 SV=1	CYP707A1
C2S51_023163	0	0	0.140866	0.0532787	3.75219	5.53129	Abscisic acid	sp|O81077|ABAH2_ARATH Abscisic acid 8'-hydroxylase 2 OS=Arabidopsis thaliana OX=3702 GN=CYP707A2 PE=2 SV=1	CYP707A2
C2S51_023820	16.3549	15.6698	17.0253	13.2718	17.3507	15.5701	Abscisic acid	sp|Q9C5Q2|AI5L3_ARATH ABSCISIC ACID-INSENSITIVE 5-like protein 3 OS=Arabidopsis thaliana OX=3702 GN=DPBF4 PE=1 SV=1	DPBF4
C2S51_024685	0.198485	0.108545	1.99903	0.342	0.794309	3.09024	Abscisic acid	sp|O81077|ABAH2_ARATH Abscisic acid 8'-hydroxylase 2 OS=Arabidopsis thaliana OX=3702 GN=CYP707A2 PE=2 SV=1	CYP707A2
C2S51_028562	1.18934	7.37978	25.8489	23.2687	214.798	202.378	Abscisic acid	sp|Q9SJN0|ABI5_ARATH Protein ABSCISIC ACID-INSENSITIVE 5 OS=Arabidopsis thaliana OX=3702 GN=ABI5 PE=1 SV=1	ABI5
C2S51_030319	0.0361087	0.0389356	0.0899456	1.42648	0	0	Abscisic acid	sp|O80920|PYL4_ARATH Abscisic acid receptor PYL4 OS=Arabidopsis thaliana OX=3702 GN=PYL4 PE=1 SV=1	PYL4
C2S51_032624	38.791	42.0372	41.6292	44.6802	87.7221	93.4313	Abscisic acid	sp|Q6EN42|PYL3_ORYSJ Abscisic acid receptor PYL3 OS=Oryza sativa subsp. japonica OX=39947 GN=PYL3 PE=1 SV=1	PYL3
C2S51_032703	4.15536	11.8207	3.10409	60.0744	2.05161	7.32754	Abscisic acid	sp|K4CI52|ABAH2_SOLLC Abscisic acid 8'-hydroxylase CYP707A2 OS=Solanum lycopersicum OX=4081 GN=CYP707A2 PE=2 SV=1	CYP707A2
C2S51_032876	13.929	13.3435	23.4117	12.3987	28.7857	26.4502	Abscisic acid	sp|Q9FGM1|PYL8_ARATH Abscisic acid receptor PYL8 OS=Arabidopsis thaliana OX=3702 GN=PYL8 PE=1 SV=1	PYL8
C2S51_035357	0.80045	5.08503	13.3537	12.4619	130.666	137.758	Abscisic acid	sp|Q9SJN0|ABI5_ARATH Protein ABSCISIC ACID-INSENSITIVE 5 OS=Arabidopsis thaliana OX=3702 GN=ABI5 PE=1 SV=1	ABI5
C2S51_001122	0.973529	1.13307	1.09254	0.230469	0.0802081	0.0907183	Gibberellin	sp|Q7XP65|G2OX6_ORYSJ Gibberellin 2-beta-dioxygenase 6 OS=Oryza sativa subsp. japonica OX=39947 GN=GA2OX6 PE=1 SV=1	GA2OX6
C2S51_001517	1.23805	1.40906	1.47461	0.594184	0.0252847	0.139955	Gibberellin	sp|F4KBY0|GAOXL_ARATH Gibberellin 20-oxidase-like protein OS=Arabidopsis thaliana OX=3702 GN=At5g51310 PE=2 SV=1	At5g51310
C2S51_002196	8.9201	4.45397	6.48226	5.97324	0.718298	2.28422	Gibberellin	sp|Q7XP65|G2OX6_ORYSJ Gibberellin 2-beta-dioxygenase 6 OS=Oryza sativa subsp. japonica OX=39947 GN=GA2OX6 PE=1 SV=1	GA2OX6
C2S51_003792	78.3913	42.1216	71.2329	99.9147	30.7459	81.7116	Gibberellin	sp|Q9SQ80|G2OX1_PEA Gibberellin 2-beta-dioxygenase 1 OS=Pisum sativum OX=3888 GN=GA2OX1 PE=1 SV=1	GA2OX1
C2S51_004467	0.786969	1.76755	1.09473	1.31302	0.290368	0.519619	Gibberellin	sp|F4KBY0|GAOXL_ARATH Gibberellin 20-oxidase-like protein OS=Arabidopsis thaliana OX=3702 GN=At5g51310 PE=2 SV=1	At5g51310
C2S51_005219	15.0959	67.6593	68.6769	72.9693	18.1991	21.4885	Gibberellin	sp|Q9XG83|G2OX_PHACN Gibberellin 2-beta-dioxygenase OS=Phaseolus coccineus OX=3886 GN=GA2OX1 PE=2 SV=1	GA2OX1
C2S51_006160	39.9614	42.7004	32.1733	36.4597	1.47774	3.35207	Gibberellin	sp|P46690|GASA4_ARATH Gibberellin-regulated protein 4 OS=Arabidopsis thaliana OX=3702 GN=GASA4 PE=1 SV=2	GASA4
C2S51_006373	0.94779	1.33205	2.19583	2.72615	0.405103	0.318604	Gibberellin	sp|P0C5H5|GAOX2_ORYSI Gibberellin 20 oxidase 2 OS=Oryza sativa subsp. indica OX=39946 GN=20ox2 PE=1 SV=1	20ox2
C2S51_006828	22.2607	14.2226	11.7492	21.6277	4.20457	4.43071	Gibberellin	sp|Q9LFR3|GASAE_ARATH Gibberellin-regulated protein 14 OS=Arabidopsis thaliana OX=3702 GN=GASA14 PE=1 SV=1	GASA14
C2S51_007000	0	0.286111	1.82583	0.67256	4.64343	7.49676	Gibberellin	sp|Q9LFR3|GASAE_ARATH Gibberellin-regulated protein 14 OS=Arabidopsis thaliana OX=3702 GN=GASA14 PE=1 SV=1	GASA14
C2S51_007418	5.71523	5.32621	3.92564	1.74826	0.0271397	0.254762	Gibberellin	sp|O24648|G3OX_PEA Gibberellin 3-beta-dioxygenase 1 OS=Pisum sativum OX=3888 GN=LE PE=1 SV=1	LE
C2S51_011933	22.351	128.757	215.729	142.973	47.5132	66.223	Gibberellin	sp|Q9XG83|G2OX_PHACN Gibberellin 2-beta-dioxygenase OS=Phaseolus coccineus OX=3886 GN=GA2OX1 PE=2 SV=1	GA2OX1
C2S51_012930	52.8494	56.5946	35.8325	37.9058	0.963412	2.92242	Gibberellin	sp|P46690|GASA4_ARATH Gibberellin-regulated protein 4 OS=Arabidopsis thaliana OX=3702 GN=GASA4 PE=1 SV=2	GASA4
C2S51_013312	30.3303	23.4946	17.3357	133.76	8.86406	11.5735	Gibberellin	sp|Q69VG1|CIGR1_ORYSJ Chitin-inducible gibberellin-responsive protein 1 OS=Oryza sativa subsp. japonica OX=39947 GN=CIGR1 PE=2 SV=1	CIGR1
C2S51_015848	9.11283	5.89088	7.78921	7.82475	1.47076	1.19161	Gibberellin	sp|O49561|G2OX8_ARATH Gibberellin 2-beta-dioxygenase 8 OS=Arabidopsis thaliana OX=3702 GN=GA2OX8 PE=1 SV=2	GA2OX8
C2S51_016380	6.68718	4.72514	2.63523	1.06468	0	0.0702249	Gibberellin	sp|P0C5H5|GAOX2_ORYSI Gibberellin 20 oxidase 2 OS=Oryza sativa subsp. indica OX=39946 GN=20ox2 PE=1 SV=1	20ox2
C2S51_017357	55.7362	61.7041	26.3482	21.7178	0.139241	4.41762	Gibberellin	sp|Q39111|GAOX2_ARATH Gibberellin 20 oxidase 2 OS=Arabidopsis thaliana OX=3702 GN=GA20OX2 PE=1 SV=1	GA20OX2
C2S51_018604	22.4782	14.1789	16.69	20.5909	3.44355	2.27406	Gibberellin	sp|Q9LFR3|GASAE_ARATH Gibberellin-regulated protein 14 OS=Arabidopsis thaliana OX=3702 GN=GASA14 PE=1 SV=1	GASA14
C2S51_020370	11.7139	17.2694	21.9443	18.0852	31.7965	36.4364	Gibberellin	sp|Q39110|GAOX1_ARATH Gibberellin 20 oxidase 1 OS=Arabidopsis thaliana OX=3702 GN=GA20OX1 PE=1 SV=2	GA20OX1
C2S51_023019	16.6992	20.9999	24.2279	33.2075	42.9902	54.9116	Gibberellin	sp|Q9LYC1|GID1B_ARATH Gibberellin receptor GID1B OS=Arabidopsis thaliana OX=3702 GN=GID1B PE=1 SV=1	GID1B
C2S51_027404	5.76062	10.4207	9.99737	13.2317	20.3871	20.7732	Gibberellin	sp|Q39110|GAOX1_ARATH Gibberellin 20 oxidase 1 OS=Arabidopsis thaliana OX=3702 GN=GA20OX1 PE=1 SV=2	GA20OX1
C2S51_037829	37.7368	20.8181	24.4947	40.8413	10.9294	24.2558	Gibberellin	sp|Q9SQ80|G2OX1_PEA Gibberellin 2-beta-dioxygenase 1 OS=Pisum sativum OX=3888 GN=GA2OX1 PE=1 SV=1	GA2OX1
C2S51_038364	0	0	0.68209	0.515648	0.0895387	2.68993	Gibberellin	sp|F4IQJ4|GASAB_ARATH Gibberellin-regulated protein 11 OS=Arabidopsis thaliana OX=3702 GN=GASA11 PE=3 SV=1	GASA11
C2S51_038742	2.5638	2.38721	2.27926	0.74518	0.0521472	0.205862	Gibberellin	sp|O24648|G3OX_PEA Gibberellin 3-beta-dioxygenase 1 OS=Pisum sativum OX=3888 GN=LE PE=1 SV=1	LE
Sugar Transport and Sugar Metabolism (STSM)
C2S51_002663	0.831722	1.93938	3.11502	1.0468	2.91113	2.49495	SWEET	sp|Q8RWU5|FBL3_ARATH F-box/LRR-repeat protein 3 OS=Arabidopsis thaliana OX=3702 GN=FBL3 PE=2 SV=1	FBL3
C2S51_002665	0.130365	0.239984	0.536547	0.996414	0.0399658	0.37	SWEET	sp|Q84WN3|SWT17_ARATH Bidirectional sugar transporter SWEET17 OS=Arabidopsis thaliana OX=3702 GN=SWEET17 PE=1 SV=2	SWEET17
C2S51_003074	0.571079	4.51969	7.13903	52.1128	0	3.2027	SWEET	sp|B8BKP4|SWT14_ORYSI Bidirectional sugar transporter SWEET14 OS=Oryza sativa subsp. indica OX=39946 GN=SWEET14 PE=2 SV=1	SWEET14
C2S51_007873	6.2083	7.05818	5.47812	8.48847	22.9121	18.9729	SWEET	sp|Q8L9J7|SWET1_ARATH Bidirectional sugar transporter SWEET1 OS=Arabidopsis thaliana OX=3702 GN=SWEET1 PE=1 SV=1	SWEET1
C2S51_010931	11.6262	7.41784	6.58332	16.763	1.59451	2.23021	SWEET	sp|Q84WN3|SWT17_ARATH Bidirectional sugar transporter SWEET17 OS=Arabidopsis thaliana OX=3702 GN=SWEET17 PE=1 SV=2	SWEET17
C2S51_017469	1.0982	1.53719	2.30863	2.99539	0.13515	0.48327	SWEET	sp|Q5NAZ9|SWT3B_ORYSJ Bidirectional sugar transporter SWEET3b OS=Oryza sativa subsp. japonica OX=39947 GN=SWEET3B PE=3 SV=2	SWEET3B
C2S51_019380	3.57273	5.10542	8.40536	7.45313	50.6481	56.989	SWEET	sp|Q8L9J7|SWET1_ARATH Bidirectional sugar transporter SWEET1 OS=Arabidopsis thaliana OX=3702 GN=SWEET1 PE=1 SV=1	SWEET1
C2S51_020748	42.4776	15.8433	11.8665	0.875225	0	0.0737435	NEC1	sp|Q9FPN0|NEC1_PETHY Bidirectional sugar transporter NEC1 OS=Petunia hybrida OX=4102 GN=NEC1 PE=2 SV=1	NEC1
C2S51_024883	96.3669	72.8805	72.3739	27.0059	9.22282	8.95411	NEC1	sp|Q9FPN0|NEC1_PETHY Bidirectional sugar transporter NEC1 OS=Petunia hybrida OX=4102 GN=NEC1 PE=2 SV=1	NEC1
C2S51_028947	0.75754	1.67167	0.620488	3.90215	0.399565	0.69454	SWEET	sp|Q9LUE3|SWT10_ARATH Bidirectional sugar transporter SWEET10 OS=Arabidopsis thaliana OX=3702 GN=SWEET10 PE=1 SV=1	SWEET10
C2S51_030654	52.0067	34.5263	39.444	17.9301	5.45945	7.81745	SWEET	sp|Q10LN5|SWT16_ORYSJ Bidirectional sugar transporter SWEET16 OS=Oryza sativa subsp. japonica OX=39947 GN=SWEET16 PE=3 SV=1	SWEET16
C2S51_030655	0.0299653	0.0471338	0.0832673	0.0355124	0.607753	0.500092	SWEET	sp|Q10LN5|SWT16_ORYSJ Bidirectional sugar transporter SWEET16 OS=Oryza sativa subsp. japonica OX=39947 GN=SWEET16 PE=3 SV=1	SWEET16
C2S51_032874	6.07699	5.77686	2.3607	5.2861	2.03494	1.48785	SWEET	sp|Q5NAZ9|SWT3B_ORYSJ Bidirectional sugar transporter SWEET3b OS=Oryza sativa subsp. japonica OX=39947 GN=SWEET3B PE=3 SV=2	SWEET3B
C2S51_033950	28.5607	14.8083	19.7746	6.40562	1.49446	1.63194	SWEET	sp|Q10LN5|SWT16_ORYSJ Bidirectional sugar transporter SWEET16 OS=Oryza sativa subsp. japonica OX=39947 GN=SWEET16 PE=3 SV=1	SWEET16
C2S51_000733	0.266836	0.124726	0.253456	0.349975	0.357483	1.31184	SWEET	sp|Q8GW61|STP14_ARATH Sugar transport protein 14 OS=Arabidopsis thaliana OX=3702 GN=STP14 PE=2 SV=2	STP14
C2S51_000984	13.6963	14.6682	23.8057	15.1727	39.4845	33.9166	SWEET	sp|O04249|STP7_ARATH Sugar transport protein 7 OS=Arabidopsis thaliana OX=3702 GN=STP7 PE=1 SV=1	STP7
C2S51_001862	0.111047	0.172772	0.194847	0.0514588	0.0538383	0.784757	SWEET	sp|Q8GW61|STP14_ARATH Sugar transport protein 14 OS=Arabidopsis thaliana OX=3702 GN=STP14 PE=2 SV=2	STP14
C2S51_021278	38.9768	18.0489	37.8087	10.2618	3.81998	12.6535	SWEET	sp|Q94AZ2|STP13_ARATH Sugar transport protein 13 OS=Arabidopsis thaliana OX=3702 GN=STP13 PE=1 SV=2	STP13
C2S51_026645	65.2142	23.9609	52.434	16.7676	4.58054	14.1046	SWEET	sp|Q94AZ2|STP13_ARATH Sugar transport protein 13 OS=Arabidopsis thaliana OX=3702 GN=STP13 PE=1 SV=2	STP13
C2S51_028237	27.781	18.1151	16.8736	26.8436	3.42729	4.45866	SWEET	sp|Q8GW61|STP14_ARATH Sugar transport protein 14 OS=Arabidopsis thaliana OX=3702 GN=STP14 PE=2 SV=2	STP14
C2S51_035080	19.9945	15.0639	10.194	16.9604	1.92422	2.64272	SWEET	sp|Q8GW61|STP14_ARATH Sugar transport protein 14 OS=Arabidopsis thaliana OX=3702 GN=STP14 PE=2 SV=2	STP14
SUT (Sucrose transporter)
C2S51_000871	269.716	141.025	82.3928	109.031	6.001	11.9523	SUT	sp|P49039|SUS2_SOLTU Sucrose synthase OS=Solanum tuberosum OX=4113 PE=3 SV=1	-
C2S51_002006	171.995	91.6012	61.2477	62.5299	3.81122	5.26734	SUT	sp|P49039|SUS2_SOLTU Sucrose synthase OS=Solanum tuberosum OX=4113 PE=3 SV=1	-
C2S51_008727	31.254	36.8555	63.2858	50.6042	95.7618	112.79	SUT	sp|Q9M111|SUS3_ARATH Sucrose synthase 3 OS=Arabidopsis thaliana OX=3702 GN=SUS3 PE=1 SV=1	SUS3
C2S51_029136	2.82878	0.962301	0.643921	0.648315	0.0652624	0.0593267	SUT	sp|Q7XNX6|SUS7_ORYSJ Sucrose synthase 7 OS=Oryza sativa subsp. japonica OX=39947 GN=SUS7 PE=2 SV=2	SUS7
C2S51_031592	0.558443	0.128411	0.138221	0.110913	0.031495	0.0481399	SUT	sp|Q9FX32|SUS6_ARATH Sucrose synthase 6 OS=Arabidopsis thaliana OX=3702 GN=SUS6 PE=1 SV=1	SUS6
C2S51_035054	15.2363	15.3975	3.96188	1.60353	0	0.0228669	SUT	sp|P49039|SUS2_SOLTU Sucrose synthase OS=Solanum tuberosum OX=4113 PE=3 SV=1	-
INV (Invertase）
C2S51_004045	2.85494	1.17972	1.71633	0.804617	0.278361	0.372425	INV	sp|Q67XD9|CINV2_ARATH Alkaline/neutral invertase CINV2 OS=Arabidopsis thaliana OX=3702 GN=CINV2 PE=1 SV=1	CINV2
C2S51_004638	7.80931	11.5735	11.9007	9.57892	2.03246	4.23508	INV	sp|Q8GT41|PLA1_PLAAC Putative invertase inhibitor OS=Platanus acerifolia OX=140101 PE=1 SV=1	-
C2S51_010972	6.19165	6.05695	6.31994	16.852	8.51612	16.8482	INV	sp|Q9FXA8|INVA_ARATH Alkaline/neutral invertase A, mitochondrial OS=Arabidopsis thaliana OX=3702 GN=INVA PE=1 SV=1	INVA
C2S51_011271	19.4136	18.6252	11.9286	8.53056	1.7797	4.02937	INV	sp|Q8GT41|PLA1_PLAAC Putative invertase inhibitor OS=Platanus acerifolia OX=140101 PE=1 SV=1	-
C2S51_015026	12.62	6.60186	8.17646	9.79937	2.11129	2.1851	INV	sp|Q9SW48|INVB_ARATH Probable alkaline/neutral invertase B OS=Arabidopsis thaliana OX=3702 GN=INVB PE=1 SV=1	INVB
C2S51_025987	0.725839	0.521977	1.61871	1.10504	0.235222	0.401154	INV	sp|Q8GT41|PLA1_PLAAC Putative invertase inhibitor OS=Platanus acerifolia OX=140101 PE=1 SV=1	-
C2S51_037321	19.5135	8.32213	8.13542	8.1847	2.32028	2.98245	INV	sp|Q9SW48|INVB_ARATH Probable alkaline/neutral invertase B OS=Arabidopsis thaliana OX=3702 GN=INVB PE=1 SV=1	INVB
C2S51_038152	4.42067	2.26051	1.89149	1.17857	0.0644893	0.104137	INV	sp|Q67XD9|CINV2_ARATH Alkaline/neutral invertase CINV2 OS=Arabidopsis thaliana OX=3702 GN=CINV2 PE=1 SV=1	CINV2
PFK (Phosphofructokinase)
C2S51_014092	10.2836	22.0539	31.1941	28.6327	75.1662	73.9816	PFK	sp|Q9FIK0|PFKA2_ARATH ATP-dependent 6-phosphofructokinase 2 OS=Arabidopsis thaliana OX=3702 GN=PFK2 PE=1 SV=1	PFK2
C2S51_017074	25.7669	36.7359	39.026	54.588	14.5993	16.6761	PFK	sp|Q8VYN6|PFKA5_ARATH ATP-dependent 6-phosphofructokinase 5, chloroplastic OS=Arabidopsis thaliana OX=3702 GN=PFK5 PE=1 SV=1	PFK5
C2S51_029233	5.44757	14.3106	10.1231	14.3227	2.80158	1.54154	PFK	sp|Q8VYN6|PFKA5_ARATH ATP-dependent 6-phosphofructokinase 5, chloroplastic OS=Arabidopsis thaliana OX=3702 GN=PFK5 PE=1 SV=1	PFK5
C2S51_034574	0.865191	1.05579	0.604727	1.10841	1.56692	0.834679	PFK	sp|Q94AA4|PFKA3_ARATH ATP-dependent 6-phosphofructokinase 3 OS=Arabidopsis thaliana OX=3702 GN=PFK3 PE=1 SV=1	PFK3
C2S51_035937	3.46716	8.5854	12.2865	18.0787	5.6415	4.44199	PFK	sp|Q8VYN6|PFKA5_ARATH ATP-dependent 6-phosphofructokinase 5, chloroplastic OS=Arabidopsis thaliana OX=3702 GN=PFK5 PE=1 SV=1	PFK5
PK (Pyruvate kinase)
C2S51_000192	52.223	80.3383	81.9121	87.3249	27.1001	29.8494	PK	sp|Q9FLW9|PKP2_ARATH Plastidial pyruvate kinase 2 OS=Arabidopsis thaliana OX=3702 GN=PKP2 PE=1 SV=1	PKP2
C2S51_000367	46.4887	74.7599	75.4301	76.6422	21.987	24.2429	PK	sp|Q9FLW9|PKP2_ARATH Plastidial pyruvate kinase 2 OS=Arabidopsis thaliana OX=3702 GN=PKP2 PE=1 SV=1	PKP2
C2S51_002635	7.52908	10.158	11.1072	7.90903	14.8923	12.5325	PK	sp|Q42954|KPYC_TOBAC Pyruvate kinase, cytosolic isozyme OS=Nicotiana tabacum OX=4097 PE=2 SV=1	-
C2S51_004904	20.4875	21.3206	18.9296	13.3061	2.39759	2.9897	PK	sp|Q43117|KPYA_RICCO Pyruvate kinase isozyme A, chloroplastic OS=Ricinus communis OX=3988 PE=1 SV=1	-
C2S51_017394	44.2451	31.8021	24.8404	21.0122	6.35076	8.00356	PK	sp|B8BM17|KPYC2_ORYSI Pyruvate kinase 2, cytosolic OS=Oryza sativa subsp. indica OX=39946 GN=OsI_37456 PE=3 SV=1	OsI_37456
C2S51_022859	11.0438	8.32444	6.14144	11.6403	1.428	2.32407	PK	sp|Q42954|KPYC_TOBAC Pyruvate kinase, cytosolic isozyme OS=Nicotiana tabacum OX=4097 PE=2 SV=1	-
C2S51_025062	9.18168	6.22861	5.3085	7.73379	0.982855	2.10281	PK	sp|Q42954|KPYC_TOBAC Pyruvate kinase, cytosolic isozyme OS=Nicotiana tabacum OX=4097 PE=2 SV=1	-
C2S51_027464	45.2199	88.8203	88.5612	77.3149	22.6071	21.2538	PK	sp|Q9FLW9|PKP2_ARATH Plastidial pyruvate kinase 2 OS=Arabidopsis thaliana OX=3702 GN=PKP2 PE=1 SV=1	PKP2
C2S51_028526	35.6046	32.1275	24.2009	22.8129	5.87052	9.7508	PK	sp|B8BJ39|KPYC1_ORYSI Pyruvate kinase 1, cytosolic OS=Oryza sativa subsp. indica OX=39946 GN=OsI_35105 PE=3 SV=1	OsI_35105
C2S51_030898	81.9004	74.276	57.6595	46.9977	6.29949	8.28976	PK	sp|B8BJ39|KPYC1_ORYSI Pyruvate kinase 1, cytosolic OS=Oryza sativa subsp. indica OX=39946 GN=OsI_35105 PE=3 SV=1	OsI_35105
C2S51_032325	32.3365	22.2362	18.8626	12.4883	3.66064	4.82004	PK	sp|B8BM17|KPYC2_ORYSI Pyruvate kinase 2, cytosolic OS=Oryza sativa subsp. indica OX=39946 GN=OsI_37456 PE=3 SV=1	OsI_37456
C2S51_034157	99.1777	76.1145	62.6436	53.5198	14.0987	17.635	PK	sp|B8BJ39|KPYC1_ORYSI Pyruvate kinase 1, cytosolic OS=Oryza sativa subsp. indica OX=39946 GN=OsI_35105 PE=3 SV=1	OsI_35105
C2S51_038830	12.1502	7.41225	10.004	6.86381	13.5236	12.6905	PK	sp|Q40546|KPYG_TOBAC Pyruvate kinase isozyme G, chloroplastic OS=Nicotiana tabacum OX=4097 PE=2 SV=1	-
C2S51_031877	6.53002	5.74497	9.17167	15.4698	27.2343	37.1784	PK	sp|Q9T074|PCKA1_ARATH Phosphoenolpyruvate carboxykinase (ATP) 1 OS=Arabidopsis thaliana OX=3702 GN=PCK1 PE=1 SV=1	PCK1
Protective/Stress-Resistant Proteins (PSR)
(LEA) Late embryogenesis abundant protein
C2S51_002430	63.0553	53.2828	38.2761	37.6955	167.03	225.195	LEA	sp|P09444|LEA34_GOSHI Late embryogenesis abundant protein D-34 OS=Gossypium hirsutum OX=3635 PE=3 SV=1	-
C2S51_008843	2.03004	1.40841	4.58059	15.9821	0.0712769	0.386198	LEA	sp|Q6DST1|Y1465_ARATH Late embryogenesis abundant protein At1g64065 OS=Arabidopsis thaliana OX=3702 GN=At1g64065 PE=2 SV=1	At1g64065
C2S51_011180	13.694	12.0434	12.3258	14.411	146.921	181.136	LEA	sp|P09444|LEA34_GOSHI Late embryogenesis abundant protein D-34 OS=Gossypium hirsutum OX=3635 PE=3 SV=1	-
C2S51_014335	2.21262	2.23502	1.38827	16.8012	0.349844	0.44174	LEA	sp|Q6DST1|Y1465_ARATH Late embryogenesis abundant protein At1g64065 OS=Arabidopsis thaliana OX=3702 GN=At1g64065 PE=2 SV=1	At1g64065
C2S51_014337	6.71691	8.70949	5.99389	65.0407	1.30549	1.3183	LEA	sp|Q6DST1|Y1465_ARATH Late embryogenesis abundant protein At1g64065 OS=Arabidopsis thaliana OX=3702 GN=At1g64065 PE=2 SV=1	At1g64065
C2S51_017496	5.37415	3.62914	5.08972	92.4715	1.54592	3.30242	LEA	sp|Q6DST1|Y1465_ARATH Late embryogenesis abundant protein At1g64065 OS=Arabidopsis thaliana OX=3702 GN=At1g64065 PE=2 SV=1	At1g64065
C2S51_017497	24.4682	34.3298	10.3134	145.924	3.41463	8.02375	LEA	sp|Q6DST1|Y1465_ARATH Late embryogenesis abundant protein At1g64065 OS=Arabidopsis thaliana OX=3702 GN=At1g64065 PE=2 SV=1	At1g64065
C2S51_017500	58.4749	86.9263	68.2391	376.284	22.79	49.4336	LEA	sp|Q6DST1|Y1465_ARATH Late embryogenesis abundant protein At1g64065 OS=Arabidopsis thaliana OX=3702 GN=At1g64065 PE=2 SV=1	At1g64065
C2S51_017501	22.3263	17.9687	9.41747	16.3033	1.53036	2.38462	LEA	sp|Q6DST1|Y1465_ARATH Late embryogenesis abundant protein At1g64065 OS=Arabidopsis thaliana OX=3702 GN=At1g64065 PE=2 SV=1	At1g64065
C2S51_017970	1.37692	1.00925	0.977195	1.30865	0.07438	0.366948	LEA	sp|Q6DST1|Y1465_ARATH Late embryogenesis abundant protein At1g64065 OS=Arabidopsis thaliana OX=3702 GN=At1g64065 PE=2 SV=1	At1g64065
C2S51_021849	1.51383	11.9079	20.6244	13.5589	66.5854	47.9533	LEA	sp|Q9FG31|LEA46_ARATH Late embryogenesis abundant protein 46 OS=Arabidopsis thaliana OX=3702 GN=LEA46 PE=2 SV=1	LEA46
C2S51_022215	1.2493	0.653601	1.14892	1.26288	0.25819	2.05879	LEA	sp|Q6DST1|Y1465_ARATH Late embryogenesis abundant protein At1g64065 OS=Arabidopsis thaliana OX=3702 GN=At1g64065 PE=2 SV=1	At1g64065
C2S51_022650	222.828	147.884	159.766	162.658	245.324	232.91	LEA	sp|F4KFM8|LEA65_ARATH Late embryogenesis abundant protein At5g17165 OS=Arabidopsis thaliana OX=3702 GN=At5g17165 PE=3 SV=1	At5g17165
C2S51_026258	0.609846	3.38822	3.03305	1.5552	10.3971	9.99085	LEA	sp|Q9FG31|LEA46_ARATH Late embryogenesis abundant protein 46 OS=Arabidopsis thaliana OX=3702 GN=LEA46 PE=2 SV=1	LEA46
C2S51_026668	1.57706	12.3286	60.0502	45.8981	447.386	387.445	LEA	sp|P09444|LEA34_GOSHI Late embryogenesis abundant protein D-34 OS=Gossypium hirsutum OX=3635 PE=3 SV=1	-
C2S51_027459	0.696387	0.0816822	0.930969	15.6108	0.0803899	0.625186	LEA	sp|Q6DST1|Y1465_ARATH Late embryogenesis abundant protein At1g64065 OS=Arabidopsis thaliana OX=3702 GN=At1g64065 PE=2 SV=1	At1g64065
C2S51_027531	12.5769	6.80292	10.4438	10.3965	2.22349	3.7829	LEA	sp|F4KFM8|LEA65_ARATH Late embryogenesis abundant protein At5g17165 OS=Arabidopsis thaliana OX=3702 GN=At5g17165 PE=3 SV=1	At5g17165
C2S51_028524	34.7999	279.149	768.383	567.766	2335.66	1783.14	LEA	sp|Q9SKP0|ECP63_ARATH Late embryogenesis abundant protein ECP63 OS=Arabidopsis thaliana OX=3702 GN=ECP63 PE=2 SV=1	ECP63
C2S51_029478	0.728866	3.3514	27.5309	22.2654	272.202	278.771	LEA	sp|P09444|LEA34_GOSHI Late embryogenesis abundant protein D-34 OS=Gossypium hirsutum OX=3635 PE=3 SV=1	-
C2S51_032852	22.6503	18.2517	10.619	25.8386	0.412424	1.70286	LEA	sp|Q6DST1|Y1465_ARATH Late embryogenesis abundant protein At1g64065 OS=Arabidopsis thaliana OX=3702 GN=At1g64065 PE=2 SV=1	At1g64065
C2S51_032853	29.2363	57.7875	35.1026	201.101	15.6658	26.4842	LEA	sp|Q6DST1|Y1465_ARATH Late embryogenesis abundant protein At1g64065 OS=Arabidopsis thaliana OX=3702 GN=At1g64065 PE=2 SV=1	At1g64065
C2S51_032854	33.115	45.0378	20.3212	224.421	3.43901	13.2981	LEA	sp|Q6DST1|Y1465_ARATH Late embryogenesis abundant protein At1g64065 OS=Arabidopsis thaliana OX=3702 GN=At1g64065 PE=2 SV=1	At1g64065
C2S51_032855	11.7522	19.9357	6.28009	134.977	2.14582	3.30148	LEA	sp|Q6DST1|Y1465_ARATH Late embryogenesis abundant protein At1g64065 OS=Arabidopsis thaliana OX=3702 GN=At1g64065 PE=2 SV=1	At1g64065
C2S51_032856	19.4429	39.9906	9.85689	151.95	3.11464	7.56004	LEA	sp|Q6DST1|Y1465_ARATH Late embryogenesis abundant protein At1g64065 OS=Arabidopsis thaliana OX=3702 GN=At1g64065 PE=2 SV=1	At1g64065
C2S51_032857	8.08517	7.11334	5.97355	124.267	12.3518	9.62995	LEA	sp|Q6DST1|Y1465_ARATH Late embryogenesis abundant protein At1g64065 OS=Arabidopsis thaliana OX=3702 GN=At1g64065 PE=2 SV=1	At1g64065
C2S51_036131	1.09025	3.23441	16.7988	13.3963	154.163	211.631	LEA	sp|P09444|LEA34_GOSHI Late embryogenesis abundant protein D-34 OS=Gossypium hirsutum OX=3635 PE=3 SV=1	-
HSPs (Heat shock protein)
C2S51_000505	18.188	41.8383	46.579	35.9373	202.786	60.533	HSPs	sp|P46254|HS22M_PEA Heat shock 22 kDa protein, mitochondrial OS=Pisum sativum OX=3888 GN=HSP22 PE=2 SV=1	HSP22
C2S51_001338	1.43014	2.32339	1.23812	1.46108	6.63649	9.62308	HSPs	sp|P51819|HSP83_IPONI Heat shock protein 83 OS=Ipomoea nil OX=35883 GN=HSP83A PE=2 SV=1	HSP83A
C2S51_002573	1.99793	8.75673	8.63473	2.1962	42.8764	5.8809	HSPs	sp|Q38806|HSP22_ARATH 22.0 kDa heat shock protein OS=Arabidopsis thaliana OX=3702 GN=HSP22.0 PE=2 SV=1	HSP22.0
C2S51_003157	0.0107746	0.0508434	0.0745012	0.351608	4.35213	0.971901	HSPs	sp|P26413|HSP70_SOYBN Heat shock 70 kDa protein OS=Glycine max OX=3847 GN=HSP70 PE=3 SV=1	HSP70
C2S51_003848	1.08108	0.63571	0.731114	9.65922	2.02971	1.13973	HSPs	sp|Q4UJB1|HSPC4_RICFE Small heat shock protein C4 OS=Rickettsia felis (strain ATCC VR-1525 / URRWXCal2) OX=315456 GN=hspc4-1 PE=3 SV=1	hspc4-1
C2S51_004875	42.4125	36.747	23.4214	28.7145	6.14369	11.724	HSPs	sp|Q01899|HSP7M_PHAVU Heat shock 70 kDa protein, mitochondrial OS=Phaseolus vulgaris OX=3885 PE=2 SV=1	-
C2S51_005053	33.6892	119.549	158.961	67.7456	387.456	150.721	HSPs	sp|Q9SYG1|HS174_ARATH 17.4 kDa class III heat shock protein OS=Arabidopsis thaliana OX=3702 GN=HSP17.4B PE=2 SV=1	HSP17.4B
C2S51_006707	68.1464	72.5263	50.0762	46.7023	14.2685	15.0274	HSPs	sp|Q9S7C0|HSP7O_ARATH Heat shock 70 kDa protein 14 OS=Arabidopsis thaliana OX=3702 GN=HSP70-14 PE=1 SV=1	HSP70-14
C2S51_008491	1.44862	1.36529	1.64251	1.48322	2.81417	3.75461	HSPs	sp|P04794|HSP14_SOYBN 17.5 kDa class I heat shock protein OS=Glycine max OX=3847 GN=HSP17.5-E PE=3 SV=1	HSP17.5-E
C2S51_008925	149.991	321.278	352.494	437.884	1397.86	1083.04	HSPs	sp|P27396|HSP11_DAUCA 17.8 kDa class I heat shock protein OS=Daucus carota OX=4039 PE=3 SV=1	-
C2S51_008935	2.72068	6.00152	16.8682	17.874	53.5595	18.906	HSPs	sp|P27396|HSP11_DAUCA 17.8 kDa class I heat shock protein OS=Daucus carota OX=4039 PE=3 SV=1	-
C2S51_008936	0.570301	0.435575	0.323258	0.761459	0.110051	0.0962323	HSPs	sp|O82012|HSP12_SOLPE 17.6 kDa class I heat shock protein OS=Solanum peruvianum OX=4082 PE=2 SV=1	-
C2S51_008937	1.34526	3.63322	5.42331	15.5442	10.5074	2.5335	HSPs	sp|P27396|HSP11_DAUCA 17.8 kDa class I heat shock protein OS=Daucus carota OX=4039 PE=3 SV=1	-
C2S51_008938	20.116	70.0805	32.9647	192.798	46.8871	12.7688	HSPs	sp|P05478|HSP16_SOYBN 18.5 kDa class I heat shock protein OS=Glycine max OX=3847 GN=HSP18.5-C PE=3 SV=1	HSP18.5-C
C2S51_008939	26.9955	117.47	81.7506	96.6691	193.694	33.7283	HSPs	sp|P05478|HSP16_SOYBN 18.5 kDa class I heat shock protein OS=Glycine max OX=3847 GN=HSP18.5-C PE=3 SV=1	HSP18.5-C
C2S51_008940	4.26061	13.3918	24.7518	34.6922	104.168	38.5354	HSPs	sp|P05478|HSP16_SOYBN 18.5 kDa class I heat shock protein OS=Glycine max OX=3847 GN=HSP18.5-C PE=3 SV=1	HSP18.5-C
C2S51_008943	5.14489	5.73785	24.6739	5.82587	118.713	20.2726	HSPs	sp|P27396|HSP11_DAUCA 17.8 kDa class I heat shock protein OS=Daucus carota OX=4039 PE=3 SV=1	-
C2S51_008944	7.86461	11.6314	9.95337	9.6364	26.2226	4.28748	HSPs	sp|P27396|HSP11_DAUCA 17.8 kDa class I heat shock protein OS=Daucus carota OX=4039 PE=3 SV=1	-
C2S51_009537	0.226155	2.15778	5.35383	12.381	143.723	195.556	HSPs	sp|P12810|HS16A_WHEAT 16.9 kDa class I heat shock protein 1 OS=Triticum aestivum OX=4565 GN=hsp16.9A PE=2 SV=1	hsp16.9A
C2S51_010285	0.261227	0.136369	3.23047	0.627125	21.6148	22.3188	HSPs	sp|Q9SSQ8|HS26M_ARATH 26.5 kDa heat shock protein, mitochondrial OS=Arabidopsis thaliana OX=3702 GN=HSP26.5 PE=2 SV=1	HSP26.5
C2S51_011031	11.2394	26.5532	30.4257	10.8142	73.3852	35.5403	HSPs	sp|Q38806|HSP22_ARATH 22.0 kDa heat shock protein OS=Arabidopsis thaliana OX=3702 GN=HSP22.0 PE=2 SV=1	HSP22.0
C2S51_011598	46.2424	38.5165	24.4596	31.6544	7.68082	12.9586	HSPs	sp|Q01899|HSP7M_PHAVU Heat shock 70 kDa protein, mitochondrial OS=Phaseolus vulgaris OX=3885 PE=2 SV=1	-
C2S51_011749	25.3936	81.7947	118.889	95.3075	261.93	89.2163	HSPs	sp|Q9SYG1|HS174_ARATH 17.4 kDa class III heat shock protein OS=Arabidopsis thaliana OX=3702 GN=HSP17.4B PE=2 SV=1	HSP17.4B
C2S51_013660	2.18809	5.84423	20.0934	43.8774	239.697	231.924	HSPs	sp|P12810|HS16A_WHEAT 16.9 kDa class I heat shock protein 1 OS=Triticum aestivum OX=4565 GN=hsp16.9A PE=2 SV=1	hsp16.9A
C2S51_014073	0.286635	0.181604	0.657079	0.269396	2.10589	3.22629	HSPs	sp|P19243|HSP11_PEA 18.1 kDa class I heat shock protein OS=Pisum sativum OX=3888 GN=HSP18.1 PE=1 SV=1	HSP18.1
C2S51_014445	0	0	0.0160058	0.0148094	0.146357	0.0289457	HSPs	sp|P09189|HSP7C_PETHY Heat shock cognate 70 kDa protein OS=Petunia hybrida OX=4102 GN=HSP70 PE=2 SV=1	HSP70
C2S51_014499	11.6546	22.0857	35.3818	42.1949	154.184	24.2757	HSPs	sp|P27880|HSP12_MEDSA 18.2 kDa class I heat shock protein OS=Medicago sativa OX=3879 GN=HSP18.2 PE=2 SV=1	HSP18.2
C2S51_014500	2.71705	6.2806	12.8968	7.40481	65.4152	14.3645	HSPs	sp|P27880|HSP12_MEDSA 18.2 kDa class I heat shock protein OS=Medicago sativa OX=3879 GN=HSP18.2 PE=2 SV=1	HSP18.2
C2S51_014501	17.1748	32.9187	59.6485	61.2972	121.163	39.6993	HSPs	sp|P05478|HSP16_SOYBN 18.5 kDa class I heat shock protein OS=Glycine max OX=3847 GN=HSP18.5-C PE=3 SV=1	HSP18.5-C
C2S51_014504	15.4456	13.8193	32.4496	8.84938	76.7247	20.6577	HSPs	sp|P27396|HSP11_DAUCA 17.8 kDa class I heat shock protein OS=Daucus carota OX=4039 PE=3 SV=1	-
C2S51_014505	5.10651	12.3284	10.1317	8.84151	35.7484	13.9971	HSPs	sp|P04794|HSP14_SOYBN 17.5 kDa class I heat shock protein OS=Glycine max OX=3847 GN=HSP17.5-E PE=3 SV=1	HSP17.5-E
C2S51_014508	2.0475	1.19717	7.53435	6.27998	19.405	19.0766	HSPs	sp|Q943E7|HS16C_ORYSJ 16.9 kDa class I heat shock protein 3 OS=Oryza sativa subsp. japonica OX=39947 GN=HSP16.9C PE=2 SV=1	HSP16.9C
C2S51_014509	0.0645834	0	0.335181	0.0587304	2.9252	1.81222	HSPs	sp|P02519|HSP11_SOYBN 17.3 kDa class I heat shock protein OS=Glycine max OX=3847 GN=HSP17.3-B PE=3 SV=1	HSP17.3-B
C2S51_015465	28.3909	22.6759	21.5289	12.4217	0.220598	3.46184	HSPs	sp|Q9FIT9|HS217_ARATH 21.7 kDa class VI heat shock protein OS=Arabidopsis thaliana OX=3702 GN=HSP21.7 PE=2 SV=1	HSP21.7
C2S51_017519	3.56481	8.41034	14.4218	4.47481	6.29783	4.38996	HSPs	sp|P51819|HSP83_IPONI Heat shock protein 83 OS=Ipomoea nil OX=35883 GN=HSP83A PE=2 SV=1	HSP83A
C2S51_018288	125.479	345.171	347.204	336.454	483.333	189.105	HSPs	sp|O82013|HSP21_SOLPE 17.3 kDa class II heat shock protein OS=Solanum peruvianum OX=4082 PE=2 SV=1	-
C2S51_019618	4.10321	3.98854	4.98426	3.83731	7.61887	6.84416	HSPs	sp|Q02028|HSP7S_PEA Stromal 70 kDa heat shock-related protein, chloroplastic OS=Pisum sativum OX=3888 GN=HSP70 PE=2 SV=1	HSP70
C2S51_020306	53.3251	152.188	101.548	119.77	52.9877	23.7778	HSPs	sp|P51819|HSP83_IPONI Heat shock protein 83 OS=Ipomoea nil OX=35883 GN=HSP83A PE=2 SV=1	HSP83A
C2S51_021270	2.03352	2.80999	3.88819	1.3504	25.0755	19.1005	HSPs	sp|Q9SKY8|HSP7H_ARATH Heat shock 70 kDa protein 8 OS=Arabidopsis thaliana OX=3702 GN=HSP70-8 PE=1 SV=1	HSP70-8
C2S51_022502	15.7336	18.2975	19.451	13.2673	27.1886	28.3283	HSPs	sp|Q01899|HSP7M_PHAVU Heat shock 70 kDa protein, mitochondrial OS=Phaseolus vulgaris OX=3885 PE=2 SV=1	-
C2S51_025506	13.1854	15.807	19.7998	11.8354	32.9403	32.5079	HSPs	sp|Q01899|HSP7M_PHAVU Heat shock 70 kDa protein, mitochondrial OS=Phaseolus vulgaris OX=3885 PE=2 SV=1	-
C2S51_026653	1.93369	2.54252	3.60115	1.10929	24.3455	19.2048	HSPs	sp|Q9SKY8|HSP7H_ARATH Heat shock 70 kDa protein 8 OS=Arabidopsis thaliana OX=3702 GN=HSP70-8 PE=1 SV=1	HSP70-8
C2S51_028007	7.98937	5.30023	6.96321	5.70745	0.0574816	0.963445	HSPs	sp|P19243|HSP11_PEA 18.1 kDa class I heat shock protein OS=Pisum sativum OX=3888 GN=HSP18.1 PE=1 SV=1	HSP18.1
C2S51_029183	33.5931	129.391	15.7266	83.2159	264.056	114.735	HSPs	sp|Q9FHQ3|HS157_ARATH 15.7 kDa heat shock protein, peroxisomal OS=Arabidopsis thaliana OX=3702 GN=HSP15.7 PE=2 SV=1	HSP15.7
C2S51_029981	1.31997	5.79433	10.7586	14.947	19.0189	10.6947	HSPs	sp|P09886|HS21C_PEA Small heat shock protein, chloroplastic OS=Pisum sativum OX=3888 GN=HSP21 PE=2 SV=1	HSP21
C2S51_030273	2.94248	1.3902	2.50756	5.22321	0.719819	1.91968	HSPs	sp|Q9SIF2|HS905_ARATH Heat shock protein 90-5, chloroplastic OS=Arabidopsis thaliana OX=3702 GN=HSP90-5 PE=1 SV=1	HSP90-5
C2S51_030523	13.4954	17.8153	22.5717	59.1408	29.6413	22.9974	HSPs	sp|P27322|HSP72_SOLLC Heat shock cognate 70 kDa protein 2 OS=Solanum lycopersicum OX=4081 GN=HSC-2 PE=2 SV=1	HSC-2
C2S51_030728	278.793	248.942	156.315	233.383	37.9195	34.4738	HSPs	sp|P27322|HSP72_SOLLC Heat shock cognate 70 kDa protein 2 OS=Solanum lycopersicum OX=4081 GN=HSC-2 PE=2 SV=1	HSC-2
C2S51_031051	44.3399	56.2296	50.6566	155.41	31.9612	34.6439	HSPs	sp|Q6IMX7|HPBP1_RAT Hsp70-binding protein 1 OS=Rattus norvegicus OX=10116 GN=Hspbp1 PE=1 SV=1	Hspbp1
C2S51_032836	1.53141	4.88914	7.2128	3.08732	2.77316	1.61708	HSPs	sp|P51819|HSP83_IPONI Heat shock protein 83 OS=Ipomoea nil OX=35883 GN=HSP83A PE=2 SV=1	HSP83A
C2S51_032960	122.863	300.757	358.694	397.677	305.613	116.193	HSPs	sp|O82013|HSP21_SOLPE 17.3 kDa class II heat shock protein OS=Solanum peruvianum OX=4082 PE=2 SV=1	-
C2S51_033337	2.19863	13.6613	10.3407	13.9979	7.00872	1.93218	HSPs	sp|P09886|HS21C_PEA Small heat shock protein, chloroplastic OS=Pisum sativum OX=3888 GN=HSP21 PE=2 SV=1	HSP21
C2S51_033599	1.1157	0.865426	0.656768	1.39556	0.187094	0.42348	HSPs	sp|Q9SIF2|HS905_ARATH Heat shock protein 90-5, chloroplastic OS=Arabidopsis thaliana OX=3702 GN=HSP90-5 PE=1 SV=1	HSP90-5
C2S51_033757	28.519	34.6639	20.0814	190.003	15.3515	31.1813	HSPs	sp|O04203|HSPR2_ARATH Nematode resistance protein-like HSPRO2 OS=Arabidopsis thaliana OX=3702 GN=HSPRO2 PE=1 SV=1	HSPRO2
C2S51_033830	14.7431	22.0635	22.3364	129.372	25.334	17.4005	HSPs	sp|P09189|HSP7C_PETHY Heat shock cognate 70 kDa protein OS=Petunia hybrida OX=4102 GN=HSP70 PE=2 SV=1	HSP70
C2S51_034012	235.954	202.513	115.235	274.427	25.3193	26.4947	HSPs	sp|Q9LHA8|HS704_ARATH Heat shock 70 kDa protein 4 OS=Arabidopsis thaliana OX=3702 GN=HSP70-4 PE=1 SV=1	HSP70-4
C2S51_034296	52.9769	67.8188	59.3837	166.581	49.2552	46.5162	HSPs	sp|Q6IMX7|HPBP1_RAT Hsp70-binding protein 1 OS=Rattus norvegicus OX=10116 GN=Hspbp1 PE=1 SV=1	Hspbp1
C2S51_034370	162.128	244.381	210.688	327.308	149.701	81.1956	HSPs	sp|P09189|HSP7C_PETHY Heat shock cognate 70 kDa protein OS=Petunia hybrida OX=4102 GN=HSP70 PE=2 SV=1	HSP70
C2S51_034881	17.116	12.834	12.4002	8.21502	0.327071	0.778594	HSPs	sp|P19243|HSP11_PEA 18.1 kDa class I heat shock protein OS=Pisum sativum OX=3888 GN=HSP18.1 PE=1 SV=1	HSP18.1
C2S51_035881	38.114	164.259	15.7642	244.579	792.457	415.836	HSPs	sp|Q9FHQ3|HS157_ARATH 15.7 kDa heat shock protein, peroxisomal OS=Arabidopsis thaliana OX=3702 GN=HSP15.7 PE=2 SV=1	HSP15.7
C2S51_036313	8.09478	7.47504	5.87987	0.707726	0	0.0721498	HSPs	sp|A0A1D6HSP4|C92C5_MAIZE Dimethylnonatriene synthase OS=Zea mays OX=4577 GN=CYP92C5 PE=1 SV=1	CYP92C5
C2S51_036626	33.1439	22.7314	26.44	16.4438	1.20792	3.09531	HSPs	sp|Q9FIT9|HS217_ARATH 21.7 kDa class VI heat shock protein OS=Arabidopsis thaliana OX=3702 GN=HSP21.7 PE=2 SV=1	HSP21.7
C2S51_037791	58.3085	140.123	81.1904	85.8639	109.936	57.9817	HSPs	sp|P46254|HS22M_PEA Heat shock 22 kDa protein, mitochondrial OS=Pisum sativum OX=3888 GN=HSP22 PE=2 SV=1	HSP22
C2S51_037902	1.78111	1.13463	0.517221	7.81067	2.00088	2.07837	HSPs	sp|Q4UJB1|HSPC4_RICFE Small heat shock protein C4 OS=Rickettsia felis (strain ATCC VR-1525 / URRWXCal2) OX=315456 GN=hspc4-1 PE=3 SV=1	hspc4-1
Water Balance and Storage Proteins (WBSP)
Aquaporins
C2S51_001623	3.76079	4.31343	8.05701	0.348259	0	0.102948	Aquaporins	sp|P33560|TIP_ANTMA Probable aquaporin TIP-type OS=Antirrhinum majus OX=4151 GN=DIP PE=2 SV=1	DIP
C2S51_002483	567.408	371.553	291.363	165.598	7.85064	15.3027	Aquaporins	sp|P50156|TIP11_ORYSJ Probable aquaporin TIP1-1 OS=Oryza sativa subsp. japonica OX=39947 GN=TIP1-1 PE=2 SV=1	TIP1-1
C2S51_002918	47.2238	46.5274	38.2487	49.0944	13.4604	13.0805	Aquaporins	sp|Q9M1K3|SIP21_ARATH Probable aquaporin SIP2-1 OS=Arabidopsis thaliana OX=3702 GN=SIP2-1 PE=2 SV=1	SIP2-1
C2S51_004457	388.919	422.831	313.753	317.544	67.9886	45.3046	Aquaporins	sp|Q06611|PIP12_ARATH Aquaporin PIP1-2 OS=Arabidopsis thaliana OX=3702 GN=PIP1-2 PE=1 SV=1	PIP1-2
C2S51_006519	23.2362	17.7405	15.8683	4.6701	1.09477	1.88462	Aquaporins	sp|Q0IWF3|NIP31_ORYSJ Aquaporin NIP3-1 OS=Oryza sativa subsp. japonica OX=39947 GN=NIP3-1 PE=2 SV=2	NIP3-1
C2S51_006680	356.129	303.13	278.147	326.082	2.59958	16.5815	Aquaporins	sp|Q41951|TIP21_ARATH Aquaporin TIP2-1 OS=Arabidopsis thaliana OX=3702 GN=TIP2-1 PE=1 SV=2	TIP2-1
C2S51_007476	22.8857	25.8257	31.7167	15.3686	0	0.331846	Aquaporins	sp|Q41951|TIP21_ARATH Aquaporin TIP2-1 OS=Arabidopsis thaliana OX=3702 GN=TIP2-1 PE=1 SV=2	TIP2-1
C2S51_008378	1362.63	1419.99	1105.37	869.387	246.446	141.497	Aquaporins	sp|P93004|PIP27_ARATH Aquaporin PIP2-7 OS=Arabidopsis thaliana OX=3702 GN=PIP2-7 PE=1 SV=2	PIP2-7
C2S51_008880	616.749	498.34	317.468	207.71	19.9205	17.5312	Aquaporins	sp|Q08733|PIP13_ARATH Aquaporin PIP1-3 OS=Arabidopsis thaliana OX=3702 GN=PIP1-3 PE=1 SV=1	PIP1-3
C2S51_009134	1195.52	1008.37	1161.84	440.558	269.343	212.28	Aquaporins	sp|Q39196|PIP14_ARATH Probable aquaporin PIP1-4 OS=Arabidopsis thaliana OX=3702 GN=PIP1.4 PE=1 SV=1	PIP1.4
C2S51_010139	2.53926	1.61055	4.13357	0.17413	0.0329102	0.0300733	Aquaporins	sp|P33560|TIP_ANTMA Probable aquaporin TIP-type OS=Antirrhinum majus OX=4151 GN=DIP PE=2 SV=1	DIP
C2S51_011126	437.059	298.87	232.206	192.371	2.29866	7.65025	Aquaporins	sp|P50156|TIP11_ORYSJ Probable aquaporin TIP1-1 OS=Oryza sativa subsp. japonica OX=39947 GN=TIP1-1 PE=2 SV=1	TIP1-1
C2S51_013115	24.3936	16.7671	32.2016	19.0815	33.4312	36.3722	Aquaporins	sp|P50156|TIP11_ORYSJ Probable aquaporin TIP1-1 OS=Oryza sativa subsp. japonica OX=39947 GN=TIP1-1 PE=2 SV=1	TIP1-1
C2S51_013979	1118.64	1037.24	834.443	610.739	87.7731	58.2202	Aquaporins	sp|P93004|PIP27_ARATH Aquaporin PIP2-7 OS=Arabidopsis thaliana OX=3702 GN=PIP2-7 PE=1 SV=2	PIP2-7
C2S51_014456	1452.34	1214.33	1310.08	406.627	207.531	179.122	Aquaporins	sp|Q39196|PIP14_ARATH Probable aquaporin PIP1-4 OS=Arabidopsis thaliana OX=3702 GN=PIP1.4 PE=1 SV=1	PIP1.4
C2S51_016885	0.138291	0.132009	0.280209	0.0302991	0.396651	0.231246	Aquaporins	sp|P49173|NIP1_NICAL Probable aquaporin NIP-type OS=Nicotiana alata OX=4087 PE=2 SV=1	-
C2S51_017302	267.203	143.93	139.644	60.6703	12.3524	11.5606	Aquaporins	sp|P43287|PIP22_ARATH Aquaporin PIP2-2 OS=Arabidopsis thaliana OX=3702 GN=PIP2-2 PE=1 SV=2	PIP2-2
C2S51_017552	63.2679	23.8316	16.7874	24.3755	0.817505	1.10863	Aquaporins	sp|O82316|TIP41_ARATH Aquaporin TIP4-1 OS=Arabidopsis thaliana OX=3702 GN=TIP4-1 PE=2 SV=1	TIP4-1
C2S51_018010	5.94166	2.35224	1.69667	2.22923	0	0.0316588	Aquaporins	sp|Q08451|PIP1_SOLLC Probable aquaporin PIP-type pTOM75 OS=Solanum lycopersicum OX=4081 PE=2 SV=1	-
C2S51_018496	264.672	244.659	254.323	352.676	3.37158	21.2038	Aquaporins	sp|P21653|TIP1_TOBAC Probable aquaporin TIP-type RB7-5A OS=Nicotiana tabacum OX=4097 PE=2 SV=1	-
C2S51_019060	50.2973	50.9868	57.8496	35.9152	0	1.88406	Aquaporins	sp|Q41951|TIP21_ARATH Aquaporin TIP2-1 OS=Arabidopsis thaliana OX=3702 GN=TIP2-1 PE=1 SV=2	TIP2-1
C2S51_020717	2.66776	84.1642	250.764	238.083	836.074	737.023	Aquaporins	sp|O22588|TIP32_ARATH Probable aquaporin TIP3-2 OS=Arabidopsis thaliana OX=3702 GN=TIP3-2 PE=2 SV=1	TIP3-2
C2S51_022296	48.849	20.7555	18.0011	21.0268	0.843869	0.593588	Aquaporins	sp|Q9ZVX8|PIP28_ARATH Probable aquaporin PIP2-8 OS=Arabidopsis thaliana OX=3702 GN=PIP2-8 PE=1 SV=1	PIP2-8
C2S51_022330	25.1194	20.3462	12.9086	6.11795	0.0838921	0.192995	Aquaporins	sp|A0A804KTT0|PIP12_MUSAM Aquaporin PIP1-2 OS=Musa acuminata subsp. malaccensis OX=214687 GN=PIP1-2 PE=2 SV=1	PIP1-2
C2S51_023065	37.2983	17.1632	46.8325	13.2883	0.625147	0.945042	Aquaporins	sp|P43287|PIP22_ARATH Aquaporin PIP2-2 OS=Arabidopsis thaliana OX=3702 GN=PIP2-2 PE=1 SV=2	PIP2-2
C2S51_023127	15.6441	20.9904	41.9162	2.46101	0.135147	0.380183	Aquaporins	sp|P0DO54|TIP12_MUSAC Aquaporin TIP1-2 OS=Musa acuminata OX=4641 GN=TIP1-2 PE=2 SV=1	TIP1-2
C2S51_023594	13.3751	10.4195	21.0539	0.298988	0	0	Aquaporins	sp|P0DO54|TIP12_MUSAC Aquaporin TIP1-2 OS=Musa acuminata OX=4641 GN=TIP1-2 PE=2 SV=1	TIP1-2
C2S51_023655	74.8821	73.8227	89.1323	44.1492	1.19352	5.1433	Aquaporins	sp|P43287|PIP22_ARATH Aquaporin PIP2-2 OS=Arabidopsis thaliana OX=3702 GN=PIP2-2 PE=1 SV=2	PIP2-2
C2S51_023689	7.13416	9.22837	21.29	13.5766	23.8344	25.2326	Aquaporins	sp|P50156|TIP11_ORYSJ Probable aquaporin TIP1-1 OS=Oryza sativa subsp. japonica OX=39947 GN=TIP1-1 PE=2 SV=1	TIP1-1
C2S51_023921	19.0813	12.178	13.0477	5.76937	0.957987	1.61384	Aquaporins	sp|Q0IWF3|NIP31_ORYSJ Aquaporin NIP3-1 OS=Oryza sativa subsp. japonica OX=39947 GN=NIP3-1 PE=2 SV=2	NIP3-1
C2S51_024157	17.925	23.2999	34.4374	22.567	4.4626	2.64923	Aquaporins	sp|P43287|PIP22_ARATH Aquaporin PIP2-2 OS=Arabidopsis thaliana OX=3702 GN=PIP2-2 PE=1 SV=2	PIP2-2
C2S51_024223	9.71738	7.80181	20.3744	0.407771	0	0.0361459	Aquaporins	sp|P0DO54|TIP12_MUSAC Aquaporin TIP1-2 OS=Musa acuminata OX=4641 GN=TIP1-2 PE=2 SV=1	TIP1-2
C2S51_024735	19.798	24.435	34.5445	2.61067	0.0327801	0.449598	Aquaporins	sp|P0DO54|TIP12_MUSAC Aquaporin TIP1-2 OS=Musa acuminata OX=4641 GN=TIP1-2 PE=2 SV=1	TIP1-2
C2S51_024809	27.2481	16.5246	29.2336	5.84063	0.259255	0.954885	Aquaporins	sp|P43287|PIP22_ARATH Aquaporin PIP2-2 OS=Arabidopsis thaliana OX=3702 GN=PIP2-2 PE=1 SV=2	PIP2-2
C2S51_025695	60.2362	40.3914	19.525	11.4853	0.0297477	0.273305	Aquaporins	sp|A0A804KTT0|PIP12_MUSAM Aquaporin PIP1-2 OS=Musa acuminata subsp. malaccensis OX=214687 GN=PIP1-2 PE=2 SV=1	PIP1-2
C2S51_027122	25.6538	690.251	2055.17	1985.03	6741.37	6044.72	Aquaporins	sp|O22588|TIP32_ARATH Probable aquaporin TIP3-2 OS=Arabidopsis thaliana OX=3702 GN=TIP3-2 PE=2 SV=1	TIP3-2
C2S51_028466	102.631	74.5395	114.261	25.4114	0.237203	0.517243	Aquaporins	sp|Q9ATM6|PIP24_MAIZE Aquaporin PIP2-4 OS=Zea mays OX=4577 GN=PIP2-4 PE=1 SV=1	PIP2-4
C2S51_028467	40.3646	26.3433	44.2018	5.04449	0	0.129311	Aquaporins	sp|P43286|PIP21_ARATH Aquaporin PIP2-1 OS=Arabidopsis thaliana OX=3702 GN=PIP2-1 PE=1 SV=1	PIP2-1
C2S51_030802	298.593	254.551	370.786	46.6758	1.70133	6.50582	Aquaporins	sp|Q84RL7|PIP21_MAIZE Aquaporin PIP2-1 OS=Zea mays OX=4577 GN=PIP2-1 PE=1 SV=2	PIP2-1
C2S51_031902	0.11598	0.0687991	0.248331	0	0.249438	0.314402	Aquaporins	sp|P49173|NIP1_NICAL Probable aquaporin NIP-type OS=Nicotiana alata OX=4087 PE=2 SV=1	-
C2S51_032249	380.249	136.448	153.923	73.3609	16.6359	19.9565	Aquaporins	sp|P43287|PIP22_ARATH Aquaporin PIP2-2 OS=Arabidopsis thaliana OX=3702 GN=PIP2-2 PE=1 SV=2	PIP2-2
C2S51_032544	1.99202	1.19033	0.35145	0.550724	0	0	Aquaporins	sp|Q08451|PIP1_SOLLC Probable aquaporin PIP-type pTOM75 OS=Solanum lycopersicum OX=4081 PE=2 SV=1	-
C2S51_034080	225.219	191.971	312.358	42.8634	0.201667	3.01866	Aquaporins	sp|Q84RL7|PIP21_MAIZE Aquaporin PIP2-1 OS=Zea mays OX=4577 GN=PIP2-1 PE=1 SV=2	PIP2-1
C2S51_038789	77.8771	21.4646	25.5994	25.057	0.0375485	0.104599	Aquaporins	sp|O82316|TIP41_ARATH Aquaporin TIP4-1 OS=Arabidopsis thaliana OX=3702 GN=TIP4-1 PE=2 SV=1	TIP4-1
SSP (Seed storage proteins)
C2S51_000465	8.07604	821.719	4619.41	5879.12	17297.2	19675.5	Seed storage proteins	sp|B5KVH4|11S1_CARIL 11S globulin seed storage protein 1 OS=Carya illinoinensis OX=32201 PE=1 SV=1	-
C2S51_006864	0.116471	5.76429	15.8189	31.5303	28.3673	20.8357	Seed storage proteins	sp|Q8GZP6|ANAO2_ANAOC 11S globulin seed storage protein Ana o 2.0101 (Fragment) OS=Anacardium occidentale OX=171929 PE=1 SV=1	-
C2S51_018647	1.44278	98.5033	633.978	2005.38	3564.19	3385.45	Seed storage proteins	sp|Q2TPW5|JUGR4_JUGRE 11S globulin seed storage protein Jug r 4 OS=Juglans regia OX=51240 PE=1 SV=1	-
C2S51_021067	3.30619	3.62982	5.14449	2.5361	9.91112	12.8271	Seed storage proteins	sp|O23880|13S2_FAGES 13S globulin seed storage protein 2 OS=Fagopyrum esculentum OX=3617 GN=FA18 PE=2 SV=1	FA18
C2S51_021109	19.4236	269.887	891.046	1561.23	3068.24	2758.96	Seed storage proteins	sp|Q2TPW5|JUGR4_JUGRE 11S globulin seed storage protein Jug r 4 OS=Juglans regia OX=51240 PE=1 SV=1	-
C2S51_021698	49.1957	360.33	673.902	560.149	1595.37	1418.44	Seed storage proteins	sp|F4IQK5|VCL21_ARATH Vicilin-like seed storage protein At2g18540 OS=Arabidopsis thaliana OX=3702 GN=At2g18540 PE=3 SV=1	At2g18540
C2S51_022673	183.724	4780.99	12374.3	16753.8	36781.3	31421.7	Seed storage proteins	sp|Q9XHP0|11S2_SESIN 11S globulin seed storage protein 2 OS=Sesamum indicum OX=4182 PE=1 SV=1	-
C2S51_023631	24.4163	354.658	1013.43	1054.94	2092.69	1827.52	Seed storage proteins	sp|Q9SK09|VCL22_ARATH Vicilin-like seed storage protein At2g28490 OS=Arabidopsis thaliana OX=3702 GN=At2g28490 PE=2 SV=1	At2g28490
C2S51_024183	32.0877	371.063	913.669	949.494	1827.41	1711.04	Seed storage proteins	sp|Q9SK09|VCL22_ARATH Vicilin-like seed storage protein At2g28490 OS=Arabidopsis thaliana OX=3702 GN=At2g28490 PE=2 SV=1	At2g28490
C2S51_025293	171.896	4680.57	12009.4	14350.8	37002.7	31254.6	Seed storage proteins	sp|Q9XHP0|11S2_SESIN 11S globulin seed storage protein 2 OS=Sesamum indicum OX=4182 PE=1 SV=1	-
C2S51_026804	10.0214	186.986	489.904	729.459	1414.07	1408.63	Seed storage proteins	sp|Q8GZP6|ANAO2_ANAOC 11S globulin seed storage protein Ana o 2.0101 (Fragment) OS=Anacardium occidentale OX=171929 PE=1 SV=1	-
C2S51_028276	1.42626	151.197	1330.8	1034.49	1022.02	826.971	Seed storage proteins	sp|Q2TPW5|JUGR4_JUGRE 11S globulin seed storage protein Jug r 4 OS=Juglans regia OX=51240 PE=1 SV=1	-
C2S51_029883	12.5531	330.389	852.876	907.984	721.151	477.298	Seed storage proteins	sp|Q9XHP0|11S2_SESIN 11S globulin seed storage protein 2 OS=Sesamum indicum OX=4182 PE=1 SV=1	-
C2S51_035117	163.742	2736.95	5277.34	5197.76	5730.71	4520.63	Seed storage proteins	sp|Q2TPW5|JUGR4_JUGRE 11S globulin seed storage protein Jug r 4 OS=Juglans regia OX=51240 PE=1 SV=1	-
C2S51_035743	208.76	1491.77	2218.98	1661.88	1701.05	940.231	Seed storage proteins	sp|F4IQK5|VCL21_ARATH Vicilin-like seed storage protein At2g18540 OS=Arabidopsis thaliana OX=3702 GN=At2g18540 PE=3 SV=1	At2g18540
Cell Wall Remodeling and Embryo Development (CWR-ED)
Expansin
C2S51_004193	9.37286	3.19029	6.49663	0.511404	0.18507	0.912589	Expansin	sp|Q7XWU8|EXPA1_ORYSJ Expansin-A1 OS=Oryza sativa subsp. japonica OX=39947 GN=EXPA1 PE=2 SV=2	EXPA1
C2S51_006170	179.84	121.813	52.0031	34.5203	0	0.380957	Expansin	sp|Q9LDR9|EXP10_ARATH Expansin-A10 OS=Arabidopsis thaliana OX=3702 GN=EXPA10 PE=2 SV=1	EXPA10
C2S51_008411	61.0104	47.79	34.1482	165.431	11.3927	15.1416	Expansin	sp|Q9SVE5|EXLA2_ARATH Expansin-like A2 OS=Arabidopsis thaliana OX=3702 GN=EXLA2 PE=2 SV=1	EXLA2
C2S51_009071	17.7054	9.21286	2.89158	5.18198	0	0.142771	Expansin	sp|O23547|EXLB1_ARATH Expansin-like B1 OS=Arabidopsis thaliana OX=3702 GN=EXLB1 PE=2 SV=2	EXLB1
C2S51_012943	260.362	179.428	76.0178	59.6672	0.118382	1.66957	Expansin	sp|Q9LDR9|EXP10_ARATH Expansin-A10 OS=Arabidopsis thaliana OX=3702 GN=EXPA10 PE=2 SV=1	EXPA10
C2S51_013511	5.28853	4.39834	3.08149	2.0676	3.15595	3.18291	Expansin	sp|Q9SZM1|EXP20_ARATH Expansin-A20 OS=Arabidopsis thaliana OX=3702 GN=EXPA20 PE=2 SV=1	EXPA20
C2S51_014003	23.8004	24.718	17.7428	82.8213	4.58739	6.60879	Expansin	sp|Q9SVE5|EXLA2_ARATH Expansin-like A2 OS=Arabidopsis thaliana OX=3702 GN=EXLA2 PE=2 SV=1	EXLA2
C2S51_014412	32.868	18.7411	8.2791	9.91848	0	0.297362	Expansin	sp|O23547|EXLB1_ARATH Expansin-like B1 OS=Arabidopsis thaliana OX=3702 GN=EXLB1 PE=2 SV=2	EXLB1
C2S51_015267	27.5591	12.2822	8.44074	3.148	0.112291	0.0374737	Expansin	sp|Q9M0I2|EXPB3_ARATH Expansin-B3 OS=Arabidopsis thaliana OX=3702 GN=EXPB3 PE=2 SV=2	EXPB3
C2S51_023493	1.41352	0.474988	2.09256	0.0700605	0.340997	0.0667711	Expansin	sp|O22874|EXPA8_ARATH Expansin-A8 OS=Arabidopsis thaliana OX=3702 GN=EXPA8 PE=2 SV=1	EXPA8
C2S51_024328	3.02309	1.97945	3.06971	0.208594	0.400694	0.148598	Expansin	sp|O22874|EXPA8_ARATH Expansin-A8 OS=Arabidopsis thaliana OX=3702 GN=EXPA8 PE=2 SV=1	EXPA8
C2S51_024701	46.8716	23.7207	23.5295	3.08104	0.799777	0.429668	Expansin	sp|Q38865|EXPA6_ARATH Expansin-A6 OS=Arabidopsis thaliana OX=3702 GN=EXPA6 PE=2 SV=2	EXPA6
C2S51_028101	154.554	128.303	83.4855	16.0605	12.6224	16.9505	Expansin	sp|Q9LDR9|EXP10_ARATH Expansin-A10 OS=Arabidopsis thaliana OX=3702 GN=EXPA10 PE=2 SV=1	EXPA10
C2S51_030133	23.3406	19.5169	18.8352	13.8605	4.38037	18.6292	Expansin	sp|Q9LDR9|EXP10_ARATH Expansin-A10 OS=Arabidopsis thaliana OX=3702 GN=EXPA10 PE=2 SV=1	EXPA10
C2S51_030715	2.4298	2.10064	1.27243	0.839081	0.0355421	0.0289255	Expansin	sp|Q852A1|EXPA7_ORYSJ Expansin-A7 OS=Oryza sativa subsp. japonica OX=39947 GN=EXPA7 PE=2 SV=1	EXPA7
C2S51_033474	13.7873	13.6076	15.4043	10.5339	3.45022	17.8635	Expansin	sp|Q9LDR9|EXP10_ARATH Expansin-A10 OS=Arabidopsis thaliana OX=3702 GN=EXPA10 PE=2 SV=1	EXPA10
C2S51_033662	186.472	88.8445	72.0832	3.15288	0.837614	1.30142	Expansin	sp|O22874|EXPA8_ARATH Expansin-A8 OS=Arabidopsis thaliana OX=3702 GN=EXPA8 PE=2 SV=1	EXPA8
C2S51_034001	3.15447	2.7135	2.05651	2.83402	0.13828	0.175211	Expansin	sp|Q852A1|EXPA7_ORYSJ Expansin-A7 OS=Oryza sativa subsp. japonica OX=39947 GN=EXPA7 PE=2 SV=1	EXPA7
C2S51_034970	99.8329	76.4904	69.8657	9.3722	10.1978	16.8936	Expansin	sp|Q9LDR9|EXP10_ARATH Expansin-A10 OS=Arabidopsis thaliana OX=3702 GN=EXPA10 PE=2 SV=1	EXPA10
C2S51_036470	23.575	12.6873	8.92824	1.99202	0.0338505	0.174306	Expansin	sp|Q9M0I2|EXPB3_ARATH Expansin-B3 OS=Arabidopsis thaliana OX=3702 GN=EXPB3 PE=2 SV=2	EXPB3
XTH (Xyloglucan endotransglucosylase)
C2S51_038341	7.44908	3.13133	4.57196	0.680846	0.068238	1.10436	XTH	sp|Q7XWU8|EXPA1_ORYSJ Expansin-A1 OS=Oryza sativa subsp. japonica OX=39947 GN=EXPA1 PE=2 SV=2	EXPA1
C2S51_000925	14.2251	10.5816	30.3534	134.83	12.4058	20.7441	XTH	sp|G5DAC6|XTH1_DIOKA Xyloglucan endotransglucosylase protein 1 OS=Diospyros kaki OX=35925 GN=XTH1 PE=1 SV=1	XTH1
C2S51_001100	7.08777	90.2301	198.549	227.725	224.03	184.86	XTH	sp|Q38910|XTH23_ARATH Probable xyloglucan endotransglucosylase/hydrolase protein 23 OS=Arabidopsis thaliana OX=3702 GN=XTH23 PE=2 SV=1	XTH23
C2S51_002051	37.6868	69.49	81.6821	205.938	12.5369	35.0219	XTH	sp|G5DAC6|XTH1_DIOKA Xyloglucan endotransglucosylase protein 1 OS=Diospyros kaki OX=35925 GN=XTH1 PE=1 SV=1	XTH1
C2S51_002476	7.7973	14.2688	5.20016	3.31895	0.0964782	0.248909	XTH	sp|Q9SJL9|XTH32_ARATH Probable xyloglucan endotransglucosylase/hydrolase protein 32 OS=Arabidopsis thaliana OX=3702 GN=XTH32 PE=2 SV=1	XTH32
C2S51_002876	10.922	15.7875	4.03993	57.2396	1.297	3.24267	XTH	sp|Q38910|XTH23_ARATH Probable xyloglucan endotransglucosylase/hydrolase protein 23 OS=Arabidopsis thaliana OX=3702 GN=XTH23 PE=2 SV=1	XTH23
C2S51_002877	0.118702	3.41257	15.3572	14.1561	225	202.664	XTH	sp|Q38910|XTH23_ARATH Probable xyloglucan endotransglucosylase/hydrolase protein 23 OS=Arabidopsis thaliana OX=3702 GN=XTH23 PE=2 SV=1	XTH23
C2S51_003831	10.111	3.88358	2.92264	5.45869	0	0	XTH	sp|G5DAC6|XTH1_DIOKA Xyloglucan endotransglucosylase protein 1 OS=Diospyros kaki OX=35925 GN=XTH1 PE=1 SV=1	XTH1
C2S51_003840	0.938111	0.253591	0.479445	30.2145	0	0.0338785	XTH	sp|G5DAC6|XTH1_DIOKA Xyloglucan endotransglucosylase protein 1 OS=Diospyros kaki OX=35925 GN=XTH1 PE=1 SV=1	XTH1
C2S51_003956	67.3584	52.9966	37.044	47.2773	0.320065	0.639605	XTH	sp|A0A067XRK9|XTH6_DIOKA Xyloglucan endotransglucosylase protein 6 OS=Diospyros kaki OX=35925 GN=XTH6 PE=1 SV=1	XTH6
C2S51_005368	49.1007	27.5184	27.7892	40.0198	54.7506	69.7161	XTH	sp|Q38909|XTH28_ARATH Probable xyloglucan endotransglucosylase/hydrolase protein 28 OS=Arabidopsis thaliana OX=3702 GN=XTH28 PE=2 SV=1	XTH28
C2S51_005506	26.792	19.2645	8.53996	7.18526	5.08512	1.57337	XTH	sp|Q8L9A9|XTH8_ARATH Probable xyloglucan endotransglucosylase/hydrolase protein 8 OS=Arabidopsis thaliana OX=3702 GN=XTH8 PE=2 SV=2	XTH8
C2S51_010679	2.64149	2.2754	2.16149	30.9535	0.475616	1.72944	XTH	sp|Q38910|XTH23_ARATH Probable xyloglucan endotransglucosylase/hydrolase protein 23 OS=Arabidopsis thaliana OX=3702 GN=XTH23 PE=2 SV=1	XTH23
C2S51_012200	10.9114	7.474	2.89506	8.10721	6.69539	6.4834	XTH	sp|Q8L9A9|XTH8_ARATH Probable xyloglucan endotransglucosylase/hydrolase protein 8 OS=Arabidopsis thaliana OX=3702 GN=XTH8 PE=2 SV=2	XTH8
C2S51_013102	60.232	31.9882	27.146	8.07608	0.361314	1.54742	XTH	sp|Q9SJL9|XTH32_ARATH Probable xyloglucan endotransglucosylase/hydrolase protein 32 OS=Arabidopsis thaliana OX=3702 GN=XTH32 PE=2 SV=1	XTH32
C2S51_015355	5.18984	11.9518	3.18675	70.5569	2.00969	3.14497	XTH	sp|G5DAC6|XTH1_DIOKA Xyloglucan endotransglucosylase protein 1 OS=Diospyros kaki OX=35925 GN=XTH1 PE=1 SV=1	XTH1
C2S51_016851	18.6399	7.65334	5.08872	6.71929	0	0.0876059	XTH	sp|Q8LER3|XTH7_ARATH Probable xyloglucan endotransglucosylase/hydrolase protein 7 OS=Arabidopsis thaliana OX=3702 GN=XTH7 PE=2 SV=2	XTH7
C2S51_020431	3.45915	7.93272	7.2473	24.9275	2.01789	3.99966	XTH	sp|Q8LC45|XTH33_ARATH Probable xyloglucan endotransglucosylase/hydrolase protein 33 OS=Arabidopsis thaliana OX=3702 GN=XTH33 PE=1 SV=2	XTH33
C2S51_022261	2.15521	1.61985	0.956006	1.23776	0	0	XTH	sp|Q38909|XTH28_ARATH Probable xyloglucan endotransglucosylase/hydrolase protein 28 OS=Arabidopsis thaliana OX=3702 GN=XTH28 PE=2 SV=1	XTH28
C2S51_023419	59.4847	48.9968	20.1466	22.1561	0.666705	2.07097	XTH	sp|Q9SV60|XTH2_ARATH Xyloglucan endotransglucosylase/hydrolase protein 2 OS=Arabidopsis thaliana OX=3702 GN=XTH2 PE=2 SV=1	XTH2
C2S51_023675	37.3684	19.1852	15.9752	5.46235	1.28734	3.64336	XTH	sp|Q9SJL9|XTH32_ARATH Probable xyloglucan endotransglucosylase/hydrolase protein 32 OS=Arabidopsis thaliana OX=3702 GN=XTH32 PE=2 SV=1	XTH32
C2S51_024415	35.745	37.7333	48.0471	31.8077	10.2844	20.3434	XTH	sp|Q9SV60|XTH2_ARATH Xyloglucan endotransglucosylase/hydrolase protein 2 OS=Arabidopsis thaliana OX=3702 GN=XTH2 PE=2 SV=1	XTH2
C2S51_026018	611.388	467.126	249.97	232.069	33.9249	24.1924	XTH	sp|Q38908|XTH30_ARATH Probable xyloglucan endotransglucosylase/hydrolase protein 30 OS=Arabidopsis thaliana OX=3702 GN=XTH30 PE=2 SV=2	XTH30
C2S51_026173	0.549085	0.62022	0.660323	2.13624	0.173442	0.148486	XTH	sp|Q9SVV2|XTH26_ARATH Probable xyloglucan endotransglucosylase/hydrolase protein 26 OS=Arabidopsis thaliana OX=3702 GN=XTH26 PE=2 SV=1	XTH26
C2S51_027352	4.7865	6.73955	7.00265	39.3967	3.09626	6.25285	XTH	sp|Q8LC45|XTH33_ARATH Probable xyloglucan endotransglucosylase/hydrolase protein 33 OS=Arabidopsis thaliana OX=3702 GN=XTH33 PE=1 SV=2	XTH33
C2S51_027601	9.45743	7.21255	4.6727	4.80652	1.42018	3.77269	XTH	sp|Q8GZD5|XTH34_POPPZ Xyloglucan endotransglucosylase protein 34 OS=Populus tremula x Populus tremuloides OX=47664 GN=XTH16-34 PE=1 SV=1	XTH16-34
C2S51_029399	27.1184	39.1582	4.71236	18.1342	0.132315	0.0907097	XTH	sp|Q8LER3|XTH7_ARATH Probable xyloglucan endotransglucosylase/hydrolase protein 7 OS=Arabidopsis thaliana OX=3702 GN=XTH7 PE=2 SV=2	XTH7
C2S51_030850	53.7509	50.3352	22.8222	3.59647	0.582089	0.4145	XTH	sp|Q9SJL9|XTH32_ARATH Probable xyloglucan endotransglucosylase/hydrolase protein 32 OS=Arabidopsis thaliana OX=3702 GN=XTH32 PE=2 SV=1	XTH32
C2S51_031862	102.537	55.0919	19.3086	32.052	0.0324461	0.29202	XTH	sp|Q8LER3|XTH7_ARATH Probable xyloglucan endotransglucosylase/hydrolase protein 7 OS=Arabidopsis thaliana OX=3702 GN=XTH7 PE=2 SV=2	XTH7
C2S51_036542	5.65107	18.1332	5.35593	64.4389	6.87257	8.40047	XTH	sp|G5DAC6|XTH1_DIOKA Xyloglucan endotransglucosylase protein 1 OS=Diospyros kaki OX=35925 GN=XTH1 PE=1 SV=1	XTH1
C2S51_036543	4.8776	13.0685	4.11132	43.8846	4.34225	5.13025	XTH	sp|G5DAC6|XTH1_DIOKA Xyloglucan endotransglucosylase protein 1 OS=Diospyros kaki OX=35925 GN=XTH1 PE=1 SV=1	XTH1
C2S51_036964	10.2688	5.49208	5.22324	1.11863	0.0821126	0.331896	XTH	sp|A0A067XRK9|XTH6_DIOKA Xyloglucan endotransglucosylase protein 6 OS=Diospyros kaki OX=35925 GN=XTH6 PE=1 SV=1	XTH6
C2S51_037885	8.65959	3.38526	2.78102	9.97806	0.121837	0.254147	XTH	sp|G5DAC6|XTH1_DIOKA Xyloglucan endotransglucosylase protein 1 OS=Diospyros kaki OX=35925 GN=XTH1 PE=1 SV=1	XTH1
C2S51_038051	284.939	142.314	111.776	167.986	0.329656	1.00066	XTH	sp|A0A067XRK9|XTH6_DIOKA Xyloglucan endotransglucosylase protein 6 OS=Diospyros kaki OX=35925 GN=XTH6 PE=1 SV=1	XTH6
CES (Cellulose synthase)
C2S51_001037	167.553	45.6074	48.9284	51.3967	0.933988	1.36126	Ces	sp|A2Z1C8|CESA9_ORYSI Cellulose synthase A catalytic subunit 9 [UDP-forming] OS=Oryza sativa subsp. indica OX=39946 GN=CESA9 PE=2 SV=1	CESA9
C2S51_002134	241.235	58.5745	65.6323	73.7746	1.03203	1.73804	Ces	sp|A2Z1C8|CESA9_ORYSI Cellulose synthase A catalytic subunit 9 [UDP-forming] OS=Oryza sativa subsp. indica OX=39946 GN=CESA9 PE=2 SV=1	CESA9
C2S51_004175	20.6695	15.341	9.90505	20.2276	5.11607	6.3744	Ces	sp|O48947|CESA2_ARATH Cellulose synthase A catalytic subunit 2 [UDP-forming] OS=Arabidopsis thaliana OX=3702 GN=CESA2 PE=1 SV=1	CESA2
C2S51_005700	18.1626	18.6506	13.2436	33.8735	7.41286	9.4763	Ces	sp|Q9LFL0|CSLD2_ARATH Cellulose synthase-like protein D2 OS=Arabidopsis thaliana OX=3702 GN=CSLD2 PE=3 SV=1	CSLD2
C2S51_006457	15.5066	16.2032	11.8602	39.2006	5.85951	8.95559	Ces	sp|O48947|CESA2_ARATH Cellulose synthase A catalytic subunit 2 [UDP-forming] OS=Arabidopsis thaliana OX=3702 GN=CESA2 PE=1 SV=1	CESA2
C2S51_007799	53.1091	40.6544	28.3441	44.5892	9.44257	11.8093	Ces	sp|O48947|CESA2_ARATH Cellulose synthase A catalytic subunit 2 [UDP-forming] OS=Arabidopsis thaliana OX=3702 GN=CESA2 PE=1 SV=1	CESA2
C2S51_008137	25.301	17.0638	12.2711	15.0483	3.66372	4.64713	Ces	sp|Q94JQ6|CESA6_ARATH Cellulose synthase A catalytic subunit 6 [UDP-forming] OS=Arabidopsis thaliana OX=3702 GN=CESA6 PE=1 SV=2	CESA6
C2S51_008644	5.35814	5.7567	3.23541	4.56085	0	0.00719396	Ces	sp|Q9SRW9|CSLD5_ARATH Cellulose synthase-like protein D5 OS=Arabidopsis thaliana OX=3702 GN=CSLD5 PE=2 SV=1	CSLD5
C2S51_009701	0.413756	0.406567	0.195376	0.144814	0	0	Ces	sp|Q69V23|CESA3_ORYSJ Probable cellulose synthase A catalytic subunit 3 [UDP-forming] OS=Oryza sativa subsp. japonica OX=39947 GN=CESA3 PE=2 SV=1	CESA3
C2S51_009918	26.5156	18.5699	31.8641	19.3031	68.9716	113.158	Ces	sp|Q651X6|CSLE6_ORYSJ Cellulose synthase-like protein E6 OS=Oryza sativa subsp. japonica OX=39947 GN=CSLE6 PE=2 SV=1	CSLE6
C2S51_012003	102.564	25.6613	29.4028	30.4991	2.30675	3.74544	Ces	sp|Q8LPK5|CESA8_ARATH Cellulose synthase A catalytic subunit 8 [UDP-forming] OS=Arabidopsis thaliana OX=3702 GN=CESA8 PE=1 SV=1	CESA8
C2S51_012451	17.0681	19.7728	12.4041	28.4587	5.02916	6.28223	Ces	sp|Q9LFL0|CSLD2_ARATH Cellulose synthase-like protein D2 OS=Arabidopsis thaliana OX=3702 GN=CSLD2 PE=3 SV=1	CSLD2
C2S51_012564	4.48398	2.70628	2.69284	1.91794	1.74372	1.12521	Ces	sp|O48946|CESA1_ARATH Cellulose synthase A catalytic subunit 1 [UDP-forming] OS=Arabidopsis thaliana OX=3702 GN=CESA1 PE=1 SV=1	CESA1
C2S51_014107	6.05386	4.38051	2.77266	1.94776	0.0712483	0.430992	Ces	sp|Q651X6|CSLE6_ORYSJ Cellulose synthase-like protein E6 OS=Oryza sativa subsp. japonica OX=39947 GN=CSLE6 PE=2 SV=1	CSLE6
C2S51_014235	6.07871	6.12558	3.13117	4.8377	0	0	Ces	sp|Q9SRW9|CSLD5_ARATH Cellulose synthase-like protein D5 OS=Arabidopsis thaliana OX=3702 GN=CSLD5 PE=2 SV=1	CSLD5
C2S51_014975	2.81966	1.72785	0.672001	0.900316	0.0127737	0.0355838	Ces	sp|Q8VYR4|CSLG2_ARATH Cellulose synthase-like protein G2 OS=Arabidopsis thaliana OX=3702 GN=CSLG2 PE=2 SV=1	CSLG2
C2S51_017437	1.32863	1.48915	1.15077	6.99216	0.318046	0.605558	Ces	sp|Q9LFL0|CSLD2_ARATH Cellulose synthase-like protein D2 OS=Arabidopsis thaliana OX=3702 GN=CSLD2 PE=3 SV=1	CSLD2
C2S51_017865	67.8316	61.6413	77.4889	41.7631	5.7297	35.2855	Ces	sp|Q0WVN5|CSLG3_ARATH Cellulose synthase-like protein G3 OS=Arabidopsis thaliana OX=3702 GN=CSLG3 PE=2 SV=2	CSLG3
C2S51_018357	151.691	138.522	75.6977	82.5469	21.6618	27.6259	Ces	sp|O48946|CESA1_ARATH Cellulose synthase A catalytic subunit 1 [UDP-forming] OS=Arabidopsis thaliana OX=3702 GN=CESA1 PE=1 SV=1	CESA1
C2S51_019938	215.819	40.9659	55.3943	77.3989	1.54297	2.00004	Ces	sp|Q84JA6|CESA4_ARATH Cellulose synthase A catalytic subunit 4 [UDP-forming] OS=Arabidopsis thaliana OX=3702 GN=CESA4 PE=1 SV=1	CESA4
C2S51_020988	0.939469	0.800704	0.609031	0.311651	0	0.00740809	Ces	sp|O49323|CSLD1_ARATH Cellulose synthase-like protein D1 OS=Arabidopsis thaliana OX=3702 GN=CSLD1 PE=2 SV=1	CSLD1
C2S51_021159	1.27798	2.08699	2.28385	2.36547	4.69684	13.7161	Ces	sp|Q8VYR4|CSLG2_ARATH Cellulose synthase-like protein G2 OS=Arabidopsis thaliana OX=3702 GN=CSLG2 PE=2 SV=1	CSLG2
C2S51_021160	0.570107	0.943984	2.63813	1.21944	5.25371	12.244	Ces	sp|Q0WVN5|CSLG3_ARATH Cellulose synthase-like protein G3 OS=Arabidopsis thaliana OX=3702 GN=CSLG3 PE=2 SV=2	CSLG3
C2S51_021161	0.0900893	0	0	0	1.32389	9.13438	Ces	sp|Q0DXZ1|CSLE2_ORYSJ Cellulose synthase-like protein E2 OS=Oryza sativa subsp. japonica OX=39947 GN=CSLE2 PE=2 SV=1	CSLE2
C2S51_022779	0.0754838	0.229998	0.249389	0.0533731	0.0718716	0.0306493	Ces	sp|Q9LFL0|CSLD2_ARATH Cellulose synthase-like protein D2 OS=Arabidopsis thaliana OX=3702 GN=CSLD2 PE=3 SV=1	CSLD2
C2S51_023363	54.0803	42.4633	30.5769	60.0916	11.572	12.1418	Ces	sp|Q941L0|CESA3_ARATH Cellulose synthase A catalytic subunit 3 [UDP-forming] OS=Arabidopsis thaliana OX=3702 GN=CESA3 PE=1 SV=2	CESA3
C2S51_023996	13.8633	15.203	11.178	28.6449	5.73678	7.90394	Ces	sp|O48947|CESA2_ARATH Cellulose synthase A catalytic subunit 2 [UDP-forming] OS=Arabidopsis thaliana OX=3702 GN=CESA2 PE=1 SV=1	CESA2
C2S51_024476	46.698	39.2361	27.7288	53.8861	16.0434	16.0073	Ces	sp|Q941L0|CESA3_ARATH Cellulose synthase A catalytic subunit 3 [UDP-forming] OS=Arabidopsis thaliana OX=3702 GN=CESA3 PE=1 SV=2	CESA3
C2S51_025152	0.301382	0.82373	0.66999	0.574117	0.239229	0.308204	Ces	sp|Q9LFL0|CSLD2_ARATH Cellulose synthase-like protein D2 OS=Arabidopsis thaliana OX=3702 GN=CSLD2 PE=3 SV=1	CSLD2
C2S51_026908	0.264719	0.199278	0.170888	0.282112	0	0	Ces	sp|O49323|CSLD1_ARATH Cellulose synthase-like protein D1 OS=Arabidopsis thaliana OX=3702 GN=CSLD1 PE=2 SV=1	CSLD1
C2S51_027773	234.23	46.9613	57.1798	82.8248	1.6425	1.98488	Ces	sp|Q84JA6|CESA4_ARATH Cellulose synthase A catalytic subunit 4 [UDP-forming] OS=Arabidopsis thaliana OX=3702 GN=CESA4 PE=1 SV=1	CESA4
C2S51_029342	1.89386	1.48546	0.763657	0.89549	0.00921488	0	Ces	sp|O48947|CESA2_ARATH Cellulose synthase A catalytic subunit 2 [UDP-forming] OS=Arabidopsis thaliana OX=3702 GN=CESA2 PE=1 SV=1	CESA2
C2S51_032358	0.496535	0.460442	0.496365	2.30758	0.26605	0.510277	Ces	sp|Q9LFL0|CSLD2_ARATH Cellulose synthase-like protein D2 OS=Arabidopsis thaliana OX=3702 GN=CSLD2 PE=3 SV=1	CSLD2
C2S51_032654	3.94519	1.26314	1.01968	0.858401	0.030283	0.106407	Ces	sp|Q0WVN5|CSLG3_ARATH Cellulose synthase-like protein G3 OS=Arabidopsis thaliana OX=3702 GN=CSLG3 PE=2 SV=2	CSLG3
C2S51_033009	139.124	127.58	68.8738	81.0913	18.101	25.1722	Ces	sp|O48946|CESA1_ARATH Cellulose synthase A catalytic subunit 1 [UDP-forming] OS=Arabidopsis thaliana OX=3702 GN=CESA1 PE=1 SV=1	CESA1
C2S51_036006	1.59329	1.6187	0.657462	1.21209	0.0556517	0.17932	Ces	sp|Q8L778|CESA5_ARATH Cellulose synthase A catalytic subunit 5 [UDP-forming] OS=Arabidopsis thaliana OX=3702 GN=CESA5 PE=1 SV=2	CESA5
C2S51_036260	19.231	12.0331	8.09012	15.2237	3.16115	3.69682	Ces	sp|Q94JQ6|CESA6_ARATH Cellulose synthase A catalytic subunit 6 [UDP-forming] OS=Arabidopsis thaliana OX=3702 GN=CESA6 PE=1 SV=2	CESA6
C2S51_036810	5.65519	15.1909	15.2006	18.2826	9.97834	10.6958	Ces	sp|Q8VZK9|CSLE1_ARATH Cellulose synthase-like protein E1 OS=Arabidopsis thaliana OX=3702 GN=CSLE1 PE=2 SV=1	CSLE1
C2S51_037367	2.40197	1.52647	0.845843	0.610001	0.051253	0.013364	Ces	sp|Q8VZK9|CSLE1_ARATH Cellulose synthase-like protein E1 OS=Arabidopsis thaliana OX=3702 GN=CSLE1 PE=2 SV=1	CSLE1

## Sheet: Table S8
Table S8. Using 1,136 TFs, 205 TRs, and 701 PKs further screened from the 14,040 DEGs us-ing the iTAK plant online tool
Gene_ID	D7	D12	D17	D22	D27	D32	Type	Category	Swissprot	SwissprotName
C2S51_038928	3.18717	2.54115	1.39587	1.98536	0.37844	1.22078	TF	MADS-MIKC	sp|O64645|SOC1_ARATH MADS-box protein SOC1 OS=Arabidopsis thaliana OX=3702 GN=SOC1 PE=1 SV=1	SOC1
C2S51_038922	10.9291	12.2923	5.55898	5.91934	0.158343	0.110342	TF	HB-BELL	sp|P48731|ATH1_ARATH Homeobox protein ATH1 OS=Arabidopsis thaliana OX=3702 GN=ATH1 PE=1 SV=1	ATH1
C2S51_038893	1.61281	1.40501	1.04697	0.324967	0	0.100621	TF	GARP-ARR-B	sp|Q9LYP5|ARR21_ARATH Putative two-component response regulator ARR21 OS=Arabidopsis thaliana OX=3702 GN=ARR21 PE=2 SV=3	ARR21
C2S51_038850	13.9024	22.3834	36.4205	25.2341	98.2622	78.5943	TF	NAC	sp|O49459|NAC73_ARATH NAC domain-containing protein 73 OS=Arabidopsis thaliana OX=3702 GN=NAC073 PE=2 SV=1	NAC073
C2S51_038713	2.47102	1.68796	1.70474	8.54088	0.332865	0.430362	TF	AP2/ERF-ERF	sp|Q84QC2|ERF17_ARATH Ethylene-responsive transcription factor ERF017 OS=Arabidopsis thaliana OX=3702 GN=ERF017 PE=2 SV=1	ERF017
C2S51_038717	3.25204	2.80783	2.00805	2.39188	0.386075	0.605767	TF	CPP	sp|F4JIF5|TCX2_ARATH Protein tesmin/TSO1-like CXC 2 OS=Arabidopsis thaliana OX=3702 GN=TCX2 PE=1 SV=1	TCX2
C2S51_038738	17.7665	24.4006	29.4214	15.433	56.9166	46.7015	TF	DBP	sp|Q9SLA1|P2C22_ARATH Probable protein phosphatase 2C 22 OS=Arabidopsis thaliana OX=3702 GN=At2g25620 PE=1 SV=1	At2g25620
C2S51_038743	11.0995	10.6659	8.52721	6.34939	1.41011	3.04375	TF	Tify	sp|Q84MB2|TIF8_ARATH Protein TIFY 8 OS=Arabidopsis thaliana OX=3702 GN=TIFY8 PE=1 SV=1	TIFY8
C2S51_038774	2.44168	1.72691	1.35958	0.832822	0	0.214876	TF	OFP	sp|Q3E9B4|OFP8_ARATH Transcription repressor OFP8 OS=Arabidopsis thaliana OX=3702 GN=OFP8 PE=1 SV=1	OFP8
C2S51_038780	5.99841	5.8395	3.61017	4.63738	0.891374	1.09357	TF	MYB	sp|Q94FL9|MB3R4_ARATH Transcription factor MYB3R-4 OS=Arabidopsis thaliana OX=3702 GN=MYB3R4 PE=1 SV=1	MYB3R4
C2S51_038696	0.899424	1.15604	0.616819	0.744192	1.23523	0.909689	TF	TCP	sp|Q9LT89|TCP19_ARATH Transcription factor TCP19 OS=Arabidopsis thaliana OX=3702 GN=TCP19 PE=1 SV=1	TCP19
C2S51_038685	0.221696	0.345237	0.0461063	1.14623	0.0463285	0.0377039	TF	MYB-related	sp|Q9M2Y9|RAX3_ARATH Transcription factor RAX3 OS=Arabidopsis thaliana OX=3702 GN=RAX3 PE=2 SV=1	RAX3
C2S51_038663	2.05137	25.7633	44.8226	24.4244	16.0614	10.9556	TF	NAC	sp|D2SMN4|NAMB1_HORVS NAC transcription factor NAM-B1 OS=Hordeum vulgare subsp. spontaneum OX=77009 GN=NAM-B1 PE=4 SV=1	NAM-B1
C2S51_000207	10.1583	7.71128	6.685	6.53941	0.428844	0.717575	TF	HB-HD-ZIP	sp|Q9ZU11|ATB15_ARATH Homeobox-leucine zipper protein ATHB-15 OS=Arabidopsis thaliana OX=3702 GN=ATHB-15 PE=1 SV=1	ATHB-15
C2S51_018624	57.7648	40.7014	46.1266	28.3385	7.19892	7.96726	TF	MYB-related	sp|Q2V9B0|MY1R1_SOLTU Transcription factor MYB1R1 OS=Solanum tuberosum OX=4113 PE=2 SV=1	-
C2S51_018640	0.122856	0.0910687	0.428868	1.9473	1.67758	1.91194	TF	LOB	sp|Q9STS6|LBD27_ARATH LOB domain-containing protein 27 OS=Arabidopsis thaliana OX=3702 GN=LBD27 PE=1 SV=1	LBD27
C2S51_018687	13.9992	14.6931	12.3546	14.4289	32.3123	36.1005	TF	NAC	sp|Q9FLJ2|NC100_ARATH NAC domain-containing protein 100 OS=Arabidopsis thaliana OX=3702 GN=NAC100 PE=2 SV=1	NAC100
C2S51_018715	10.9792	3.23616	4.08606	2.04421	0.338058	0.527989	TF	C2H2	sp|Q9M202|ZAT9_ARATH Zinc finger protein ZAT9 OS=Arabidopsis thaliana OX=3702 GN=ZAT9 PE=2 SV=1	ZAT9
C2S51_018720	3.74157	2.12418	2.44633	4.03473	0.215624	0.285446	TF	bHLH	sp|Q570R7|PIF7_ARATH Transcription factor PIF7 OS=Arabidopsis thaliana OX=3702 GN=BHLH72 PE=1 SV=2	BHLH72
C2S51_018728	2.33977	2.1544	1.88384	0.318353	0.181675	0.292066	TF	B3	sp|Q10Q26|Y3123_ORYSJ B3 domain-containing protein Os03g0212300 OS=Oryza sativa subsp. japonica OX=39947 GN=Os03g0212300 PE=2 SV=1	Os03g0212300
C2S51_018749	15.4577	12.081	10.0652	8.43282	11.1485	19.7457	TF	bHLH	sp|Q9LEZ3|BIM1_ARATH Transcription factor BIM1 OS=Arabidopsis thaliana OX=3702 GN=BIM1 PE=1 SV=2	BIM1
C2S51_018773	18.1258	17.2998	15.2919	6.73317	0	1.09716	TF	LOB	sp|Q8L8Q3|LBD25_ARATH LOB domain-containing protein 25 OS=Arabidopsis thaliana OX=3702 GN=LBD25 PE=2 SV=3	LBD25
C2S51_018787	5.0354	5.49901	9.40726	5.51941	10.8927	13.0519	TF	B3	-	-
C2S51_018876	4.02658	4.19564	2.23951	3.36787	0	0.0219973	TF	TUB	sp|Q9S9M8|TLP8_ARATH Tubby-like protein 8 OS=Arabidopsis thaliana OX=3702 GN=TULP8 PE=2 SV=1	TULP8
C2S51_018884	5.09693	3.63163	4.58872	15.5386	4.77101	7.69953	TF	NAC	sp|Q8H115|NA102_ARATH NAC domain-containing protein 102 OS=Arabidopsis thaliana OX=3702 GN=NAC102 PE=1 SV=1	NAC102
C2S51_018925	0.928898	1.31927	0.404019	0.25574	2.71822	3.00343	TF	AP2/ERF-ERF	sp|Q94AW5|ERF03_ARATH Ethylene-responsive transcription factor ERF003 OS=Arabidopsis thaliana OX=3702 GN=ERF003 PE=1 SV=1	ERF003
C2S51_018973	52.8229	29.0323	21.6138	12.6258	1.34859	1.60209	TF	AP2/ERF-ERF	sp|Q9XI33|WIN1_ARATH Ethylene-responsive transcription factor WIN1 OS=Arabidopsis thaliana OX=3702 GN=WIN1 PE=2 SV=1	WIN1
C2S51_018992	1.40304	0.875009	1.97922	0.724215	0.361983	0.475488	TF	C3H	sp|Q9LT81|C3H39_ARATH Zinc finger CCCH domain-containing protein 39 OS=Arabidopsis thaliana OX=3702 GN=At3g19360 PE=2 SV=1	At3g19360
C2S51_019052	4.54334	4.71849	2.74061	2.41957	0.537405	0.848175	TF	HB-HD-ZIP	sp|P46607|HGL2_ARATH Homeobox-leucine zipper protein GLABRA 2 OS=Arabidopsis thaliana OX=3702 GN=GL2 PE=1 SV=3	GL2
C2S51_019108	2.94032	1.73326	1.21622	0.557005	0.0621073	0.26701	TF	WRKY	sp|Q9SA80|WRK14_ARATH Probable WRKY transcription factor 14 OS=Arabidopsis thaliana OX=3702 GN=WRKY14 PE=2 SV=2	WRKY14
C2S51_019128	9.42333	11.5986	8.96676	1.13112	0.845061	0.886131	TF	LOB	sp|Q9SHE9|LBD4_ARATH LOB domain-containing protein 4 OS=Arabidopsis thaliana OX=3702 GN=LBD4 PE=1 SV=1	LBD4
C2S51_019135	19.1627	21.242	30.4142	46.0484	140.235	147.914	TF	MADS-M-type	sp|Q9LM46|AG104_ARATH Agamous-like MADS-box protein AGL104 OS=Arabidopsis thaliana OX=3702 GN=AGL104 PE=1 SV=1	AGL104
C2S51_019157	1.54558	0.880101	0.871235	2.64215	0.344578	0.616379	TF	WRKY	sp|Q9STX0|WRKY7_ARATH Probable WRKY transcription factor 7 OS=Arabidopsis thaliana OX=3702 GN=WRKY7 PE=1 SV=1	WRKY7
C2S51_019165	6.14099	6.0777	4.9346	2.39464	4.47671	3.19768	TF	C2H2	-	-
C2S51_019166	1.68722	1.45544	4.14809	5.10203	24.9309	36.7416	TF	AP2/ERF-ERF	sp|Q9FH94|ERF10_ARATH Ethylene-responsive transcription factor ERF010 OS=Arabidopsis thaliana OX=3702 GN=ERF010 PE=2 SV=1	ERF010
C2S51_019167	1.46191	1.27521	0.906821	1.83244	0	0.042309	TF	HB-WOX	sp|Q6X7J9|WOX4_ARATH WUSCHEL-related homeobox 4 OS=Arabidopsis thaliana OX=3702 GN=WOX4 PE=1 SV=1	WOX4
C2S51_019328	1.11463	0.606466	4.73848	3.56937	5.45092	13.2389	TF	AP2/ERF-ERF	sp|Q70II3|EF110_ARATH Ethylene-responsive transcription factor ERF110 OS=Arabidopsis thaliana OX=3702 GN=ERF110 PE=2 SV=2	ERF110
C2S51_019353	21.4189	14.5593	17.3732	7.83002	28.5089	29.0819	TF	bZIP	sp|Q9MA75|VIP1_ARATH Transcription factor VIP1 OS=Arabidopsis thaliana OX=3702 GN=VIP1 PE=1 SV=1	VIP1
C2S51_019384	0.791024	2.6695	1.3239	1.19279	0.529783	0.171032	TF	MYB	sp|Q6R0C4|MYB52_ARATH Transcription factor MYB52 OS=Arabidopsis thaliana OX=3702 GN=MYB52 PE=2 SV=1	MYB52
C2S51_019461	10.2448	17.3668	7.7913	36.8913	0.701308	1.8734	TF	AP2/ERF-ERF	sp|Q9CAP4|ERF13_ARATH Ethylene-responsive transcription factor ERF013 OS=Arabidopsis thaliana OX=3702 GN=ERF013 PE=2 SV=1	ERF013
C2S51_019484	3.29609	5.42284	3.4731	3.52234	0.732734	0.678603	TF	C2H2	-	-
C2S51_019593	28.6197	18.5633	14.7	12.4846	2.95384	2.39445	TF	MYB-related	sp|P81393|MYB08_ANTMA Myb-related protein 308 OS=Antirrhinum majus OX=4151 GN=MYB308 PE=2 SV=1	MYB308
C2S51_019601	10.1829	8.21928	6.91233	14.1901	1.26317	2.27344	TF	TCP	sp|Q9LQF0|TCP23_ARATH Transcription factor TCP23 OS=Arabidopsis thaliana OX=3702 GN=TCP23 PE=1 SV=1	TCP23
C2S51_019715	0.759179	0.378513	1.35277	0.513386	0.0342701	0.62841	TF	WRKY	sp|Q9LP56|WRK65_ARATH Probable WRKY transcription factor 65 OS=Arabidopsis thaliana OX=3702 GN=WRKY65 PE=2 SV=1	WRKY65
C2S51_016653	10.2406	8.23643	10.0607	5.73755	35.3656	54.3014	TF	Trihelix	sp|Q9FFG0|ENAP2_ARATH Trihelix transcription factor ENAP2 OS=Arabidopsis thaliana OX=3702 GN=ENAP2 PE=1 SV=1	ENAP2
C2S51_016775	43.5838	28.0343	29.3742	25.4013	1.2033	4.52798	TF	Trihelix	sp|Q9FFG0|ENAP2_ARATH Trihelix transcription factor ENAP2 OS=Arabidopsis thaliana OX=3702 GN=ENAP2 PE=1 SV=1	ENAP2
C2S51_016799	23.8361	43.9763	59.5844	74.3451	122.001	137.519	TF	GRF	sp|Q6ZIK5|GRF4_ORYSJ Growth-regulating factor 4 OS=Oryza sativa subsp. japonica OX=39947 GN=GRF4 PE=1 SV=1	GRF4
C2S51_016819	10.6597	6.26102	5.71529	4.07197	0.69726	1.0183	TF	GRAS	sp|Q9SZF7|SHR_ARATH Protein SHORT-ROOT OS=Arabidopsis thaliana OX=3702 GN=SHR PE=1 SV=1	SHR
C2S51_016840	1.86105	1.86706	1.49175	1.67933	2.15534	4.54841	TF	AP2/ERF-AP2	sp|Q38914|ANT_ARATH AP2-like ethylene-responsive transcription factor ANT OS=Arabidopsis thaliana OX=3702 GN=ANT PE=1 SV=2	ANT
C2S51_016849	111.412	103.298	112.037	94.8916	27.9456	24.1385	TF	HB-HD-ZIP	sp|P46604|HAT22_ARATH Homeobox-leucine zipper protein HAT22 OS=Arabidopsis thaliana OX=3702 GN=HAT22 PE=1 SV=1	HAT22
C2S51_016866	65.7334	45.5049	27.8744	8.6891	0.0569754	3.46597	TF	bHLH	sp|Q9LSL1|BH093_ARATH Transcription factor bHLH93 OS=Arabidopsis thaliana OX=3702 GN=BHLH93 PE=1 SV=1	BHLH93
C2S51_016890	8.17989	8.42921	3.45797	1.08501	0	0	TF	MYB	sp|Q9S9K9|MYB3_ARATH Transcription factor MYB3 OS=Arabidopsis thaliana OX=3702 GN=MYB3 PE=1 SV=1	MYB3
C2S51_016911	20.5235	0.943899	1.98828	3.70913	0	0	TF	C3H	sp|A2ZVY5|C3H9_ORYSJ Zinc finger CCCH domain-containing protein 9 OS=Oryza sativa subsp. japonica OX=39947 GN=Os01g0645000 PE=2 SV=1	Os01g0645000
C2S51_016930	25.055	36.8684	36.1104	165.817	20.0652	44.9725	TF	LOB	sp|Q9M886|LBD41_ARATH LOB domain-containing protein 41 OS=Arabidopsis thaliana OX=3702 GN=LBD41 PE=2 SV=1	LBD41
C2S51_016988	42.371	42.4104	32.7824	37.6728	10.5966	16.045	TF	CSD	sp|Q94C69|CSP3_ARATH Cold shock domain-containing protein 3 OS=Arabidopsis thaliana OX=3702 GN=CSP3 PE=1 SV=1	CSP3
C2S51_017034	5.87052	4.44596	4.24357	15.8075	2.01423	2.95322	TF	MYB	sp|Q9C7U7|MYB20_ARATH Transcription factor MYB20 OS=Arabidopsis thaliana OX=3702 GN=MYB20 PE=2 SV=1	MYB20
C2S51_017048	3.10889	2.44937	1.72018	1.89339	0.0287408	0.0776015	TF	C2C2-Dof	sp|Q9LSL6|DOF57_ARATH Dof zinc finger protein DOF5.7 OS=Arabidopsis thaliana OX=3702 GN=DOF5.7 PE=2 SV=1	DOF5.7
C2S51_017049	3.08426	3.5853	2.826	1.74084	3.03226	2.36928	TF	FAR1	sp|Q0WM29|MMSA_ARATH Methylmalonate-semialdehyde dehydrogenase [acylating], mitochondrial OS=Arabidopsis thaliana OX=3702 GN=ALDH6B2 PE=1 SV=2	ALDH6B2
C2S51_017065	1.87433	0.43256	1.05332	0.628236	0.185007	0.0608017	TF	MADS-MIKC	sp|Q9FUY6|JOIN_SOLLC MADS-box protein JOINTLESS OS=Solanum lycopersicum OX=4081 GN=J PE=1 SV=1	J
C2S51_017067	2.01795	3.90779	3.47779	1.24754	0.129518	0.239095	TF	bHLH	sp|Q9S7Y1|BH030_ARATH Transcription factor bHLH30 OS=Arabidopsis thaliana OX=3702 GN=BHLH30 PE=1 SV=1	BHLH30
C2S51_017078	2.4101	0.670522	1.07699	1.93859	0.0306028	0	TF	bHLH	sp|Q9SK91|BH094_ARATH Transcription factor bHLH94 OS=Arabidopsis thaliana OX=3702 GN=BHLH94 PE=1 SV=2	BHLH94
C2S51_017103	26.2298	3.09834	8.57129	2.64782	0	0	TF	MYB	sp|Q9S9Z2|MYB93_ARATH Transcription factor MYB93 OS=Arabidopsis thaliana OX=3702 GN=MYB93 PE=1 SV=1	MYB93
C2S51_017124	35.6869	26.0967	27.4846	14.349	1.19029	1.84196	TF	AP2/ERF-ERF	sp|Q8H1E4|RAP24_ARATH Ethylene-responsive transcription factor RAP2-4 OS=Arabidopsis thaliana OX=3702 GN=RAP2-4 PE=1 SV=1	RAP2-4
C2S51_017127	1.86361	4.5519	3.81236	2.63462	5.06302	6.84582	TF	EIL	sp|Q9LX16|EIL4_ARATH Putative ETHYLENE INSENSITIVE 3-like 4 protein OS=Arabidopsis thaliana OX=3702 GN=EIL4 PE=3 SV=1	EIL4
C2S51_017148	1.65074	1.38947	2.04462	1.12977	0.0253734	0.643889	TF	bZIP	sp|Q39237|TGA1_ARATH Transcription factor TGA1 OS=Arabidopsis thaliana OX=3702 GN=TGA1 PE=1 SV=2	TGA1
C2S51_017165	2.11484	0.88441	0.705533	0.933815	0	0.0466044	TF	LOB	sp|Q9SN23|LBD38_ARATH LOB domain-containing protein 38 OS=Arabidopsis thaliana OX=3702 GN=LBD38 PE=1 SV=1	LBD38
C2S51_017200	7.57605	5.30044	6.12449	7.27313	1.3651	2.18255	TF	WRKY	sp|Q9STX0|WRKY7_ARATH Probable WRKY transcription factor 7 OS=Arabidopsis thaliana OX=3702 GN=WRKY7 PE=1 SV=1	WRKY7
C2S51_017207	0.0450446	0.487932	0.923328	1.47234	12.69	15.5752	TF	AP2/ERF-ERF	sp|O22174|ERF08_ARATH Ethylene-responsive transcription factor ERF008 OS=Arabidopsis thaliana OX=3702 GN=ERF008 PE=2 SV=1	ERF008
C2S51_017218	18.1098	21.8825	24.5432	34.0875	5.73783	8.26739	TF	bHLH	sp|Q9FUA4|SPT_ARATH Transcription factor SPATULA OS=Arabidopsis thaliana OX=3702 GN=SPT PE=1 SV=1	SPT
C2S51_017241	52.9056	34.9247	29.6534	38.9116	5.57259	5.51016	TF	HSF	sp|P22335|HSF24_SOLPE Heat shock factor protein HSF24 OS=Solanum peruvianum OX=4082 GN=HSF24 PE=2 SV=1	HSF24
C2S51_017331	56.8621	43.382	27.9593	25.095	3.71491	4.77869	TF	C2C2-GATA	sp|Q9SV30|GATA8_ARATH GATA transcription factor 8 OS=Arabidopsis thaliana OX=3702 GN=GATA8 PE=1 SV=1	GATA8
C2S51_017400	48.2701	28.1068	101.228	27.7789	10.9573	17.2441	TF	HB-HD-ZIP	sp|P46897|ATHB7_ARATH Homeobox-leucine zipper protein ATHB-7 OS=Arabidopsis thaliana OX=3702 GN=ATHB-7 PE=1 SV=2	ATHB-7
C2S51_017471	0.220439	1.12932	0.613022	1.08778	1.13366	1.03792	TF	bHLH	sp|Q700C7|SPCH_ARATH Transcription factor SPEECHLESS OS=Arabidopsis thaliana OX=3702 GN=SPCH PE=1 SV=1	SPCH
C2S51_017473	1.28912	1.41366	0.759841	0.724665	1.67461	2.63757	TF	AP2/ERF-ERF	sp|Q9FK12|CRF3_ARATH Ethylene-responsive transcription factor CRF3 OS=Arabidopsis thaliana OX=3702 GN=CRF3 PE=1 SV=1	CRF3
C2S51_017474	2.46722	4.20958	2.6735	1.35151	3.85189	4.18811	TF	AP2/ERF-ERF	sp|Q9FK12|CRF3_ARATH Ethylene-responsive transcription factor CRF3 OS=Arabidopsis thaliana OX=3702 GN=CRF3 PE=1 SV=1	CRF3
C2S51_017548	3.67008	3.75079	3.17327	4.40386	1.33853	1.77427	TF	C2H2	-	-
C2S51_017568	5.88743	6.43626	3.1658	4.35918	0.524529	0.363564	TF	MYB	sp|Q94FL9|MB3R4_ARATH Transcription factor MYB3R-4 OS=Arabidopsis thaliana OX=3702 GN=MYB3R4 PE=1 SV=1	MYB3R4
C2S51_017615	15.4921	27.8572	32.695	16.2809	57.1153	45.648	TF	DBP	sp|Q9SLA1|P2C22_ARATH Probable protein phosphatase 2C 22 OS=Arabidopsis thaliana OX=3702 GN=At2g25620 PE=1 SV=1	At2g25620
C2S51_017643	3.21231	3.02304	1.49018	10.2579	0.0863893	1.19545	TF	AP2/ERF-ERF	sp|Q84QC2|ERF17_ARATH Ethylene-responsive transcription factor ERF017 OS=Arabidopsis thaliana OX=3702 GN=ERF017 PE=2 SV=1	ERF017
C2S51_017698	139.906	99.0394	96.6466	54.7757	2.69461	6.1107	TF	C2C2-CO-like	sp|Q940T9|COL4_ARATH Zinc finger protein CONSTANS-LIKE 4 OS=Arabidopsis thaliana OX=3702 GN=COL4 PE=2 SV=2	COL4
C2S51_017701	0.393246	0.21163	0.26693	0.141855	2.06571	2.55762	TF	MADS-M-type	sp|O64703|AGL29_ARATH Agamous-like MADS-box protein AGL29 OS=Arabidopsis thaliana OX=3702 GN=AGL29 PE=2 SV=1	AGL29
C2S51_017721	40.9209	39.4372	32.3181	67.73	15.2098	29.0363	TF	WRKY	sp|Q9SV15|WRK11_ARATH Probable WRKY transcription factor 11 OS=Arabidopsis thaliana OX=3702 GN=WRKY11 PE=2 SV=2	WRKY11
C2S51_017831	17.8738	33.7635	39.599	46.6191	75.3511	76.8038	TF	GRF	sp|Q6ZIK5|GRF4_ORYSJ Growth-regulating factor 4 OS=Oryza sativa subsp. japonica OX=39947 GN=GRF4 PE=1 SV=1	GRF4
C2S51_017839	6.91434	4.54545	2.42825	1.07254	0.0742009	0.371366	TF	GARP-G2-like	sp|C0SVS4|PHLB_ARATH Myb family transcription factor PHL11 OS=Arabidopsis thaliana OX=3702 GN=PHL11 PE=1 SV=1	PHL11
C2S51_017897	12.6418	8.57992	5.40052	48.5778	2.76079	4.71635	TF	WRKY	sp|Q9SUP6|WRK53_ARATH Probable WRKY transcription factor 53 OS=Arabidopsis thaliana OX=3702 GN=WRKY53 PE=1 SV=1	WRKY53
C2S51_017907	33.3167	45.5521	31.8195	7.35254	8.73213	9.56248	TF	AP2/ERF-ERF	sp|Q9C7W2|ERF61_ARATH Ethylene-responsive transcription factor ERF061 OS=Arabidopsis thaliana OX=3702 GN=ERF061 PE=2 SV=1	ERF061
C2S51_017932	3.66075	5.64739	1.90569	2.98043	0.189648	0.352838	TF	AP2/ERF-ERF	sp|Q9FK12|CRF3_ARATH Ethylene-responsive transcription factor CRF3 OS=Arabidopsis thaliana OX=3702 GN=CRF3 PE=1 SV=1	CRF3
C2S51_017982	0.460574	0.363944	0.446289	7.72253	0.13527	0.931673	TF	WRKY	sp|O04609|WRK22_ARATH WRKY transcription factor 22 OS=Arabidopsis thaliana OX=3702 GN=WRKY22 PE=2 SV=1	WRKY22
C2S51_017987	11.0296	2.32918	2.53352	1.63263	0.146483	0.228078	TF	MYB	sp|Q8LPH6|MYB86_ARATH Transcription factor MYB86 OS=Arabidopsis thaliana OX=3702 GN=MYB86 PE=2 SV=1	MYB86
C2S51_017996	7.29841	6.68839	5.73618	8.40168	2.20943	2.60473	TF	HB-BELL	sp|Q38897|BEL1_ARATH Homeobox protein BEL1 homolog OS=Arabidopsis thaliana OX=3702 GN=BEL1 PE=1 SV=2	BEL1
C2S51_018261	0.634505	0.446456	0.150098	0.825325	0	0	TF	LOB	sp|Q9SHE9|LBD4_ARATH LOB domain-containing protein 4 OS=Arabidopsis thaliana OX=3702 GN=LBD4 PE=1 SV=1	LBD4
C2S51_018269	10.0564	21.5267	7.18259	109.592	1.76025	0.563497	TF	HSF	sp|P41152|HSF30_SOLPE Heat shock factor protein HSF30 OS=Solanum peruvianum OX=4082 GN=HSF30 PE=2 SV=1	HSF30
C2S51_018287	8.23582	9.90925	4.01421	12.3324	0.112855	1.33823	TF	WRKY	sp|Q8VWQ5|WRK50_ARATH Probable WRKY transcription factor 50 OS=Arabidopsis thaliana OX=3702 GN=WRKY50 PE=2 SV=1	WRKY50
C2S51_018354	6.8509	3.07632	2.2415	0.396361	0	0.092738	TF	AP2/ERF-ERF	sp|Q9XI33|WIN1_ARATH Ethylene-responsive transcription factor WIN1 OS=Arabidopsis thaliana OX=3702 GN=WIN1 PE=2 SV=1	WIN1
C2S51_018358	28.9489	27.1909	13.4216	11.6215	1.67647	2.9561	TF	bZIP	sp|Q9SM50|HY5_SOLLC Transcription factor HY5 OS=Solanum lycopersicum OX=4081 GN=HY5 PE=2 SV=1	HY5
C2S51_018380	20.9829	9.43775	8.33779	6.53383	1.4435	1.18923	TF	HB-KNOX	sp|O04136|KNAP3_MALDO Homeobox protein knotted-1-like 3 OS=Malus domestica OX=3750 PE=2 SV=1	-
C2S51_015035	6.5702	3.76709	3.53843	1.41382	1.35002	1.52822	TF	C2H2	-	-
C2S51_015159	7.11097	2.42576	0.926334	0.499107	0	0	TF	TCP	sp|O82277|TCP10_ARATH Transcription factor TCP10 OS=Arabidopsis thaliana OX=3702 GN=TCP10 PE=1 SV=1	TCP10
C2S51_015174	118.377	25.0458	38.9307	46.2351	1.32392	2.42893	TF	NAC	sp|O49459|NAC73_ARATH NAC domain-containing protein 73 OS=Arabidopsis thaliana OX=3702 GN=NAC073 PE=2 SV=1	NAC073
C2S51_015185	7.05605	7.36846	4.66668	4.52072	1.38373	1.96664	TF	C2C2-Dof	sp|Q9LSL6|DOF57_ARATH Dof zinc finger protein DOF5.7 OS=Arabidopsis thaliana OX=3702 GN=DOF5.7 PE=2 SV=1	DOF5.7
C2S51_015186	2.28326	1.08621	0.805093	0.691569	0	0	TF	C2C2-Dof	sp|Q84TE9|DOF53_ARATH Dof zinc finger protein DOF5.3 OS=Arabidopsis thaliana OX=3702 GN=DOF5.3 PE=2 SV=1	DOF5.3
C2S51_015190	0.263048	0.260142	2.97437	0.110333	0.105709	0.0749474	TF	bHLH	sp|F4JIJ7|BH162_ARATH Transcription factor bHLH162 OS=Arabidopsis thaliana OX=3702 GN=BHLH162 PE=1 SV=1	BHLH162
C2S51_015197	13.5382	13.4517	12.8679	9.23173	11.8173	12.3209	TF	C2C2-LSD	sp|O65426|LOL2_ARATH Protein LOL2 OS=Arabidopsis thaliana OX=3702 GN=LOL2 PE=1 SV=1	LOL2
C2S51_015215	6.13312	3.64645	2.65936	12.716	0.357291	0.585782	TF	C2C2-Dof	sp|Q9LSL6|DOF57_ARATH Dof zinc finger protein DOF5.7 OS=Arabidopsis thaliana OX=3702 GN=DOF5.7 PE=2 SV=1	DOF5.7
C2S51_015260	4.41528	4.44527	3.09477	1.3728	0.299401	0.485261	TF	AP2/ERF-ERF	sp|Q9SKT1|ERF53_ARATH Ethylene-responsive transcription factor ERF053 OS=Arabidopsis thaliana OX=3702 GN=ERF053 PE=1 SV=1	ERF053
C2S51_015302	26.6167	23.4031	22.2472	18.6833	4.63172	6.97889	TF	GARP-G2-like	sp|Q9FFH0|GLK2_ARATH Transcription activator GLK2 OS=Arabidopsis thaliana OX=3702 GN=GLK2 PE=1 SV=1	GLK2
C2S51_015304	10.3748	13.68	7.75437	15.1069	3.33012	4.14892	TF	AP2/ERF-ERF	sp|Q40477|ERF4_TOBAC Ethylene-responsive transcription factor 4 OS=Nicotiana tabacum OX=4097 GN=ERF4 PE=1 SV=1	ERF4
C2S51_015340	6.51027	10.3455	6.07424	15.6812	4.1922	6.85667	TF	HSF	sp|Q94J16|HFA4B_ORYSJ Heat stress transcription factor A-4b OS=Oryza sativa subsp. japonica OX=39947 GN=HSFA4B PE=2 SV=1	HSFA4B
C2S51_015348	111.097	68.1793	68.3614	43.3727	8.38716	11.5522	TF	MADS-MIKC	sp|Q93XH4|MADS1_VITVI Agamous-like MADS-box protein MADS1 OS=Vitis vinifera OX=29760 GN=MADS1 PE=2 SV=1	MADS1
C2S51_015507	0.398026	0.185384	0.461365	0.0281579	0.056873	0.0473655	TF	NAC	sp|O04017|NAC98_ARATH Protein CUP-SHAPED COTYLEDON 2 OS=Arabidopsis thaliana OX=3702 GN=NAC098 PE=1 SV=1	NAC098
C2S51_015554	20.287	16.3896	25.7967	38.352	76.3782	88.8963	TF	NAC	sp|A0A3Q7HH64|JA2L_SOLLC NAC domain-containing protein JA2L OS=Solanum lycopersicum OX=4081 GN=JA2L PE=2 SV=1	JA2L
C2S51_015563	12.3371	11.1592	9.51164	6.79469	1.74141	2.57635	TF	B3	sp|Q8W4L5|VAL1_ARATH B3 domain-containing transcription repressor VAL1 OS=Arabidopsis thaliana OX=3702 GN=VAL1 PE=1 SV=1	VAL1
C2S51_015665	10.0111	13.4593	6.83494	34.8707	3.52512	6.45716	TF	GRAS	sp|Q8H125|SCL5_ARATH Scarecrow-like protein 5 OS=Arabidopsis thaliana OX=3702 GN=SCL5 PE=1 SV=1	SCL5
C2S51_015696	15.6872	30.3047	33.1053	33.815	40.6237	30.0235	TF	B3	-	-
C2S51_015743	17.3841	11.719	10.3795	32.1162	2.29893	5.01926	TF	FAR1	sp|Q9SZL8|FRS5_ARATH Protein FAR1-RELATED SEQUENCE 5 OS=Arabidopsis thaliana OX=3702 GN=FRS5 PE=1 SV=1	FRS5
C2S51_015750	0.369391	0.0292848	0.0959983	0.626001	0	0	TF	MYB	sp|Q7XQN1|MYB80_ORYSJ Transcription factor MYB80 OS=Oryza sativa subsp. japonica OX=39947 GN=MYB80 PE=2 SV=2	MYB80
C2S51_015797	66.6273	50.0721	39.1118	21.2193	1.64338	7.05171	TF	HB-KNOX	sp|O22299|LET6_SOLLC Homeobox protein knotted-1-like LET6 OS=Solanum lycopersicum OX=4081 GN=LET6 PE=2 SV=1	LET6
C2S51_015810	4.67891	3.13558	3.20025	11.2544	3.63542	6.8261	TF	WRKY	sp|Q9C519|WRKY6_ARATH WRKY transcription factor 6 OS=Arabidopsis thaliana OX=3702 GN=WRKY6 PE=1 SV=1	WRKY6
C2S51_015817	1.8547	1.10632	1.70084	0.562898	1.63622	2.49007	TF	GARP-G2-like	sp|Q700D9|MYBF_ARATH Putative Myb family transcription factor At1g14600 OS=Arabidopsis thaliana OX=3702 GN=At1g14600 PE=2 SV=2	At1g14600
C2S51_015873	5.8487	4.62879	3.2546	3.58608	0.464585	0.769403	TF	GARP-G2-like	sp|Q9ZQ85|EFM_ARATH Myb family transcription factor EFM OS=Arabidopsis thaliana OX=3702 GN=EFM PE=1 SV=2	EFM
C2S51_015958	33.7846	32.7134	24.4422	17.7767	5.08635	6.94567	TF	C3H	sp|O48772|C3H26_ARATH Zinc finger CCCH domain-containing protein 26 OS=Arabidopsis thaliana OX=3702 GN=ZFN2 PE=1 SV=1	ZFN2
C2S51_016004	7.7219	10.7004	7.04296	5.77531	7.42486	6.19035	TF	C2C2-CO-like	sp|Q9SSE5|COL9_ARATH Zinc finger protein CONSTANS-LIKE 9 OS=Arabidopsis thaliana OX=3702 GN=COL9 PE=1 SV=1	COL9
C2S51_016015	17.7052	15.3093	15.0967	14.5259	34.66	35.9667	TF	MYB-related	sp|Q75LL6|TADA2_ORYSJ Transcriptional adapter ADA2 OS=Oryza sativa subsp. japonica OX=39947 GN=ADA2 PE=1 SV=2	ADA2
C2S51_016036	2.22663	1.39453	0.638972	0.632207	0	0	TF	MYB	sp|Q8VZQ2|MYB61_ARATH Transcription factor MYB61 OS=Arabidopsis thaliana OX=3702 GN=MYB61 PE=2 SV=1	MYB61
C2S51_016120	16.2927	17.9414	13.6408	35.0734	2.91855	8.2497	TF	C2H2	sp|Q96289|ZAT10_ARATH Zinc finger protein ZAT10 OS=Arabidopsis thaliana OX=3702 GN=ZAT10 PE=2 SV=1	ZAT10
C2S51_016131	187.817	124.923	119.065	148.833	26.1827	28.5115	TF	LIM	sp|Q94JX5|WLIM1_ARATH LIM domain-containing protein WLIM1 OS=Arabidopsis thaliana OX=3702 GN=WLIM1 PE=1 SV=1	WLIM1
C2S51_016166	11.8794	11.3305	6.62217	7.23718	1.603	2.27704	TF	bHLH	sp|Q6NKN9|BH074_ARATH Transcription factor bHLH74 OS=Arabidopsis thaliana OX=3702 GN=BHLH74 PE=1 SV=1	BHLH74
C2S51_016180	63.8989	42.0345	36.2647	34.4146	1.31677	6.26329	TF	HB-KNOX	sp|Q41330|KN1_SOLLC Homeotic protein knotted-1 OS=Solanum lycopersicum OX=4081 GN=KN1 PE=2 SV=1	KN1
C2S51_016189	43.0938	37.0526	15.9904	20.0365	2.22701	1.16242	TF	bHLH	sp|Q9LSL1|BH093_ARATH Transcription factor bHLH93 OS=Arabidopsis thaliana OX=3702 GN=BHLH93 PE=1 SV=1	BHLH93
C2S51_016260	0.94623	6.45638	21.6818	32.0297	260.876	229.155	TF	AP2/ERF-ERF	sp|Q9LQZ2|DRE2D_ARATH Dehydration-responsive element-binding protein 2D OS=Arabidopsis thaliana OX=3702 GN=DREB2D PE=2 SV=1	DREB2D
C2S51_016280	19.8755	20.4745	18.2308	14.5369	26.8688	16.1173	TF	B3	sp|Q8RYD1|REM16_ARATH B3 domain-containing protein REM16 OS=Arabidopsis thaliana OX=3702 GN=REM16 PE=2 SV=1	REM16
C2S51_016293	0.519821	0.712853	0.51096	0.533993	0.0287408	0.0283366	TF	SRS	sp|Q9SD40|SRS1_ARATH Protein SHI RELATED SEQUENCE 1 OS=Arabidopsis thaliana OX=3702 GN=SRS1 PE=1 SV=2	SRS1
C2S51_016309	11.431	1.54992	2.45269	1.56594	0.0458559	0.0938439	TF	HB-BELL	sp|Q9FWS9|BLH3_ARATH BEL1-like homeodomain protein 3 OS=Arabidopsis thaliana OX=3702 GN=BLH3 PE=1 SV=1	BLH3
C2S51_016324	129.566	53.9909	63.1701	36.3324	0.0964345	0	TF	MYB-related	sp|Q1A173|RADL6_ARATH Protein RADIALIS-like 6 OS=Arabidopsis thaliana OX=3702 GN=RL6 PE=2 SV=1	RL6
C2S51_016333	3.1625	4.80104	2.78935	5.2596	4.88313	4.64053	TF	zf-HD	sp|Q9M9S0|ZHD4_ARATH Zinc-finger homeodomain protein 4 OS=Arabidopsis thaliana OX=3702 GN=ZHD4 PE=1 SV=1	ZHD4
C2S51_016386	6.85946	5.21021	3.69502	8.11783	0.654011	1.11421	TF	TCP	sp|Q9LQF0|TCP23_ARATH Transcription factor TCP23 OS=Arabidopsis thaliana OX=3702 GN=TCP23 PE=1 SV=1	TCP23
C2S51_016500	1.36559	0.735489	2.32756	0.74965	0.0631324	2.36884	TF	WRKY	sp|Q93WV4|WRK71_ARATH WRKY transcription factor 71 OS=Arabidopsis thaliana OX=3702 GN=WRKY71 PE=2 SV=1	WRKY71
C2S51_016529	0.948833	0.466509	1.549	1.61779	0.0342701	1.12979	TF	WRKY	sp|Q9LP56|WRK65_ARATH Probable WRKY transcription factor 65 OS=Arabidopsis thaliana OX=3702 GN=WRKY65 PE=2 SV=1	WRKY65
C2S51_016550	4.62912	3.38748	2.90312	4.78313	0.308595	0.707026	TF	C2C2-Dof	sp|P68350|DOF15_ARATH Dof zinc finger protein DOF1.5 OS=Arabidopsis thaliana OX=3702 GN=DOF1.5 PE=1 SV=1	DOF1.5
C2S51_016590	10.9301	6.47467	6.01398	3.31616	0.19332	0.748939	TF	GRAS	sp|Q8S4W7|GAI1_VITVI DELLA protein GAI1 OS=Vitis vinifera OX=29760 GN=GAI1 PE=2 SV=1	GAI1
C2S51_013287	19.034	42.5389	42.2636	33.9065	140.786	96.1546	TF	SBP	sp|Q38740|SBP2_ANTMA Squamosa promoter-binding protein 2 OS=Antirrhinum majus OX=4151 GN=SBP2 PE=2 SV=1	SBP2
C2S51_013291	0.112881	0.266022	0.265817	0.384991	1.59696	1.36166	TF	AP2/ERF-ERF	sp|Q9SKT1|ERF53_ARATH Ethylene-responsive transcription factor ERF053 OS=Arabidopsis thaliana OX=3702 GN=ERF053 PE=1 SV=1	ERF053
C2S51_013312	30.3303	23.4946	17.3357	133.76	8.86406	11.5735	TF	GRAS	sp|Q69VG1|CIGR1_ORYSJ Chitin-inducible gibberellin-responsive protein 1 OS=Oryza sativa subsp. japonica OX=39947 GN=CIGR1 PE=2 SV=1	CIGR1
C2S51_013313	33.362	27.1029	14.8814	11.8285	1.37518	1.89586	TF	C2H2	-	-
C2S51_013365	0.247485	0.0781707	0.79733	1.1237	0.048882	0.282861	TF	WRKY	sp|Q9C519|WRKY6_ARATH WRKY transcription factor 6 OS=Arabidopsis thaliana OX=3702 GN=WRKY6 PE=1 SV=1	WRKY6
C2S51_013408	14.2333	10.7403	9.80057	14.3753	4.13081	5.45649	TF	WRKY	sp|Q93WV0|WRK20_ARATH Probable WRKY transcription factor 20 OS=Arabidopsis thaliana OX=3702 GN=WRKY20 PE=2 SV=1	WRKY20
C2S51_013435	3.0667	1.19733	1.08384	1.14777	0	0	TF	NF-YB	sp|Q9SFD8|NFYB9_ARATH Nuclear transcription factor Y subunit B-9 OS=Arabidopsis thaliana OX=3702 GN=NFYB9 PE=1 SV=2	NFYB9
C2S51_013450	32.9466	21.1702	21.0792	22.6623	0.931547	1.61803	TF	NF-YB	sp|O23310|NFYB3_ARATH Nuclear transcription factor Y subunit B-3 OS=Arabidopsis thaliana OX=3702 GN=NFYB3 PE=1 SV=1	NFYB3
C2S51_013503	1.48674	0.945795	1.85501	1.28555	1.70728	2.47955	TF	NAC	sp|Q84TE6|NAC22_ARATH NAC domain-containing protein 21/22 OS=Arabidopsis thaliana OX=3702 GN=NAC021 PE=1 SV=2	NAC021
C2S51_013540	3.14189	5.32299	6.67608	6.96309	0.995335	1.16126	TF	bZIP	sp|Q04088|POF21_ARATH Probable transcription factor PosF21 OS=Arabidopsis thaliana OX=3702 GN=POSF21 PE=2 SV=1	POSF21
C2S51_013542	2.97894	2.55247	1.97883	1.06007	0	0.0441397	TF	GRAS	sp|Q9SZF7|SHR_ARATH Protein SHORT-ROOT OS=Arabidopsis thaliana OX=3702 GN=SHR PE=1 SV=1	SHR
C2S51_013683	2.5508	1.70839	0.567707	3.64926	1.05884	0.529805	TF	bHLH	sp|Q9ZW81|BH129_ARATH Transcription factor bHLH129 OS=Arabidopsis thaliana OX=3702 GN=BHLH129 PE=3 SV=2	BHLH129
C2S51_013706	6.97016	4.63408	4.145	2.26998	0.231368	0.925229	TF	AP2/ERF-ERF	sp|Q9SVQ0|ERF62_ARATH Ethylene-responsive transcription factor ERF062 OS=Arabidopsis thaliana OX=3702 GN=ERF062 PE=2 SV=1	ERF062
C2S51_013737	26.8829	30.173	23.4332	37.8774	6.18006	11.2093	TF	C2C2-GATA	sp|Q8LAU9|GATA1_ARATH GATA transcription factor 1 OS=Arabidopsis thaliana OX=3702 GN=GATA1 PE=2 SV=2	GATA1
C2S51_013749	1.52413	0.425051	4.30934	1.57463	1.12155	1.65426	TF	MYB	sp|Q10MB4|MYB2_ORYSJ Transcription factor MYB2 OS=Oryza sativa subsp. japonica OX=39947 GN=MYB2 PE=2 SV=1	MYB2
C2S51_013765	0.218658	0.388611	1.45283	0.0715122	0	0	TF	MYB	sp|Q7XBH4|MYB4_ORYSJ Transcription factor MYB4 OS=Oryza sativa subsp. japonica OX=39947 GN=MYB4 PE=2 SV=2	MYB4
C2S51_013798	5.1134	9.60704	4.76536	1.03329	1.84346	2.81076	TF	AP2/ERF-ERF	sp|Q8LDC8|ERF92_ARATH Ethylene-responsive transcription factor 1B OS=Arabidopsis thaliana OX=3702 GN=ERF1B PE=1 SV=2	ERF1B
C2S51_013826	3.03688	3.31703	2.57306	3.23202	0.739941	0.634495	TF	CPP	sp|F4JIF5|TCX2_ARATH Protein tesmin/TSO1-like CXC 2 OS=Arabidopsis thaliana OX=3702 GN=TCX2 PE=1 SV=1	TCX2
C2S51_013833	8.02927	2.80225	3.46567	1.47248	0.0763975	0.29319	TF	HSF	sp|Q9LUH8|HFA6B_ARATH Heat stress transcription factor A-6b OS=Arabidopsis thaliana OX=3702 GN=HSFA6b PE=2 SV=1	HSFA6b
C2S51_013941	23.6777	22.6716	16.8185	41.6325	9.49157	14.7405	TF	bZIP	sp|Q8H1F0|BZP29_ARATH bZIP transcription factor 29 OS=Arabidopsis thaliana OX=3702 GN=BZIP29 PE=2 SV=1	BZIP29
C2S51_013942	1.90092	2.08633	3.2477	1.26915	1.60161	1.30398	TF	BBR-BPC	sp|Q8S8C6|BPC4_ARATH Protein BASIC PENTACYSTEINE4 OS=Arabidopsis thaliana OX=3702 GN=BPC4 PE=1 SV=1	BPC4
C2S51_014004	3.68264	2.61117	1.39963	3.60388	0.189577	0.860962	TF	NAC	sp|I1LPE9|NAC6_SOYBN NAC domain-containing protein 6 OS=Glycine max OX=3847 GN=NAC6 PE=2 SV=1	NAC6
C2S51_014065	15.7098	15.2373	12.9033	13.8801	3.51968	4.56829	TF	GARP-G2-like	sp|E5L8F7|IPN2_LOTJA Myb family transcription factor IPN2 OS=Lotus japonicus OX=34305 GN=IPN2 PE=1 SV=1	IPN2
C2S51_014111	87.6941	115.278	75.6906	61.9694	16.4735	11.0445	TF	NF-YB	sp|Q84W66|NFYB6_ARATH Nuclear transcription factor Y subunit B-6 OS=Arabidopsis thaliana OX=3702 GN=NFYB6 PE=1 SV=2	NFYB6
C2S51_014125	42.3491	58.0162	34.4181	90.4844	26.777	36.7572	TF	GRAS	sp|Q9M0M5|SCL13_ARATH Scarecrow-like protein 13 OS=Arabidopsis thaliana OX=3702 GN=SCL13 PE=2 SV=2	SCL13
C2S51_014212	1.87486	1.28457	1.61694	3.03647	2.22121	1.42082	TF	NAC	sp|Q8GWK6|NC104_ARATH NAC domain-containing protein 104 OS=Arabidopsis thaliana OX=3702 GN=NAC104 PE=2 SV=1	NAC104
C2S51_014221	19.0132	18.5663	21.22	52.8064	22.5473	30.8751	TF	WRKY	sp|Q9C519|WRKY6_ARATH WRKY transcription factor 6 OS=Arabidopsis thaliana OX=3702 GN=WRKY6 PE=1 SV=1	WRKY6
C2S51_014244	7.26062	6.13851	10.033	70.8613	16.4405	18.5946	TF	AP2/ERF-ERF	sp|O22259|ERF71_ARATH Ethylene-responsive transcription factor ERF071 OS=Arabidopsis thaliana OX=3702 GN=ERF071 PE=1 SV=1	ERF071
C2S51_014351	15.0993	26.5131	17.6732	9.94284	1.69597	2.36771	TF	HB-BELL	sp|Q38897|BEL1_ARATH Homeobox protein BEL1 homolog OS=Arabidopsis thaliana OX=3702 GN=BEL1 PE=1 SV=2	BEL1
C2S51_014354	12.2602	35.2055	43.645	50.9848	41.4729	27.536	TF	B3	sp|Q9LW31|FUS3_ARATH B3 domain-containing transcription factor FUS3 OS=Arabidopsis thaliana OX=3702 GN=FUS3 PE=1 SV=2	FUS3
C2S51_014467	11.7989	8.48365	4.48677	8.15229	0.876992	0.346542	TF	MYB	sp|Q8S9H7|DIV_ANTMA Transcription factor DIVARICATA OS=Antirrhinum majus OX=4151 GN=DIVARICATA PE=2 SV=1	DIVARICATA
C2S51_014479	3.88983	3.72652	3.58858	7.10193	1.56417	2.41844	TF	MYB	sp|Q42575|MYB1_ARATH Transcription factor MYB1 OS=Arabidopsis thaliana OX=3702 GN=MYB1 PE=2 SV=1	MYB1
C2S51_014562	0.099015	0.0690702	0.64789	1.15784	0	0.43678	TF	C2H2	sp|Q9LFG0|ZAT18_ARATH Zinc finger protein ZAT18 OS=Arabidopsis thaliana OX=3702 GN=ZAT18 PE=2 SV=1	ZAT18
C2S51_014602	1.8556	2.13692	3.51482	4.77235	0.740137	2.84216	TF	Trihelix	sp|O80450|TGT3B_ARATH Trihelix transcription factor GT-3b OS=Arabidopsis thaliana OX=3702 GN=GT-3B PE=1 SV=1	GT-3B
C2S51_014641	2.15381	1.94981	1.12738	1.21848	0.0371329	0.0383948	TF	BES1	sp|Q7Y1C4|BRC2B_ARATH Protein BREAST CANCER SUSCEPTIBILITY 2 homolog B OS=Arabidopsis thaliana OX=3702 GN=BRCA2B PE=1 SV=1	BRCA2B
C2S51_014681	20.2352	14.0263	12.8309	5.14262	0.318174	2.31976	TF	OFP	sp|F4HNU8|OFP4_ARATH Transcription repressor OFP4 OS=Arabidopsis thaliana OX=3702 GN=OFP4 PE=1 SV=1	OFP4
C2S51_014710	35.3913	29.0314	21.7809	24.1962	0.55333	3.49549	TF	WRKY	sp|Q9LY00|WRK70_ARATH Probable WRKY transcription factor 70 OS=Arabidopsis thaliana OX=3702 GN=WRKY70 PE=1 SV=1	WRKY70
C2S51_014814	3.22296	1.96258	1.38778	0.947984	0.105813	0.472796	TF	NAC	sp|Q9SL41|NAC37_ARATH NAC domain-containing protein 37 OS=Arabidopsis thaliana OX=3702 GN=NAC037 PE=1 SV=1	NAC037
C2S51_014818	44.3735	14.0465	25.5963	3.46479	0.0385738	3.63521	TF	HB-other	sp|O23208|ATB40_ARATH Homeobox-leucine zipper protein ATHB-40 OS=Arabidopsis thaliana OX=3702 GN=ATHB-40 PE=2 SV=3	ATHB-40
C2S51_014871	3.94545	4.08474	1.32951	3.80245	1.67509	2.30174	TF	WRKY	sp|Q9SV21|COPB1_ARATH Coatomer subunit beta-1 OS=Arabidopsis thaliana OX=3702 GN=At4g31480 PE=3 SV=2	At4g31480
C2S51_000119	0.242319	0.496021	0.0324805	0.249612	0.127	0.188019	TF	RWP-RK	sp|Q9M1B0|NLP9_ARATH Protein NLP9 OS=Arabidopsis thaliana OX=3702 GN=NLP9 PE=2 SV=1	NLP9
C2S51_010067	3.46809	3.40186	1.54934	1.36966	0.0295702	0	TF	HB-BELL	sp|Q1PFD1|BLH11_ARATH BEL1-like homeodomain protein 11 OS=Arabidopsis thaliana OX=3702 GN=BLH11 PE=2 SV=1	BLH11
C2S51_010072	21.1286	13.1913	15.8597	5.60889	1.2284	2.11035	TF	bZIP	sp|C0Z2L5|BZP44_ARATH bZIP transcription factor 44 OS=Arabidopsis thaliana OX=3702 GN=BZIP44 PE=1 SV=1	BZIP44
C2S51_010081	43.8341	24.2712	15.0437	13.0578	0	0.106088	TF	MYB-related	sp|Q8S9H7|DIV_ANTMA Transcription factor DIVARICATA OS=Antirrhinum majus OX=4151 GN=DIVARICATA PE=2 SV=1	DIVARICATA
C2S51_010084	0.164111	0	0.0926737	2.61376	0	0.17562	TF	MYB-related	sp|F4JVB8|RADL1_ARATH Protein RADIALIS-like 1 OS=Arabidopsis thaliana OX=3702 GN=RL1 PE=2 SV=1	RL1
C2S51_010090	0.457712	1.05323	0.117309	3.83887	0	0	TF	MYB-related	sp|F4JVB8|RADL1_ARATH Protein RADIALIS-like 1 OS=Arabidopsis thaliana OX=3702 GN=RL1 PE=2 SV=1	RL1
C2S51_010137	8.45143	11.7765	6.6197	17.0824	3.87152	3.4589	TF	AP2/ERF-ERF	sp|Q40478|ERF5_TOBAC Ethylene-responsive transcription factor 5 OS=Nicotiana tabacum OX=4097 GN=ERF5 PE=2 SV=1	ERF5
C2S51_010161	1.13147	0.335157	1.3431	4.08585	1.25496	2.76169	TF	MYB	sp|A0A4D6Q5I0|MYB4_CROXC Transcription factor MYB4 OS=Crocosmia x crocosmiiflora OX=1053288 GN=MYB4 PE=2 SV=1	MYB4
C2S51_010234	30.6478	11.6219	14.178	6.05766	0.336694	0.753661	TF	MYB	sp|Q50EX6|ODO1_PETHY MYB-like transcription factor ODO1 OS=Petunia hybrida OX=4102 GN=ODO1 PE=2 SV=1	ODO1
C2S51_010297	3.75063	2.33426	2.41151	1.09632	0.12089	0.407579	TF	C2H2	sp|Q39262|ZFP3_ARATH Zinc finger protein 3 OS=Arabidopsis thaliana OX=3702 GN=ZFP3 PE=1 SV=1	ZFP3
C2S51_010302	9.34986	6.58209	5.73054	2.47929	0.301054	0.390031	TF	AP2/ERF-ERF	sp|Q94AW5|ERF03_ARATH Ethylene-responsive transcription factor ERF003 OS=Arabidopsis thaliana OX=3702 GN=ERF003 PE=1 SV=1	ERF003
C2S51_010332	40.0109	61.2242	26.8247	228.526	11.6721	23.7142	TF	WRKY	sp|Q9SAH7|WRK40_ARATH Probable WRKY transcription factor 40 OS=Arabidopsis thaliana OX=3702 GN=WRKY40 PE=1 SV=1	WRKY40
C2S51_010359	7.72415	2.17227	2.47019	2.0125	0.305161	0.331904	TF	AP2/ERF-ERF	sp|Q94AN4|AP2L1_ARATH AP2-like ethylene-responsive transcription factor At1g16060 OS=Arabidopsis thaliana OX=3702 GN=At1g16060 PE=2 SV=1	At1g16060
C2S51_010443	31.068	17.561	7.86537	9.41637	0.250499	0	TF	NAC	sp|Q9FWX2|NAC7_ARATH NAC domain-containing protein 7 OS=Arabidopsis thaliana OX=3702 GN=NAC007 PE=1 SV=2	NAC007
C2S51_010506	4.85876	3.21747	2.23975	3.11933	0.422791	0.960767	TF	SBP	sp|A3C057|SPL17_ORYSJ Squamosa promoter-binding-like protein 17 OS=Oryza sativa subsp. japonica OX=39947 GN=SPL17 PE=2 SV=2	SPL17
C2S51_010551	0.224017	0.582806	0.888715	0.957147	0.366202	1.89491	TF	HSF	sp|O22230|HSFB3_ARATH Heat stress transcription factor B-3 OS=Arabidopsis thaliana OX=3702 GN=HSFB3 PE=1 SV=1	HSFB3
C2S51_010578	2.81663	3.07184	2.14557	3.08172	1.28086	3.21024	TF	C3H	sp|Q9LT81|C3H39_ARATH Zinc finger CCCH domain-containing protein 39 OS=Arabidopsis thaliana OX=3702 GN=At3g19360 PE=2 SV=1	At3g19360
C2S51_010644	2.30023	5.24378	4.83507	6.42227	3.24501	3.69129	TF	HB-WOX	sp|Q6X7J3|WOX11_ARATH WUSCHEL-related homeobox 11 OS=Arabidopsis thaliana OX=3702 GN=WOX11 PE=2 SV=2	WOX11
C2S51_010678	33.4243	33.6062	44.8173	26.667	0.497795	2.7909	TF	C2H2	sp|Q39261|ZFP2_ARATH Zinc finger protein 2 OS=Arabidopsis thaliana OX=3702 GN=ZFP2 PE=1 SV=1	ZFP2
C2S51_010684	27.4128	22.9095	18.8374	8.03043	0.484996	0.354899	TF	C2C2-CO-like	sp|Q9FHH8|COL5_ARATH Zinc finger protein CONSTANS-LIKE 5 OS=Arabidopsis thaliana OX=3702 GN=COL5 PE=2 SV=2	COL5
C2S51_010731	0.666512	0.349718	0.523413	0.371073	1.0386	1.01287	TF	SAP	sp|Q9FKH1|SAP_ARATH Transcriptional regulator STERILE APETALA OS=Arabidopsis thaliana OX=3702 GN=SAP PE=1 SV=1	SAP
C2S51_010748	2.06004	5.23297	8.92141	14.9909	31.7576	36.1554	TF	AP2/ERF-RAV	sp|Q9C688|RAVL3_ARATH AP2/ERF and B3 domain-containing transcription factor At1g51120 OS=Arabidopsis thaliana OX=3702 GN=At1g51120 PE=2 SV=1	At1g51120
C2S51_010762	13.1345	12.8673	16.045	14.3376	23.2334	26.15	TF	GARP-ARR-B	sp|B8AEH1|ORR23_ORYSI Two-component response regulator ORR23 OS=Oryza sativa subsp. indica OX=39946 GN=RR23 PE=3 SV=1	RR23
C2S51_010778	2.10323	5.81008	3.63754	7.14239	6.68137	9.32082	TF	NAC	sp|Q9FK44|NAC87_ARATH NAC domain-containing protein 87 OS=Arabidopsis thaliana OX=3702 GN=NAC087 PE=2 SV=1	NAC087
C2S51_010854	38.9515	131.57	142.654	153.628	67.142	44.511	TF	AP2/ERF-ERF	sp|Q6X5Y6|WRI1_ARATH Ethylene-responsive transcription factor WRI1 OS=Arabidopsis thaliana OX=3702 GN=WRI1 PE=1 SV=1	WRI1
C2S51_010887	32.3079	54.9457	33.8539	18.9551	1.70507	1.8162	TF	Trihelix	sp|Q8H181|GTL2_ARATH Trihelix transcription factor GTL2 OS=Arabidopsis thaliana OX=3702 GN=At5g28300 PE=2 SV=1	At5g28300
C2S51_010981	10.9794	9.5448	10.6876	4.90561	7.16524	7.55218	TF	C3H	sp|Q0JP11|C3H3_ORYSJ Zinc finger CCCH domain-containing protein 3 OS=Oryza sativa subsp. japonica OX=39947 GN=Os01g0252200 PE=2 SV=2	Os01g0252200
C2S51_011004	11.8357	7.91854	6.66678	2.07269	0.776575	0.880168	TF	MYB	sp|Q8VZQ2|MYB61_ARATH Transcription factor MYB61 OS=Arabidopsis thaliana OX=3702 GN=MYB61 PE=2 SV=1	MYB61
C2S51_011045	43.6342	33.8061	34.0457	53.0535	4.57847	6.96718	TF	GARP-G2-like	sp|Q9FX84|HHO6_ARATH Transcription factor HHO6 OS=Arabidopsis thaliana OX=3702 GN=HHO6 PE=2 SV=1	HHO6
C2S51_011067	7.68181	10.5102	3.93612	5.89856	0	0.100599	TF	B3	sp|Q1G3M3|Y3918_ARATH B3 domain-containing protein At3g19184 OS=Arabidopsis thaliana OX=3702 GN=At3g19184 PE=2 SV=1	At3g19184
C2S51_011080	5.07494	7.06193	2.40076	52.308	0.456254	2.55088	TF	AP2/ERF-ERF	sp|Q9SZ06|EF109_ARATH Ethylene-responsive transcription factor ERF109 OS=Arabidopsis thaliana OX=3702 GN=ERF109 PE=1 SV=1	ERF109
C2S51_011089	9.4181	6.30858	3.95257	3.66131	0.0350035	0	TF	bHLH	sp|Q9FXA3|BH095_ARATH Transcription factor bHLH95 OS=Arabidopsis thaliana OX=3702 GN=BHLH95 PE=2 SV=2	BHLH95
C2S51_011124	4.13216	8.07358	4.0804	4.71079	0.0882273	0.568993	TF	C2H2	sp|Q681X4|ZAT5_ARATH Zinc finger protein ZAT5 OS=Arabidopsis thaliana OX=3702 GN=ZAT5 PE=2 SV=1	ZAT5
C2S51_011208	1.582	2.10868	1.21996	1.38536	0.24554	0.360853	TF	C2H2	sp|Q9SVY1|ZWIP2_ARATH Zinc finger protein WIP2 OS=Arabidopsis thaliana OX=3702 GN=WIP2 PE=1 SV=1	WIP2
C2S51_011209	26.0175	19.942	13.9144	18.3726	0.0856427	1.69334	TF	bHLH	sp|O23090|BH014_ARATH Transcription factor bHLH14 OS=Arabidopsis thaliana OX=3702 GN=BHLH14 PE=1 SV=1	BHLH14
C2S51_011214	0.891632	1.04909	0.726393	0.63249	1.19336	1.39994	TF	AP2/ERF-ERF	sp|Q9SVX5|DRE2F_ARATH Dehydration-responsive element-binding protein 2F OS=Arabidopsis thaliana OX=3702 GN=DREB2F PE=1 SV=1	DREB2F
C2S51_011219	10.4047	4.78667	14.4158	7.63749	19.8577	24.9949	TF	NF-YA	sp|Q945M9|NFYA9_ARATH Nuclear transcription factor Y subunit A-9 OS=Arabidopsis thaliana OX=3702 GN=NFYA9 PE=1 SV=1	NFYA9
C2S51_011252	56.7776	9.42152	8.29598	17.2164	0.644616	0.561505	TF	WRKY	sp|Q93WY4|WRK12_ARATH Probable WRKY transcription factor 12 OS=Arabidopsis thaliana OX=3702 GN=WRKY12 PE=1 SV=1	WRKY12
C2S51_011342	13.9872	11.948	12.2747	7.85392	13.3046	18.1681	TF	C3H	sp|Q7F8R0|C3H14_ORYSJ Zinc finger CCCH domain-containing protein 14 OS=Oryza sativa subsp. japonica OX=39947 GN=Os02g0194200 PE=2 SV=1	Os02g0194200
C2S51_011356	15.4689	14.5761	11.9809	9.51865	14.056	17.0515	TF	bHLH	sp|Q66GR3|BH130_ARATH Transcription factor bHLH130 OS=Arabidopsis thaliana OX=3702 GN=BHLH130 PE=1 SV=1	BHLH130
C2S51_011366	0.712298	0.81425	0.822525	0.356234	0.201799	1.06347	TF	C3H	sp|E0X9N4|C3H69_ARATH Putative RING-type E3 ubiquitin transferase C3H69 OS=Arabidopsis thaliana OX=3702 GN=At3g63550 PE=3 SV=1	At3g63550
C2S51_011373	21.3544	16.6959	12.148	13.4617	1.62943	1.58415	TF	bHLH	sp|Q9SRT2|BH062_ARATH Transcription factor bHLH62 OS=Arabidopsis thaliana OX=3702 GN=BHLH62 PE=2 SV=1	BHLH62
C2S51_011395	249.024	231.569	127.648	76.2314	12.1493	8.53072	TF	C2C2-YABBY	sp|Q9XFB0|YAB2_ARATH Putative axial regulator YABBY 2 OS=Arabidopsis thaliana OX=3702 GN=YAB2 PE=1 SV=1	YAB2
C2S51_011429	2.91886	3.62717	1.99922	12.2821	8.14726	6.46296	TF	NAC	sp|Q9FMR3|NAC90_ARATH NAC domain-containing protein 90 OS=Arabidopsis thaliana OX=3702 GN=NAC090 PE=1 SV=1	NAC090
C2S51_011463	66.3176	38.2035	22.8999	46.4236	9.42402	24.4758	TF	C2H2	sp|Q9FVE6|HDT1_ARATH Histone deacetylase HDT1 OS=Arabidopsis thaliana OX=3702 GN=HDT1 PE=1 SV=1	HDT1
C2S51_011535	2.58928	4.84191	6.89968	8.99988	32.6387	29.1729	TF	C2H2	sp|Q9SSW2|AZF2_ARATH Zinc finger protein AZF2 OS=Arabidopsis thaliana OX=3702 GN=AZF2 PE=2 SV=1	AZF2
C2S51_011608	7.33595	5.48634	4.08565	3.20459	0.193149	0.367622	TF	C2H2	sp|Q9S7V4|HA22A_ARATH HVA22-like protein a OS=Arabidopsis thaliana OX=3702 GN=HVA22A PE=2 SV=1	HVA22A
C2S51_011759	38.3964	30.7195	22.7965	45.0342	4.32208	8.37407	TF	Tify	sp|C6TCZ5|JAZ1_SOYBN Jasmonate ZIM domain-containing protein 1 OS=Glycine max OX=3847 GN=JAZ1 PE=1 SV=1	JAZ1
C2S51_011814	11.5482	8.06836	7.91622	6.98326	1.87043	3.30539	TF	C2H2	sp|Q9LVQ7|IDD1_ARATH Zinc finger protein ENHYDROUS OS=Arabidopsis thaliana OX=3702 GN=ENY PE=1 SV=1	ENY
C2S51_011817	4.81144	4.8116	6.3185	4.54471	9.75003	8.73447	TF	FAR1	sp|Q6NQJ7|FRS4_ARATH Protein FAR1-RELATED SEQUENCE 4 OS=Arabidopsis thaliana OX=3702 GN=FRS4 PE=2 SV=2	FRS4
C2S51_011877	7.67431	8.71485	6.37774	5.76672	0.481964	0.462291	TF	HB-HD-ZIP	sp|O04291|ATB14_ARATH Homeobox-leucine zipper protein ATHB-14 OS=Arabidopsis thaliana OX=3702 GN=ATHB-14 PE=1 SV=1	ATHB-14
C2S51_011919	53.3228	76.9777	52.7187	120.384	46.5999	39.2308	TF	Tify	sp|Q8LBM2|TIF5A_ARATH Protein TIFY 5A OS=Arabidopsis thaliana OX=3702 GN=TIFY5A PE=1 SV=1	TIFY5A
C2S51_011955	1.65062	1.85853	1.57758	0.830542	2.33241	2.75681	TF	MADS-M-type	sp|Q9FKK2|AGL62_ARATH Agamous-like MADS-box protein AGL62 OS=Arabidopsis thaliana OX=3702 GN=AGL62 PE=1 SV=1	AGL62
C2S51_011988	155.544	125.756	68.6169	60.2187	2.03541	3.97129	TF	MADS-MIKC	sp|Q40885|AG_PETHY Floral homeotic protein AGAMOUS OS=Petunia hybrida OX=4102 GN=AG1 PE=1 SV=1	AG1
C2S51_011993	9.39283	11.0055	9.0008	24.3117	6.74437	11.2624	TF	HSF	sp|O49403|HFA4A_ARATH Heat stress transcription factor A-4a OS=Arabidopsis thaliana OX=3702 GN=HSFA4A PE=1 SV=1	HSFA4A
C2S51_012056	1.88834	1.3941	0.930555	0.680958	0.323848	1.25914	TF	HB-WOX	sp|A3B6V0|WOX12_ORYSJ WUSCHEL-related homeobox 12 OS=Oryza sativa subsp. japonica OX=39947 GN=WOX12 PE=2 SV=2	WOX12
C2S51_012067	3.4324	2.59313	2.41988	4.99736	0	0.109298	TF	HB-other	sp|Q9FN29|ATB52_ARATH Homeobox-leucine zipper protein ATHB-52 OS=Arabidopsis thaliana OX=3702 GN=ATHB-52 PE=2 SV=1	ATHB-52
C2S51_012084	29.766	29.0303	31.7483	61.2022	47.3181	43.4516	TF	AP2/ERF-ERF	sp|Q40477|ERF4_TOBAC Ethylene-responsive transcription factor 4 OS=Nicotiana tabacum OX=4097 GN=ERF4 PE=1 SV=1	ERF4
C2S51_012085	10.6308	12.0711	7.67285	20.5165	16.6186	20.1762	TF	AP2/ERF-ERF	sp|Q94ID6|ERF81_ARATH Ethylene-responsive transcription factor 12 OS=Arabidopsis thaliana OX=3702 GN=ERF12 PE=1 SV=1	ERF12
C2S51_012092	16.4921	7.11555	8.4599	7.0683	1.38166	2.93942	TF	C2C2-Dof	sp|O24463|PBF_MAIZE Dof zinc finger protein PBF OS=Zea mays OX=4577 GN=PBF PE=1 SV=1	PBF
C2S51_012124	7.98348	5.5423	5.91705	2.34215	0.101463	0.198868	TF	C2C2-Dof	sp|Q9LSL6|DOF57_ARATH Dof zinc finger protein DOF5.7 OS=Arabidopsis thaliana OX=3702 GN=DOF5.7 PE=2 SV=1	DOF5.7
C2S51_012149	15.455	12.5547	12.9607	21.553	6.22341	8.78061	TF	B3	sp|Q0D5G4|Y7633_ORYSJ B3 domain-containing protein Os07g0563300 OS=Oryza sativa subsp. japonica OX=39947 GN=Os07g0563300 PE=3 SV=2	Os07g0563300
C2S51_012162	0.858397	0.155864	1.42299	0.358609	0.0575929	0.436997	TF	MYB	sp|Q9LDR8|MY102_ARATH Transcription factor MYB102 OS=Arabidopsis thaliana OX=3702 GN=MYB102 PE=2 SV=1	MYB102
C2S51_012224	7.93927	17.7655	15.7535	19.9098	0.562582	1.24446	TF	AP2/ERF-ERF	sp|Q9LY05|EF106_ARATH Ethylene-responsive transcription factor ERF106 OS=Arabidopsis thaliana OX=3702 GN=ERF106 PE=2 SV=1	ERF106
C2S51_012225	155.663	198.124	137.302	156.091	34.0599	70.1605	TF	AP2/ERF-ERF	sp|Q40478|ERF5_TOBAC Ethylene-responsive transcription factor 5 OS=Nicotiana tabacum OX=4097 GN=ERF5 PE=2 SV=1	ERF5
C2S51_012226	15.8924	29.5752	20.6901	57.0505	3.32823	6.81393	TF	AP2/ERF-ERF	sp|Q9LW50|ERF2_NICSY Ethylene-responsive transcription factor 2 OS=Nicotiana sylvestris OX=4096 GN=ERF2 PE=2 SV=1	ERF2
C2S51_012328	5.40683	5.34621	5.00095	9.79331	3.82481	4.69156	TF	GARP-ARR-B	sp|Q8H7S7|ORR21_ORYSJ Two-component response regulator ORR21 OS=Oryza sativa subsp. japonica OX=39947 GN=RR21 PE=2 SV=1	RR21
C2S51_012339	1.40023	1.07435	0.710046	0.969836	0.0510619	0	TF	PLATZ	sp|Q1G3Q4|RITF1_ARATH Protein RGF1 INDUCIBLE TRANSCRIPTION FACTOR 1 OS=Arabidopsis thaliana OX=3702 GN=RITF1 PE=1 SV=1	RITF1
C2S51_012352	12.33	23.9532	22.4808	26.4187	25.8218	24.4475	TF	C2H2	sp|Q39263|ZFP4_ARATH Zinc finger protein 4 OS=Arabidopsis thaliana OX=3702 GN=ZFP4 PE=2 SV=2	ZFP4
C2S51_012375	21.7611	12.8325	11.2475	6.7973	0.800284	1.50035	TF	MYB	sp|Q9FNN6|SRM1_ARATH Transcription factor SRM1 OS=Arabidopsis thaliana OX=3702 GN=SRM1 PE=1 SV=1	SRM1
C2S51_012414	31.8198	11.6279	12.5147	9.26357	0.474402	1.25831	TF	NAC	sp|Q84WP6|NAC43_ARATH NAC domain-containing protein 43 OS=Arabidopsis thaliana OX=3702 GN=NAC043 PE=2 SV=2	NAC043
C2S51_012419	8.12857	16.1808	15.1517	17.8459	12.8674	18.9377	TF	GRF	sp|Q9SU44|GRF8_ARATH Growth-regulating factor 8 OS=Arabidopsis thaliana OX=3702 GN=GRF8 PE=2 SV=1	GRF8
C2S51_012439	20.9384	15.9025	14.4854	17.3837	5.34573	4.82416	TF	C2C2-Dof	sp|Q43385|DOF37_ARATH Dof zinc finger protein DOF3.7 OS=Arabidopsis thaliana OX=3702 GN=DOF3.7 PE=1 SV=2	DOF3.7
C2S51_012441	67.0558	57.1316	40.7252	45.7983	13.1451	12.0468	TF	MYB	sp|A0A4D6Q411|MYB1_CROXC Transcription factor MYB1 OS=Crocosmia x crocosmiiflora OX=1053288 GN=MYB1 PE=2 SV=1	MYB1
C2S51_012479	19.4934	37.0018	32.6089	46.1039	50.2028	56.48	TF	bHLH	sp|Q9SK91|BH094_ARATH Transcription factor bHLH94 OS=Arabidopsis thaliana OX=3702 GN=BHLH94 PE=1 SV=2	BHLH94
C2S51_012482	7.24533	5.44794	5.38857	3.34469	0.951698	1.53447	TF	bHLH	sp|A0A3Q7HRZ6|MYC2_SOLLC Transcription factor MYC2 OS=Solanum lycopersicum OX=4081 GN=MYC2 PE=1 SV=1	MYC2
C2S51_012530	0.0935183	0	0.100188	3.30678	0	0	TF	AP2/ERF-ERF	sp|Q9FJ90|ERF25_ARATH Ethylene-responsive transcription factor ERF025 OS=Arabidopsis thaliana OX=3702 GN=ERF025 PE=2 SV=1	ERF025
C2S51_012532	1.7865	3.7263	4.02988	48.1479	0.144823	0.74567	TF	AP2/ERF-ERF	sp|Q9SGJ6|DRE1E_ARATH Dehydration-responsive element-binding protein 1E OS=Arabidopsis thaliana OX=3702 GN=DREB1E PE=2 SV=1	DREB1E
C2S51_012539	1.3768	0.111248	0.647893	0.73096	0	0.0495915	TF	AP2/ERF-ERF	sp|Q94AW5|ERF03_ARATH Ethylene-responsive transcription factor ERF003 OS=Arabidopsis thaliana OX=3702 GN=ERF003 PE=1 SV=1	ERF003
C2S51_012564	4.48398	2.70628	2.69284	1.91794	1.74372	1.12521	TF	bZIP	sp|O48946|CESA1_ARATH Cellulose synthase A catalytic subunit 1 [UDP-forming] OS=Arabidopsis thaliana OX=3702 GN=CESA1 PE=1 SV=1	CESA1
C2S51_012565	17.0133	16.7606	15.0657	12.7303	17.649	19.6265	TF	HB-other	sp|Q8H0V5|OCP3_ARATH Protein OVEREXPRESSOR OF CATIONIC PEROXIDASE 3 OS=Arabidopsis thaliana OX=3702 GN=OCP3 PE=1 SV=1	OCP3
C2S51_012605	4.26893	2.62719	3.25507	1.87348	0	0	TF	HB-BELL	sp|P48731|ATH1_ARATH Homeobox protein ATH1 OS=Arabidopsis thaliana OX=3702 GN=ATH1 PE=1 SV=1	ATH1
C2S51_012622	5.72862	4.70924	5.0823	7.47806	10.2769	14.1478	TF	C3H	sp|O82199|C3H20_ARATH Zinc finger CCCH domain-containing protein 20 OS=Arabidopsis thaliana OX=3702 GN=At2g19810 PE=2 SV=1	At2g19810
C2S51_012646	5.81741	5.35121	3.01553	4.00385	0.513419	0.458279	TF	MYB	sp|Q94FL9|MB3R4_ARATH Transcription factor MYB3R-4 OS=Arabidopsis thaliana OX=3702 GN=MYB3R4 PE=1 SV=1	MYB3R4
C2S51_012670	3.76834	4.15917	1.77909	2.48264	0.0398126	0.118846	TF	CPP	sp|Q9LUI3|TSO1_ARATH CRC domain-containing protein TSO1 OS=Arabidopsis thaliana OX=3702 GN=TSO1 PE=1 SV=1	TSO1
C2S51_012673	0.873924	0	0.151328	0.675337	0	0	TF	AP2/ERF-ERF	sp|Q84QC2|ERF17_ARATH Ethylene-responsive transcription factor ERF017 OS=Arabidopsis thaliana OX=3702 GN=ERF017 PE=2 SV=1	ERF017
C2S51_012695	21.4903	14.2963	13.7338	9.57263	0.0301094	0.223248	TF	C2C2-CO-like	sp|Q940T9|COL4_ARATH Zinc finger protein CONSTANS-LIKE 4 OS=Arabidopsis thaliana OX=3702 GN=COL4 PE=2 SV=2	COL4
C2S51_012704	14.9515	18.9373	15.091	22.0591	4.50461	7.08321	TF	WRKY	sp|Q9SV15|WRK11_ARATH Probable WRKY transcription factor 11 OS=Arabidopsis thaliana OX=3702 GN=WRKY11 PE=2 SV=2	WRKY11
C2S51_012724	2.8449	4.06854	3.42312	3.07066	4.73831	3.51051	TF	Trihelix	sp|Q9SDW0|TGT3A_ARATH Trihelix transcription factor GT-3a OS=Arabidopsis thaliana OX=3702 GN=GT-3A PE=1 SV=1	GT-3A
C2S51_012780	5.84198	5.34795	5.74247	6.23199	9.81089	11.5362	TF	FAR1	sp|Q9SZL8|FRS5_ARATH Protein FAR1-RELATED SEQUENCE 5 OS=Arabidopsis thaliana OX=3702 GN=FRS5 PE=1 SV=1	FRS5
C2S51_012828	1.0637	0.104526	0.361459	0	0	0.0818433	TF	MYB	sp|E0CJS3|EOBII_PETHY MYB-like transcription factor EOBII OS=Petunia hybrida OX=4102 GN=EOBII PE=2 SV=1	EOBII
C2S51_012850	25.009	21.2638	40.4179	24.9835	15.6193	15.5742	TF	HB-HD-ZIP	sp|Q6YWR4|HOX16_ORYSJ Homeobox-leucine zipper protein HOX16 OS=Oryza sativa subsp. japonica OX=39947 GN=HOX16 PE=2 SV=1	HOX16
C2S51_012904	0.0202879	0.147092	0.0527698	0.377791	0.0735311	0	TF	AP2/ERF-AP2	sp|Q6X5Y6|WRI1_ARATH Ethylene-responsive transcription factor WRI1 OS=Arabidopsis thaliana OX=3702 GN=WRI1 PE=1 SV=1	WRI1
C2S51_012927	54.2776	47.2679	29.7204	52.0596	5.62645	7.77711	TF	MYB	sp|P81392|MYB06_ANTMA Myb-related protein 306 OS=Antirrhinum majus OX=4151 GN=MYB306 PE=2 SV=1	MYB306
C2S51_012929	538.607	391.058	286.175	92.786	4.46197	6.90378	TF	zf-HD	sp|Q9LJW5|MIF2_ARATH Mini zinc finger protein 2 OS=Arabidopsis thaliana OX=3702 GN=MIF2 PE=1 SV=1	MIF2
C2S51_012935	16.9709	14.0763	19.2758	14.9021	2.60012	3.16905	TF	C2C2-Dof	sp|Q93ZL5|CDF2_ARATH Cyclic dof factor 2 OS=Arabidopsis thaliana OX=3702 GN=CDF2 PE=1 SV=2	CDF2
C2S51_012946	12.6535	12.7702	12.7037	7.52325	0.443255	2.23482	TF	NAC	sp|Q9FLR3|NAC79_ARATH NAC domain-containing protein 79 OS=Arabidopsis thaliana OX=3702 GN=NAC079 PE=2 SV=1	NAC079
C2S51_012947	14.9566	8.34479	5.95173	2.48961	0	0.247468	TF	MYB	sp|Q9LXF1|MYB16_ARATH Transcription factor MYB16 OS=Arabidopsis thaliana OX=3702 GN=MYB16 PE=2 SV=1	MYB16
C2S51_012977	3.91623	2.78636	2.65703	3.52082	0.769234	0.246028	TF	C2H2	sp|Q9M202|ZAT9_ARATH Zinc finger protein ZAT9 OS=Arabidopsis thaliana OX=3702 GN=ZAT9 PE=2 SV=1	ZAT9
C2S51_013023	553.324	415.023	342.513	262.527	61.8458	63.655	TF	MADS-MIKC	sp|Q8LLR2|MADS2_VITVI Agamous-like MADS-box protein MADS2 OS=Vitis vinifera OX=29760 GN=MADS2 PE=2 SV=2	MADS2
C2S51_013043	4.53846	11.0355	14.3568	4.52476	2.1692	2.33333	TF	bZIP	sp|Q9FMC2|BZP43_ARATH Basic leucine zipper 43 OS=Arabidopsis thaliana OX=3702 GN=BZIP43 PE=1 SV=1	BZIP43
C2S51_013073	0.0356601	0	0.0581446	0.0412067	0.189673	0.321807	TF	RWP-RK	sp|Q8RWY4|NLP6_ARATH Protein NLP6 OS=Arabidopsis thaliana OX=3702 GN=NLP6 PE=2 SV=2	NLP6
C2S51_013094	3.34437	4.27798	5.08698	7.00396	17.4209	27.7146	TF	AP2/ERF-ERF	sp|Q9FGF8|ABR1_ARATH Ethylene-responsive transcription factor ABR1 OS=Arabidopsis thaliana OX=3702 GN=ABR1 PE=2 SV=1	ABR1
C2S51_013117	0.620178	1.20013	1.59786	1.34081	3.84765	4.93166	TF	C2H2	sp|Q0WT24|STOP2_ARATH Protein SENSITIVE TO PROTON RHIZOTOXICITY 2 OS=Arabidopsis thaliana OX=3702 GN=STOP2 PE=1 SV=1	STOP2
C2S51_013141	1.37791	0.366024	0.784867	0.866692	0	0	TF	LOB	sp|Q9SRV3|LBD20_ARATH LOB domain-containing protein 20 OS=Arabidopsis thaliana OX=3702 GN=LBD20 PE=2 SV=1	LBD20
C2S51_013261	1.6896	1.36529	1.23011	1.62834	0.158607	0.222887	TF	RWP-RK	sp|Q10S83|NLP1_ORYSJ Protein NLP1 OS=Oryza sativa subsp. japonica OX=39947 GN=NLP1 PE=2 SV=1	NLP1
C2S51_000083	4.67627	3.94874	2.72369	2.20589	2.75862	2.96296	TF	MYB-related	sp|Q6A332|ALY3_ARATH Protein ALWAYS EARLY 3 OS=Arabidopsis thaliana OX=3702 GN=ALY3 PE=1 SV=1	ALY3
C2S51_008169	3.98384	7.67201	5.64846	5.31206	2.37586	2.8613	TF	GRAS	sp|Q2Z2E9|SCR_IPONI Protein SCARECROW OS=Ipomoea nil OX=35883 GN=SCR PE=1 SV=1	SCR
C2S51_008193	51.402	33.0257	36.7544	24.3762	0.515136	4.09929	TF	WRKY	sp|Q9LY00|WRK70_ARATH Probable WRKY transcription factor 70 OS=Arabidopsis thaliana OX=3702 GN=WRKY70 PE=1 SV=1	WRKY70
C2S51_008317	24.393	25.1345	17.0317	40.3774	10.2511	14.0118	TF	bZIP	sp|Q8H1F0|BZP29_ARATH bZIP transcription factor 29 OS=Arabidopsis thaliana OX=3702 GN=BZIP29 PE=2 SV=1	BZIP29
C2S51_008365	34.5106	20.0697	16.4018	18.8965	4.96378	10.1002	TF	MYB	sp|F1B281|EBIII_PETHY MYB-like transcription factor 4 OS=Petunia hybrida OX=4102 GN=MYB4 PE=2 SV=1	MYB4
C2S51_008413	6.58633	7.34672	2.1114	9.16843	0.0661857	0.931912	TF	NAC	sp|I1LPE9|NAC6_SOYBN NAC domain-containing protein 6 OS=Glycine max OX=3847 GN=NAC6 PE=2 SV=1	NAC6
C2S51_008456	5.07179	0.910398	2.36413	1.15526	0.560917	0.218604	TF	MYB	sp|Q9SA47|MYB58_ARATH Transcription factor MYB58 OS=Arabidopsis thaliana OX=3702 GN=MYB58 PE=2 SV=1	MYB58
C2S51_008542	74.3326	87.1282	52.3412	47.0075	11.887	7.2647	TF	NF-YB	sp|Q84W66|NFYB6_ARATH Nuclear transcription factor Y subunit B-6 OS=Arabidopsis thaliana OX=3702 GN=NFYB6 PE=1 SV=2	NFYB6
C2S51_008625	37.536	61.0351	27.732	100.381	33.3096	47.1206	TF	GRAS	sp|Q9M0M5|SCL13_ARATH Scarecrow-like protein 13 OS=Arabidopsis thaliana OX=3702 GN=SCL13 PE=2 SV=2	SCL13
C2S51_008697	16.0289	10.4833	13.7095	51.6329	15.3853	27.0013	TF	WRKY	sp|Q9C519|WRKY6_ARATH WRKY transcription factor 6 OS=Arabidopsis thaliana OX=3702 GN=WRKY6 PE=1 SV=1	WRKY6
C2S51_008723	9.54911	9.5661	9.10387	44.0243	5.05798	3.51099	TF	AP2/ERF-ERF	sp|O22259|ERF71_ARATH Ethylene-responsive transcription factor ERF071 OS=Arabidopsis thaliana OX=3702 GN=ERF071 PE=1 SV=1	ERF071
C2S51_008805	35.0412	26.1484	27.3469	16.9818	59.1952	61.953	TF	MADS-MIKC	sp|Q9AT76|AGL27_ARATH Agamous-like MADS-box protein AGL27 OS=Arabidopsis thaliana OX=3702 GN=AGL27 PE=1 SV=1	AGL27
C2S51_008851	51.4205	7.97294	11.9939	3.85552	0.13705	0.334717	TF	MYB	sp|Q8LPH6|MYB86_ARATH Transcription factor MYB86 OS=Arabidopsis thaliana OX=3702 GN=MYB86 PE=2 SV=1	MYB86
C2S51_008863	12.7154	33.8918	45.1816	59.2217	34.5438	24.5502	TF	B3	sp|Q9LW31|FUS3_ARATH B3 domain-containing transcription factor FUS3 OS=Arabidopsis thaliana OX=3702 GN=FUS3 PE=1 SV=2	FUS3
C2S51_009020	0.0504596	0	0.534656	1.50972	0.0531626	0.381198	TF	C2H2	sp|Q9SLD4|ZAT11_ARATH Zinc finger protein ZAT11 OS=Arabidopsis thaliana OX=3702 GN=ZAT11 PE=2 SV=1	ZAT11
C2S51_009145	21.8382	16.4179	10.575	6.48593	0.133043	0.643032	TF	MYB	sp|Q8S9H7|DIV_ANTMA Transcription factor DIVARICATA OS=Antirrhinum majus OX=4151 GN=DIVARICATA PE=2 SV=1	DIVARICATA
C2S51_009149	1.26508	1.27773	0.822604	0.68217	1.16217	1.08059	TF	MYB-related	-	-
C2S51_009181	5.57525	5.03231	5.2994	8.443	1.46073	2.65028	TF	Trihelix	sp|O80450|TGT3B_ARATH Trihelix transcription factor GT-3b OS=Arabidopsis thaliana OX=3702 GN=GT-3B PE=1 SV=1	GT-3B
C2S51_009215	0.699428	0.26071	0.940711	0.0698491	0.0180466	0.0680652	TF	GRAS	sp|Q2PEG7|NSP2_LOTJA Protein NODULATION SIGNALING PATHWAY 2 OS=Lotus japonicus OX=34305 GN=NSP2 PE=1 SV=1	NSP2
C2S51_009226	1.80471	1.55059	1.08405	1.38846	0.121998	0.162868	TF	BES1	sp|Q7Y1C4|BRC2B_ARATH Protein BREAST CANCER SUSCEPTIBILITY 2 homolog B OS=Arabidopsis thaliana OX=3702 GN=BRCA2B PE=1 SV=1	BRCA2B
C2S51_009273	9.1082	6.98489	5.33163	3.2986	0.208138	0.741367	TF	OFP	sp|F4HNU8|OFP4_ARATH Transcription repressor OFP4 OS=Arabidopsis thaliana OX=3702 GN=OFP4 PE=1 SV=1	OFP4
C2S51_009345	1.34121	2.8492	0.682291	0.416874	0.971848	1.52998	TF	AP2/ERF-ERF	sp|Q8LDC8|ERF92_ARATH Ethylene-responsive transcription factor 1B OS=Arabidopsis thaliana OX=3702 GN=ERF1B PE=1 SV=2	ERF1B
C2S51_009350	0.194262	0	0.074139	1.97039	0.0744962	0	TF	AP2/ERF-ERF	sp|Q9LTC6|ERF95_ARATH Ethylene-responsive transcription factor ERF095 OS=Arabidopsis thaliana OX=3702 GN=ERF095 PE=1 SV=1	ERF095
C2S51_009393	0.0866489	0.185551	1.86048	0.214537	0	0.0364328	TF	MYB	sp|Q7XBH4|MYB4_ORYSJ Transcription factor MYB4 OS=Oryza sativa subsp. japonica OX=39947 GN=MYB4 PE=2 SV=2	MYB4
C2S51_009419	4.5673	1.51706	4.4002	1.12375	0.842731	0.984904	TF	MYB	sp|Q10MB4|MYB2_ORYSJ Transcription factor MYB2 OS=Oryza sativa subsp. japonica OX=39947 GN=MYB2 PE=2 SV=1	MYB2
C2S51_009431	45.1496	51.5209	41.597	65.6974	13.1592	17.9276	TF	C2C2-GATA	sp|Q8LAU9|GATA1_ARATH GATA transcription factor 1 OS=Arabidopsis thaliana OX=3702 GN=GATA1 PE=2 SV=2	GATA1
C2S51_009467	14.0558	8.23275	5.4562	3.14695	0.189375	0.791034	TF	AP2/ERF-ERF	sp|Q9SVQ0|ERF62_ARATH Ethylene-responsive transcription factor ERF062 OS=Arabidopsis thaliana OX=3702 GN=ERF062 PE=2 SV=1	ERF062
C2S51_009751	27.2814	27.1861	29.3289	26.0887	99.3232	56.1128	TF	SBP	sp|Q38740|SBP2_ANTMA Squamosa promoter-binding protein 2 OS=Antirrhinum majus OX=4151 GN=SBP2 PE=2 SV=1	SBP2
C2S51_009840	0.070283	0.0209831	0.401101	0.395381	0.0392978	0.0819738	TF	WRKY	sp|Q9C519|WRKY6_ARATH WRKY transcription factor 6 OS=Arabidopsis thaliana OX=3702 GN=WRKY6 PE=1 SV=1	WRKY6
C2S51_009890	24.6029	17.7287	15.9331	19.8714	5.78414	8.56193	TF	WRKY	sp|Q93WV0|WRK20_ARATH Probable WRKY transcription factor 20 OS=Arabidopsis thaliana OX=3702 GN=WRKY20 PE=2 SV=1	WRKY20
C2S51_009929	46.8386	29.8996	25.2266	30.7072	1.95082	2.958	TF	NF-YB	sp|O23310|NFYB3_ARATH Nuclear transcription factor Y subunit B-3 OS=Arabidopsis thaliana OX=3702 GN=NFYB3 PE=1 SV=1	NFYB3
C2S51_009991	0.802826	0.564574	1.18683	0.298732	0.231051	0.423139	TF	NAC	sp|Q84TE6|NAC22_ARATH NAC domain-containing protein 21/22 OS=Arabidopsis thaliana OX=3702 GN=NAC021 PE=1 SV=2	NAC021
C2S51_006546	33.0107	48.7178	34.2943	55.2434	10.5012	12.7874	TF	Tify	sp|C6TCZ5|JAZ1_SOYBN Jasmonate ZIM domain-containing protein 1 OS=Glycine max OX=3847 GN=JAZ1 PE=1 SV=1	JAZ1
C2S51_006555	5.54772	3.0753	2.06513	2.57796	0.0804427	0.120175	TF	GARP-ARR-B	sp|Q5N6V8|ORR26_ORYSJ Two-component response regulator ORR26 OS=Oryza sativa subsp. japonica OX=39947 GN=RR26 PE=3 SV=2	RR26
C2S51_006560	0.907288	0.401085	0.970947	0.0425025	0	0	TF	MYB	sp|A0A4D6Q5I0|MYB4_CROXC Transcription factor MYB4 OS=Crocosmia x crocosmiiflora OX=1053288 GN=MYB4 PE=2 SV=1	MYB4
C2S51_006584	8.45438	11.6967	9.99834	12.843	16.87	6.4569	TF	MYB	sp|Q9SPG3|MYB26_ARATH Transcription factor MYB26 OS=Arabidopsis thaliana OX=3702 GN=MYB26 PE=2 SV=1	MYB26
C2S51_006604	7.52121	6.68534	4.95991	5.26916	1.16939	1.86776	TF	C2C2-Dof	sp|O82155|DOF17_ARATH Dof zinc finger protein DOF1.7 OS=Arabidopsis thaliana OX=3702 GN=DOF1.7 PE=2 SV=1	DOF1.7
C2S51_006620	0.0298373	0.239997	0.777095	0.0385066	0.11757	0.736796	TF	AP2/ERF-ERF	sp|Q9FH54|EF114_ARATH Ethylene-responsive transcription factor ERF114 OS=Arabidopsis thaliana OX=3702 GN=ERF114 PE=1 SV=1	ERF114
C2S51_006736	1.33206	0.54842	0.78376	0.462418	0.86986	2.07193	TF	B3	-	-
C2S51_006794	6.83468	3.50491	4.14109	1.28931	0	0	TF	bHLH	sp|F4JIJ7|BH162_ARATH Transcription factor bHLH162 OS=Arabidopsis thaliana OX=3702 GN=BHLH162 PE=1 SV=1	BHLH162
C2S51_006899	13.1214	7.92533	9.63496	5.32547	1.7176	0.805322	TF	C2C2-Dof	sp|Q8LFV3|CDF3_ARATH Cyclic dof factor 3 OS=Arabidopsis thaliana OX=3702 GN=CDF3 PE=1 SV=2	CDF3
C2S51_006909	7.64793	8.89933	8.79218	5.27011	14.1318	15.8183	TF	NAC	sp|Q9FLJ2|NC100_ARATH NAC domain-containing protein 100 OS=Arabidopsis thaliana OX=3702 GN=NAC100 PE=2 SV=1	NAC100
C2S51_006950	3.52902	1.14346	1.65626	2.49716	0.162704	0.356801	TF	bHLH	sp|Q570R7|PIF7_ARATH Transcription factor PIF7 OS=Arabidopsis thaliana OX=3702 GN=BHLH72 PE=1 SV=2	BHLH72
C2S51_006961	0.21857	0.913239	0.562665	1.35974	1.04027	0.945599	TF	B3	sp|Q8S2E6|Y1235_ORYSJ B3 domain-containing protein Os01g0723500 OS=Oryza sativa subsp. japonica OX=39947 GN=Os01g0723500 PE=3 SV=1	Os01g0723500
C2S51_006979	77.8428	56.3998	45.3306	38.6404	6.08604	5.95365	TF	MADS-MIKC	sp|Q42429|AGL8_SOLTU Agamous-like MADS-box protein AGL8 homolog OS=Solanum tuberosum OX=4113 PE=2 SV=1	-
C2S51_007153	11.0583	7.34658	5.83335	5.51295	1.14521	1.53916	TF	bHLH	sp|Q9LSE2|ICE1_ARATH Transcription factor ICE1 OS=Arabidopsis thaliana OX=3702 GN=SCRM PE=1 SV=1	SCRM
C2S51_007165	4.52907	2.12201	4.97135	9.92959	5.48671	8.94701	TF	NAC	sp|Q9C598|NAC81_ARATH Protein ATAF2 OS=Arabidopsis thaliana OX=3702 GN=NAC081 PE=1 SV=1	NAC081
C2S51_007199	5.55154	2.58061	1.88741	1.76763	0	0	TF	bZIP	-	-
C2S51_007275	0.426892	0.412973	0.428491	0.156646	1.78671	1.3261	TF	AP2/ERF-ERF	sp|Q94AW5|ERF03_ARATH Ethylene-responsive transcription factor ERF003 OS=Arabidopsis thaliana OX=3702 GN=ERF003 PE=1 SV=1	ERF003
C2S51_007360	65.5304	29.7232	25.4003	26.2451	2.18989	3.06921	TF	AP2/ERF-ERF	sp|Q9XI33|WIN1_ARATH Ethylene-responsive transcription factor WIN1 OS=Arabidopsis thaliana OX=3702 GN=WIN1 PE=2 SV=1	WIN1
C2S51_007382	2.29419	2.32292	2.11691	0.662999	1.29188	0.535207	TF	C3H	sp|Q9LT81|C3H39_ARATH Zinc finger CCCH domain-containing protein 39 OS=Arabidopsis thaliana OX=3702 GN=At3g19360 PE=2 SV=1	At3g19360
C2S51_007523	4.54608	1.91376	2.80346	2.15288	0.180451	0.243574	TF	HB-WOX	sp|Q6X7J9|WOX4_ARATH WUSCHEL-related homeobox 4 OS=Arabidopsis thaliana OX=3702 GN=WOX4 PE=1 SV=1	WOX4
C2S51_007524	4.48265	2.52812	7.64189	7.34024	38.0585	49.2728	TF	AP2/ERF-ERF	sp|Q9FH94|ERF10_ARATH Ethylene-responsive transcription factor ERF010 OS=Arabidopsis thaliana OX=3702 GN=ERF010 PE=2 SV=1	ERF010
C2S51_007555	21.1583	26.253	29.853	41.1109	105.464	120.227	TF	MADS-M-type	sp|Q9LM46|AG104_ARATH Agamous-like MADS-box protein AGL104 OS=Arabidopsis thaliana OX=3702 GN=AGL104 PE=1 SV=1	AGL104
C2S51_007561	17.4811	19.8097	15.8875	3.15511	1.34023	2.89385	TF	LOB	sp|Q9SHE9|LBD4_ARATH LOB domain-containing protein 4 OS=Arabidopsis thaliana OX=3702 GN=LBD4 PE=1 SV=1	LBD4
C2S51_007628	6.21835	5.17771	4.67804	4.86064	0.215424	0.565196	TF	HB-HD-ZIP	sp|Q9ZU11|ATB15_ARATH Homeobox-leucine zipper protein ATHB-15 OS=Arabidopsis thaliana OX=3702 GN=ATHB-15 PE=1 SV=1	ATHB-15
C2S51_007641	8.46313	10.8921	4.13939	7.91142	0	0.0387387	TF	B3	sp|Q9FMZ4|Y5270_ARATH B3 domain-containing protein At5g42700 OS=Arabidopsis thaliana OX=3702 GN=At5g42700 PE=2 SV=2	At5g42700
C2S51_007705	1.03709	4.12301	2.80974	0.336254	0.134957	0.0887059	TF	bZIP	sp|Q9LES3|AI5L2_ARATH ABSCISIC ACID-INSENSITIVE 5-like protein 2 OS=Arabidopsis thaliana OX=3702 GN=DPBF3 PE=1 SV=1	DPBF3
C2S51_007752	1.25895	0.911063	0.633137	0.391221	0.0359206	0.0221351	TF	DDT	sp|F4JYC8|PTM_ARATH DDT domain-containing protein PTM OS=Arabidopsis thaliana OX=3702 GN=PTM PE=1 SV=1	PTM
C2S51_007795	0.949526	0.64667	3.62743	2.09671	4.36654	10.1311	TF	AP2/ERF-ERF	sp|Q70II3|EF110_ARATH Ethylene-responsive transcription factor ERF110 OS=Arabidopsis thaliana OX=3702 GN=ERF110 PE=2 SV=2	ERF110
C2S51_007829	18.0144	10.9374	14.1718	9.42824	21.2525	21.0548	TF	bZIP	sp|Q9MA75|VIP1_ARATH Transcription factor VIP1 OS=Arabidopsis thaliana OX=3702 GN=VIP1 PE=1 SV=1	VIP1
C2S51_007838	24.8253	25.9869	22.8212	44.2781	22.1381	25.5005	TF	TUB	sp|Q75HX5|TLP8_ORYSJ Tubby-like F-box protein 8 OS=Oryza sativa subsp. japonica OX=39947 GN=TULP8 PE=2 SV=1	TULP8
C2S51_007879	2.97259	6.85581	2.91579	2.10199	0.715328	0.708308	TF	MYB	sp|Q6R0C4|MYB52_ARATH Transcription factor MYB52 OS=Arabidopsis thaliana OX=3702 GN=MYB52 PE=2 SV=1	MYB52
C2S51_007972	2.73574	4.81536	1.2802	9.37138	0.154888	0.0679125	TF	AP2/ERF-ERF	sp|Q9CAP4|ERF13_ARATH Ethylene-responsive transcription factor ERF013 OS=Arabidopsis thaliana OX=3702 GN=ERF013 PE=2 SV=1	ERF013
C2S51_000426	35.1167	39.1807	41.357	63.5982	45.3327	24.1629	TF	bZIP	sp|Q99089|CPRF1_PETCR Common plant regulatory factor 1 OS=Petroselinum crispum OX=4043 GN=CPRF1 PE=2 SV=1	CPRF1
C2S51_037525	12.5483	7.60388	4.11544	4.01322	0.0506088	0	TF	LIM	sp|Q94JX5|WLIM1_ARATH LIM domain-containing protein WLIM1 OS=Arabidopsis thaliana OX=3702 GN=WLIM1 PE=1 SV=1	WLIM1
C2S51_037575	16.581	12.2486	8.59257	16.6785	4.21594	6.19089	TF	WRKY	sp|Q9STX0|WRKY7_ARATH Probable WRKY transcription factor 7 OS=Arabidopsis thaliana OX=3702 GN=WRKY7 PE=1 SV=1	WRKY7
C2S51_037587	2.2228	1.18376	2.12303	1.67234	5.16278	6.90045	TF	MYB	sp|O23160|MYB73_ARATH Transcription factor MYB73 OS=Arabidopsis thaliana OX=3702 GN=MYB73 PE=1 SV=1	MYB73
C2S51_037611	1.10761	0.333275	1.00647	4.32139	0.940231	1.46397	TF	HB-other	sp|Q9FN29|ATB52_ARATH Homeobox-leucine zipper protein ATHB-52 OS=Arabidopsis thaliana OX=3702 GN=ATHB-52 PE=2 SV=1	ATHB-52
C2S51_037681	18.0373	16.8571	11.2894	10.1374	0.701522	1.52872	TF	bHLH	sp|Q8W2F3|PIF4_ARATH Transcription factor PIF4 OS=Arabidopsis thaliana OX=3702 GN=PIF4 PE=1 SV=1	PIF4
C2S51_037725	2.92889	1.57112	0.935489	1.19043	0.029202	0	TF	bZIP	sp|F4IN23|BZP34_ARATH Basic leucine zipper 34 OS=Arabidopsis thaliana OX=3702 GN=BZIP34 PE=1 SV=1	BZIP34
C2S51_037765	0.0860346	0.0510357	0.0632723	0.15647	0	0.0230171	TF	FAR1	sp|Q9SZL8|FRS5_ARATH Protein FAR1-RELATED SEQUENCE 5 OS=Arabidopsis thaliana OX=3702 GN=FRS5 PE=1 SV=1	FRS5
C2S51_037779	2.05078	0.926221	2.03858	1.691	8.7257	22.4728	TF	DBB	sp|Q9SYM2|BBX22_ARATH B-box zinc finger protein 22 OS=Arabidopsis thaliana OX=3702 GN=BBX22 PE=1 SV=2	BBX22
C2S51_037850	11.348	6.22233	5.17575	4.36572	0	0.212929	TF	GARP-G2-like	sp|E5L8F7|IPN2_LOTJA Myb family transcription factor IPN2 OS=Lotus japonicus OX=34305 GN=IPN2 PE=1 SV=1	IPN2
C2S51_037891	525.426	384.182	250.623	197.89	36.9934	27.8731	TF	MADS-M-type	sp|Q43585|AG_TOBAC Floral homeotic protein AGAMOUS OS=Nicotiana tabacum OX=4097 GN=AG1 PE=2 SV=1	AG1
C2S51_037903	2.5758	1.74836	2.22187	6.4386	1.9979	3.18811	TF	HSF	sp|Q94J16|HFA4B_ORYSJ Heat stress transcription factor A-4b OS=Oryza sativa subsp. japonica OX=39947 GN=HSFA4B PE=2 SV=1	HSFA4B
C2S51_037920	2.90003	1.67309	1.66309	2.18031	0.259797	0.472168	TF	WRKY	sp|Q93WV5|WRK69_ARATH Probable WRKY transcription factor 69 OS=Arabidopsis thaliana OX=3702 GN=WRKY69 PE=2 SV=1	WRKY69
C2S51_037938	9.82955	8.74818	8.33579	6.89546	13.4333	11.8394	TF	Trihelix	sp|Q8VZI9|ENAP1_ARATH Trihelix transcription factor ENAP1 OS=Arabidopsis thaliana OX=3702 GN=ENAP1 PE=1 SV=1	ENAP1
C2S51_037956	0.741905	0.834491	0.650091	0.766864	0.85549	2.21996	TF	TCP	sp|O82277|TCP10_ARATH Transcription factor TCP10 OS=Arabidopsis thaliana OX=3702 GN=TCP10 PE=1 SV=1	TCP10
C2S51_037958	0.860034	1.20897	0.841324	0.620489	0.0299422	0.0269484	TF	bZIP	sp|F4IN23|BZP34_ARATH Basic leucine zipper 34 OS=Arabidopsis thaliana OX=3702 GN=BZIP34 PE=1 SV=1	BZIP34
C2S51_037974	2.79472	4.66807	5.16517	9.06451	5.35421	10.6549	TF	GARP-G2-like	sp|Q9FFH0|GLK2_ARATH Transcription activator GLK2 OS=Arabidopsis thaliana OX=3702 GN=GLK2 PE=1 SV=1	GLK2
C2S51_037985	26.9261	97.55	146.379	89.9917	242.69	225.655	TF	C3H	sp|Q9ZWA1|C3H2_ARATH Zinc finger CCCH domain-containing protein 2 OS=Arabidopsis thaliana OX=3702 GN=TZF4 PE=1 SV=1	TZF4
C2S51_037988	13.4248	10.1652	9.89409	6.83366	0.735907	0.468421	TF	NF-YB	sp|O23310|NFYB3_ARATH Nuclear transcription factor Y subunit B-3 OS=Arabidopsis thaliana OX=3702 GN=NFYB3 PE=1 SV=1	NFYB3
C2S51_038009	0.0922464	0.106597	0	0.441599	0.0386953	0.0358635	TF	MYB	sp|Q6R0A6|MYB63_ARATH Transcription factor MYB63 OS=Arabidopsis thaliana OX=3702 GN=MYB63 PE=1 SV=1	MYB63
C2S51_038036	7.81203	7.30141	5.84272	7.23211	1.44323	1.32088	TF	MYB	sp|Q9LTC4|MYB15_ARATH Transcription factor MYB15 OS=Arabidopsis thaliana OX=3702 GN=MYB15 PE=1 SV=1	MYB15
C2S51_038037	0.226476	0.0355145	0.651848	0.482818	0	0	TF	MYB	sp|O49782|MYB51_ARATH Transcription factor MYB51 OS=Arabidopsis thaliana OX=3702 GN=MYB51 PE=1 SV=2	MYB51
C2S51_038066	19.9424	25.7168	15.7267	8.72447	1.42048	3.17505	TF	MYB-related	sp|O22059|CPC_ARATH Transcription factor CPC OS=Arabidopsis thaliana OX=3702 GN=CPC PE=1 SV=1	CPC
C2S51_038079	5.38697	3.30327	2.75851	2.89025	0.747012	0.727408	TF	MYB	sp|O80883|MB101_ARATH Transcription factor MYB101 OS=Arabidopsis thaliana OX=3702 GN=MYB101 PE=1 SV=1	MYB101
C2S51_038100	0	0.0874705	0.0944899	1.08953	0.0512588	0.0827618	TF	WRKY	sp|Q9C519|WRKY6_ARATH WRKY transcription factor 6 OS=Arabidopsis thaliana OX=3702 GN=WRKY6 PE=1 SV=1	WRKY6
C2S51_038129	1.5878	1.91051	1.08059	29.7497	0.403012	0.205716	TF	AP2/ERF-ERF	sp|Q9C9I8|ERF20_ARATH Ethylene-responsive transcription factor ERF020 OS=Arabidopsis thaliana OX=3702 GN=ERF020 PE=2 SV=1	ERF020
C2S51_038143	33.5614	38.0792	39.0137	29.7981	50.8768	48.8691	TF	bHLH	sp|Q9C8P8|BH080_ARATH Transcription factor bHLH80 OS=Arabidopsis thaliana OX=3702 GN=BHLH80 PE=2 SV=1	BHLH80
C2S51_038151	5.53398	4.38887	2.86653	6.72516	0.667559	1.70862	TF	TCP	sp|Q9LQF0|TCP23_ARATH Transcription factor TCP23 OS=Arabidopsis thaliana OX=3702 GN=TCP23 PE=1 SV=1	TCP23
C2S51_038167	37.4654	14.3311	9.41932	3.10644	0	0	TF	NAC	sp|Q9C8W9|NAC30_ARATH NAC domain-containing protein 30 OS=Arabidopsis thaliana OX=3702 GN=NAC030 PE=1 SV=1	NAC030
C2S51_038194	0.158466	0.314559	0.710938	0.169564	3.36338	3.49607	TF	B3-ARF	sp|Q84WU6|ARFQ_ARATH Auxin response factor 17 OS=Arabidopsis thaliana OX=3702 GN=ARF17 PE=2 SV=1	ARF17
C2S51_038213	2.37092	3.42161	0.721272	22.0362	1.70565	3.32678	TF	AP2/ERF-ERF	sp|Q9CAP4|ERF13_ARATH Ethylene-responsive transcription factor ERF013 OS=Arabidopsis thaliana OX=3702 GN=ERF013 PE=2 SV=1	ERF013
C2S51_038314	20.5004	15.4845	15.8701	11.3403	17.5	19.7224	TF	bZIP	sp|P42777|GBF4_ARATH G-box-binding factor 4 OS=Arabidopsis thaliana OX=3702 GN=GBF4 PE=1 SV=1	GBF4
C2S51_038320	6.20676	4.89617	12.2018	16.3512	18.0582	28.6362	TF	AP2/ERF-ERF	sp|Q70II3|EF110_ARATH Ethylene-responsive transcription factor ERF110 OS=Arabidopsis thaliana OX=3702 GN=ERF110 PE=2 SV=2	ERF110
C2S51_038437	32.0205	24.9952	19.4629	63.489	8.34416	10.0222	TF	C2C2-GATA	sp|Q9FH57|GATA5_ARATH GATA transcription factor 5 OS=Arabidopsis thaliana OX=3702 GN=GATA5 PE=2 SV=1	GATA5
C2S51_038446	4.53241	3.35646	2.05486	3.95567	0.84546	0.723233	TF	DBB	sp|Q0IGM7|BBX20_ARATH B-box zinc finger protein 20 OS=Arabidopsis thaliana OX=3702 GN=BBX20 PE=1 SV=1	BBX20
C2S51_038458	48.8476	13.5184	14.5057	8.70318	2.06636	2.86291	TF	HB-BELL	sp|Q9SIW1|BLH7_ARATH BEL1-like homeodomain protein 7 OS=Arabidopsis thaliana OX=3702 GN=BLH7 PE=1 SV=1	BLH7
C2S51_038468	23.092	19.3446	13.464	17.2813	0.851532	2.78621	TF	bZIP	sp|C0Z2L5|BZP44_ARATH bZIP transcription factor 44 OS=Arabidopsis thaliana OX=3702 GN=BZIP44 PE=1 SV=1	BZIP44
C2S51_038483	136.251	86.9049	53.9801	23.6185	0.101218	0	TF	MYB-related	sp|Q8GW75|RADL5_ARATH Protein RADIALIS-like 5 OS=Arabidopsis thaliana OX=3702 GN=RL5 PE=3 SV=1	RL5
C2S51_038562	24.2815	36.9935	9.20766	124.809	1.97186	6.74799	TF	WRKY	sp|Q9SUP6|WRK53_ARATH Probable WRKY transcription factor 53 OS=Arabidopsis thaliana OX=3702 GN=WRKY53 PE=1 SV=1	WRKY53
C2S51_038575	0.603384	2.24793	1.29236	1.43362	0.544049	0.260158	TF	AP2/ERF-ERF	sp|Q9SUE3|CRF4_ARATH Ethylene-responsive transcription factor CRF4 OS=Arabidopsis thaliana OX=3702 GN=CRF4 PE=1 SV=2	CRF4
C2S51_038600	6.7085	0.606599	3.11813	2.1671	0.105594	0	TF	WRKY	sp|Q8VWQ4|WRK56_ARATH Probable WRKY transcription factor 56 OS=Arabidopsis thaliana OX=3702 GN=WRKY56 PE=1 SV=1	WRKY56
C2S51_003367	0.56195	0.383985	0.202146	0.153322	0.0889992	0.628048	TF	SRS	sp|Q9LQZ5|SRS5_ARATH Protein SHI RELATED SEQUENCE 5 OS=Arabidopsis thaliana OX=3702 GN=SRS5 PE=1 SV=1	SRS5
C2S51_003379	7.61017	6.00216	4.12391	5.12355	0.239574	0.204302	TF	HB-BELL	sp|Q1PFD1|BLH11_ARATH BEL1-like homeodomain protein 11 OS=Arabidopsis thaliana OX=3702 GN=BLH11 PE=2 SV=1	BLH11
C2S51_003396	0	0	0	1.12313	0	0	TF	MYB-related	sp|F4JVB8|RADL1_ARATH Protein RADIALIS-like 1 OS=Arabidopsis thaliana OX=3702 GN=RL1 PE=2 SV=1	RL1
C2S51_003425	5.78004	5.42082	8.05972	13.6084	39.0346	52.5629	TF	C2H2	sp|Q9LVQ7|IDD1_ARATH Zinc finger protein ENHYDROUS OS=Arabidopsis thaliana OX=3702 GN=ENY PE=1 SV=1	ENY
C2S51_003439	22.0726	21.0146	17.5624	14.0609	3.53131	3.87121	TF	BES1	sp|Q8S307|BZR1_ARATH Protein BRASSINAZOLE-RESISTANT 1 OS=Arabidopsis thaliana OX=3702 GN=BZR1 PE=1 SV=1	BZR1
C2S51_003445	48.9994	47.4526	43.0849	61.8761	8.35783	9.234	TF	NAC	sp|Q8H045|NAC54_ORYSJ NAC domain-containing protein 54 OS=Oryza sativa subsp. japonica OX=39947 GN=NAC54 PE=2 SV=1	NAC54
C2S51_003472	1.21457	0.836161	1.51533	1.08203	1.75276	2.67635	TF	FAR1	sp|Q9SZL8|FRS5_ARATH Protein FAR1-RELATED SEQUENCE 5 OS=Arabidopsis thaliana OX=3702 GN=FRS5 PE=1 SV=1	FRS5
C2S51_003491	6.67819	6.33097	5.44834	4.40673	0.163492	0.306154	TF	MYB	sp|Q9SN12|MYB77_ARATH Transcription factor MYB77 OS=Arabidopsis thaliana OX=3702 GN=MYB77 PE=1 SV=1	MYB77
C2S51_003501	3.83467	7.64639	7.04105	11.1816	6.4642	6.70248	TF	GRF	sp|O81001|GRF1_ARATH Growth-regulating factor 1 OS=Arabidopsis thaliana OX=3702 GN=GRF1 PE=1 SV=1	GRF1
C2S51_003523	1.4153	1.41004	0.950384	1.04378	0.0352527	0.0653456	TF	bHLH	sp|Q9LSL1|BH093_ARATH Transcription factor bHLH93 OS=Arabidopsis thaliana OX=3702 GN=BHLH93 PE=1 SV=1	BHLH93
C2S51_003555	10.5331	7.3367	3.93773	2.96046	0	0	TF	LIM	sp|Q94JX5|WLIM1_ARATH LIM domain-containing protein WLIM1 OS=Arabidopsis thaliana OX=3702 GN=WLIM1 PE=1 SV=1	WLIM1
C2S51_003583	46.9088	74.0386	21.9462	13.8909	1.12255	0.772943	TF	LOB	sp|Q9SN23|LBD38_ARATH LOB domain-containing protein 38 OS=Arabidopsis thaliana OX=3702 GN=LBD38 PE=1 SV=1	LBD38
C2S51_003589	2.15686	1.83485	0.943795	1.28289	0	0.0808904	TF	HB-WOX	sp|Q6X7J9|WOX4_ARATH WUSCHEL-related homeobox 4 OS=Arabidopsis thaliana OX=3702 GN=WOX4 PE=1 SV=1	WOX4
C2S51_003593	16.3937	11.5945	10.33	17.4743	4.05285	4.78517	TF	WRKY	sp|Q9STX0|WRKY7_ARATH Probable WRKY transcription factor 7 OS=Arabidopsis thaliana OX=3702 GN=WRKY7 PE=1 SV=1	WRKY7
C2S51_003603	0.480317	0.455295	0.307143	0.110041	0.837548	0.473821	TF	bHLH	sp|Q9SND4|HEC2_ARATH Transcription factor HEC2 OS=Arabidopsis thaliana OX=3702 GN=HEC2 PE=1 SV=1	HEC2
C2S51_003613	1.95805	0.874557	4.8866	4.95747	7.54524	7.86886	TF	HB-other	sp|Q9FN29|ATB52_ARATH Homeobox-leucine zipper protein ATHB-52 OS=Arabidopsis thaliana OX=3702 GN=ATHB-52 PE=2 SV=1	ATHB-52
C2S51_003724	21.2479	22.8674	13.7912	17.1294	4.41668	4.04728	TF	TCP	sp|Q9MAH8|TCP3_ARATH Transcription factor TCP3 OS=Arabidopsis thaliana OX=3702 GN=TCP3 PE=1 SV=1	TCP3
C2S51_003755	2.47935	1.7296	1.64943	2.43895	5.89242	15.9749	TF	DBB	sp|Q9SYM2|BBX22_ARATH B-box zinc finger protein 22 OS=Arabidopsis thaliana OX=3702 GN=BBX22 PE=1 SV=2	BBX22
C2S51_003849	2.57009	2.70948	2.86261	11.0603	1.55026	3.05707	TF	HSF	sp|Q94J16|HFA4B_ORYSJ Heat stress transcription factor A-4b OS=Oryza sativa subsp. japonica OX=39947 GN=HSFA4B PE=2 SV=1	HSFA4B
C2S51_003867	5.76054	3.41865	2.96516	4.3822	1.21224	0.833859	TF	WRKY	sp|Q9LP56|WRK65_ARATH Probable WRKY transcription factor 65 OS=Arabidopsis thaliana OX=3702 GN=WRKY65 PE=2 SV=1	WRKY65
C2S51_003895	4.87819	5.81206	6.11372	4.25314	5.87996	5.10294	TF	zf-HD	sp|Q9FM96|PSL4_ARATH Glucosidase 2 subunit beta OS=Arabidopsis thaliana OX=3702 GN=PSL4 PE=2 SV=1	PSL4
C2S51_003908	2.70211	5.69788	6.92382	8.1915	8.15002	13.0914	TF	GARP-G2-like	sp|Q9FFH0|GLK2_ARATH Transcription activator GLK2 OS=Arabidopsis thaliana OX=3702 GN=GLK2 PE=1 SV=1	GLK2
C2S51_003916	29.6695	120.425	185.117	136.752	426.098	453.371	TF	C3H	sp|Q9ZWA1|C3H2_ARATH Zinc finger CCCH domain-containing protein 2 OS=Arabidopsis thaliana OX=3702 GN=TZF4 PE=1 SV=1	TZF4
C2S51_003917	15.0951	9.95078	10.0224	7.86205	0.371099	0.659155	TF	NF-YB	sp|O23310|NFYB3_ARATH Nuclear transcription factor Y subunit B-3 OS=Arabidopsis thaliana OX=3702 GN=NFYB3 PE=1 SV=1	NFYB3
C2S51_003948	0.223106	0.0459505	0.564449	0.260259	0.138801	0	TF	MYB	sp|O49782|MYB51_ARATH Transcription factor MYB51 OS=Arabidopsis thaliana OX=3702 GN=MYB51 PE=1 SV=2	MYB51
C2S51_003978	5.00497	2.88278	2.97682	2.89569	0.321228	0.37651	TF	MYB	sp|O80883|MB101_ARATH Transcription factor MYB101 OS=Arabidopsis thaliana OX=3702 GN=MYB101 PE=1 SV=1	MYB101
C2S51_003992	0.285443	0.181401	0.24588	1.3492	0.101169	0.164699	TF	WRKY	sp|Q9C519|WRKY6_ARATH WRKY transcription factor 6 OS=Arabidopsis thaliana OX=3702 GN=WRKY6 PE=1 SV=1	WRKY6
C2S51_004019	1.49287	1.908	0.794564	19.6382	0.673254	0.408291	TF	AP2/ERF-ERF	sp|Q9C9I8|ERF20_ARATH Ethylene-responsive transcription factor ERF020 OS=Arabidopsis thaliana OX=3702 GN=ERF020 PE=2 SV=1	ERF020
C2S51_004034	36.7163	34.8858	39.0415	34.3744	49.8994	46.4687	TF	bHLH	sp|Q9C8P8|BH080_ARATH Transcription factor bHLH80 OS=Arabidopsis thaliana OX=3702 GN=BHLH80 PE=2 SV=1	BHLH80
C2S51_004044	6.51405	7.74857	4.28667	15.1411	0.483719	2.18439	TF	TCP	sp|Q9LQF0|TCP23_ARATH Transcription factor TCP23 OS=Arabidopsis thaliana OX=3702 GN=TCP23 PE=1 SV=1	TCP23
C2S51_004055	15.3572	4.77486	3.55012	1.2961	0.0444972	0.0409769	TF	NAC	sp|Q9C8W9|NAC30_ARATH NAC domain-containing protein 30 OS=Arabidopsis thaliana OX=3702 GN=NAC030 PE=1 SV=1	NAC030
C2S51_004074	0.311317	0.9653	1.03312	0.587333	2.66249	2.17342	TF	B3-ARF	sp|Q84WU6|ARFQ_ARATH Auxin response factor 17 OS=Arabidopsis thaliana OX=3702 GN=ARF17 PE=2 SV=1	ARF17
C2S51_004167	16.2694	6.07098	6.11828	5.14911	1.2067	1.651	TF	bZIP	sp|Q9MA75|VIP1_ARATH Transcription factor VIP1 OS=Arabidopsis thaliana OX=3702 GN=VIP1 PE=1 SV=1	VIP1
C2S51_004172	30.7623	20.9905	25.4381	11.0301	12.1421	14.5991	TF	bZIP	sp|P42777|GBF4_ARATH G-box-binding factor 4 OS=Arabidopsis thaliana OX=3702 GN=GBF4 PE=1 SV=1	GBF4
C2S51_004226	15.9167	18.0558	10.3636	9.08009	0.673113	1.40732	TF	B3-ARF	sp|P93024|ARFE_ARATH Auxin response factor 5 OS=Arabidopsis thaliana OX=3702 GN=ARF5 PE=1 SV=3	ARF5
C2S51_004253	8.23703	8.41392	6.25144	8.04478	1.6006	3.43048	TF	WRKY	sp|O04609|WRK22_ARATH WRKY transcription factor 22 OS=Arabidopsis thaliana OX=3702 GN=WRKY22 PE=2 SV=1	WRKY22
C2S51_004278	0.399376	1.08419	0.233941	0.11501	0.0635633	0	TF	AP2/ERF-ERF	sp|Q9SUE3|CRF4_ARATH Ethylene-responsive transcription factor CRF4 OS=Arabidopsis thaliana OX=3702 GN=CRF4 PE=1 SV=2	CRF4
C2S51_004290	45.1969	74.6538	25.1491	194.837	6.39396	14.9043	TF	WRKY	sp|Q9SUP6|WRK53_ARATH Probable WRKY transcription factor 53 OS=Arabidopsis thaliana OX=3702 GN=WRKY53 PE=1 SV=1	WRKY53
C2S51_004292	27.0256	19.7494	43.4058	58.8218	9.34138	19.5869	TF	MYB-related	sp|O22059|CPC_ARATH Transcription factor CPC OS=Arabidopsis thaliana OX=3702 GN=CPC PE=1 SV=1	CPC
C2S51_004370	165.232	116.615	70.4423	33.1357	0.202435	0.299382	TF	MYB-related	sp|Q8GW75|RADL5_ARATH Protein RADIALIS-like 5 OS=Arabidopsis thaliana OX=3702 GN=RL5 PE=3 SV=1	RL5
C2S51_004384	78.9805	55.651	58.9612	46.0799	9.86585	10.9839	TF	bZIP	sp|C0Z2L5|BZP44_ARATH bZIP transcription factor 44 OS=Arabidopsis thaliana OX=3702 GN=BZIP44 PE=1 SV=1	BZIP44
C2S51_004391	49.0125	16.3767	16.0934	10.3703	1.17375	1.42879	TF	HB-BELL	sp|Q9SIW1|BLH7_ARATH BEL1-like homeodomain protein 7 OS=Arabidopsis thaliana OX=3702 GN=BLH7 PE=1 SV=1	BLH7
C2S51_004398	7.90262	8.99897	5.19915	14.184	1.41485	0.806732	TF	DBB	sp|Q9LQZ7|BBX21_ARATH B-box zinc finger protein 21 OS=Arabidopsis thaliana OX=3702 GN=BBX21 PE=1 SV=1	BBX21
C2S51_004407	34.7959	34.0765	28.5987	88.5097	11.5098	14.0259	TF	C2C2-GATA	sp|Q9FH57|GATA5_ARATH GATA transcription factor 5 OS=Arabidopsis thaliana OX=3702 GN=GATA5 PE=2 SV=1	GATA5
C2S51_004453	45.5675	73.5815	19.5797	12.3849	1.24544	0.842739	TF	MYB	sp|P27898|MYBP_MAIZE Myb-related protein P OS=Zea mays OX=4577 GN=P PE=2 SV=1	P
C2S51_004491	4.40391	2.66582	2.26109	2.07965	5.91642	4.59684	TF	MYB	sp|Q9M2D9|MYB17_ARATH Transcription factor MYB17 OS=Arabidopsis thaliana OX=3702 GN=MYB17 PE=1 SV=1	MYB17
C2S51_004503	13.4632	11.0075	8.46448	6.90032	1.8753	3.31305	TF	HB-HD-ZIP	sp|Q0WV12|ANL2_ARATH Homeobox-leucine zipper protein ANTHOCYANINLESS 2 OS=Arabidopsis thaliana OX=3702 GN=ANL2 PE=1 SV=1	ANL2
C2S51_004524	2.23444	3.1686	2.27051	0.935857	1.66329	2.38389	TF	TCP	sp|O64647|TCP9_ARATH Transcription factor TCP9 OS=Arabidopsis thaliana OX=3702 GN=TCP9 PE=1 SV=1	TCP9
C2S51_004545	12.5303	11.2198	9.98089	7.59858	1.55534	1.56878	TF	LOB	sp|O22131|LBD18_ARATH LOB domain-containing protein 18 OS=Arabidopsis thaliana OX=3702 GN=LBD18 PE=1 SV=2	LBD18
C2S51_004569	34.6989	71.83	45.5466	57.2	25.4481	30.9192	TF	C2C2-YABBY	sp|O22152|YAB1_ARATH Axial regulator YABBY 1 OS=Arabidopsis thaliana OX=3702 GN=YAB1 PE=1 SV=1	YAB1
C2S51_004584	20.1193	9.21086	11.5177	2.20003	0	0.0821663	TF	SBP	sp|Q8GXL3|SPL8_ARATH Squamosa promoter-binding-like protein 8 OS=Arabidopsis thaliana OX=3702 GN=SPL8 PE=1 SV=2	SPL8
C2S51_004597	14.3631	10.8885	9.03113	1.02355	0.436643	0.170325	TF	AP2/ERF-ERF	sp|Q8LBQ7|ERF34_ARATH Ethylene-responsive transcription factor ERF034 OS=Arabidopsis thaliana OX=3702 GN=ERF034 PE=2 SV=2	ERF034
C2S51_004611	0	0	0.0592627	0.0967764	1.62176	1.56352	TF	AP2/ERF-ERF	sp|Q8L9K1|ERF99_ARATH Ethylene-responsive transcription factor 13 OS=Arabidopsis thaliana OX=3702 GN=ERF13 PE=1 SV=2	ERF13
C2S51_004627	7.18338	5.19301	7.17926	7.34257	13.2061	15.5687	TF	Trihelix	sp|Q9LJG8|ASIL2_ARATH Trihelix transcription factor ASIL2 OS=Arabidopsis thaliana OX=3702 GN=ASIL2 PE=1 SV=1	ASIL2
C2S51_004668	0.257522	2.11815	5.83773	7.51123	24.7043	17.5255	TF	RWP-RK	sp|Q9M1B0|NLP9_ARATH Protein NLP9 OS=Arabidopsis thaliana OX=3702 GN=NLP9 PE=2 SV=1	NLP9
C2S51_004706	12.1002	10.5933	8.74744	8.08943	11.7369	15.6806	TF	bHLH	sp|Q66GR3|BH130_ARATH Transcription factor bHLH130 OS=Arabidopsis thaliana OX=3702 GN=BHLH130 PE=1 SV=1	BHLH130
C2S51_004740	223.149	186.759	110.644	67.555	9.64634	7.26678	TF	C2C2-YABBY	sp|Q9XFB0|YAB2_ARATH Putative axial regulator YABBY 2 OS=Arabidopsis thaliana OX=3702 GN=YAB2 PE=1 SV=1	YAB2
C2S51_004775	10.6682	6.81108	5.74472	22.3347	1.29614	1.26921	TF	NAC	sp|Q9FMR3|NAC90_ARATH NAC domain-containing protein 90 OS=Arabidopsis thaliana OX=3702 GN=NAC090 PE=1 SV=1	NAC090
C2S51_004784	5.72738	17.2191	22.8087	24.6474	30.3484	27.4011	TF	NAC	sp|Q9XIN7|NAC40_ARATH NAC domain-containing protein 40 OS=Arabidopsis thaliana OX=3702 GN=NTL8 PE=1 SV=1	NTL8
C2S51_004808	66.9696	40.4801	26.3272	47.5926	8.30978	25.5548	TF	C2H2	sp|Q9FVE6|HDT1_ARATH Histone deacetylase HDT1 OS=Arabidopsis thaliana OX=3702 GN=HDT1 PE=1 SV=1	HDT1
C2S51_004839	0.817641	0.791757	0.941871	0.835084	1.8857	2.05212	TF	MYB	sp|O23160|MYB73_ARATH Transcription factor MYB73 OS=Arabidopsis thaliana OX=3702 GN=MYB73 PE=1 SV=1	MYB73
C2S51_004923	5.49625	8.29907	12.4337	21.0337	34.3911	29.9468	TF	C2H2	sp|Q9SSW2|AZF2_ARATH Zinc finger protein AZF2 OS=Arabidopsis thaliana OX=3702 GN=AZF2 PE=2 SV=1	AZF2
C2S51_005064	32.4401	23.2452	17.9836	25.3305	2.77495	3.03584	TF	Tify	sp|Q8H395|TI10B_ORYSJ Protein TIFY 10b OS=Oryza sativa subsp. japonica OX=39947 GN=TIFY10B PE=1 SV=1	TIFY10B
C2S51_005083	2.64038	1.82828	1.73574	0.487176	0.255667	0.505806	TF	GRAS	sp|A1DQP9|NSP1_LOTJA Protein NODULATION SIGNALING PATHWAY 1 OS=Lotus japonicus OX=34305 GN=NSP1 PE=2 SV=1	NSP1
C2S51_005115	8.44038	6.33794	6.744	3.88779	0.763823	1.56194	TF	C2H2	sp|Q9LVQ7|IDD1_ARATH Zinc finger protein ENHYDROUS OS=Arabidopsis thaliana OX=3702 GN=ENY PE=1 SV=1	ENY
C2S51_005117	4.70237	4.38229	5.1097	3.60931	4.75106	6.07951	TF	FAR1	sp|Q6NQJ7|FRS4_ARATH Protein FAR1-RELATED SEQUENCE 4 OS=Arabidopsis thaliana OX=3702 GN=FRS4 PE=2 SV=2	FRS4
C2S51_005168	5.86874	6.78868	4.89911	4.62185	0.216767	0.28901	TF	HB-HD-ZIP	sp|O04291|ATB14_ARATH Homeobox-leucine zipper protein ATHB-14 OS=Arabidopsis thaliana OX=3702 GN=ATHB-14 PE=1 SV=1	ATHB-14
C2S51_005170	1.2331	1.19366	0.737382	4.14939	0.380018	0.7498	TF	BES1	sp|O80831|BAM7_ARATH Beta-amylase 7 OS=Arabidopsis thaliana OX=3702 GN=BAM7 PE=1 SV=2	BAM7
C2S51_005211	52.3647	76.2153	47.6787	114.126	16.2282	24.6725	TF	Tify	sp|Q8LBM2|TIF5A_ARATH Protein TIFY 5A OS=Arabidopsis thaliana OX=3702 GN=TIFY5A PE=1 SV=1	TIFY5A
C2S51_005240	2.2848	2.52752	1.36883	0.986537	1.79376	2.14261	TF	MADS-M-type	sp|Q9FKK2|AGL62_ARATH Agamous-like MADS-box protein AGL62 OS=Arabidopsis thaliana OX=3702 GN=AGL62 PE=1 SV=1	AGL62
C2S51_005253	0.277203	0.354484	0.526062	0.883401	0.086758	0.0570252	TF	WRKY	sp|Q8VWJ2|WRK28_ARATH WRKY transcription factor 28 OS=Arabidopsis thaliana OX=3702 GN=WRKY28 PE=2 SV=1	WRKY28
C2S51_005280	9.41011	9.619	8.22249	28.4524	9.05652	11.886	TF	HSF	sp|O49403|HFA4A_ARATH Heat stress transcription factor A-4a OS=Arabidopsis thaliana OX=3702 GN=HSFA4A PE=1 SV=1	HSFA4A
C2S51_005288	3.61899	3.35957	2.77027	0.831118	0.159271	0.303162	TF	WRKY	sp|Q93WV5|WRK69_ARATH Probable WRKY transcription factor 69 OS=Arabidopsis thaliana OX=3702 GN=WRKY69 PE=2 SV=1	WRKY69
C2S51_005307	1.89609	1.22781	0.442041	1.1698	0	0	TF	C2C2-Dof	sp|P68350|DOF15_ARATH Dof zinc finger protein DOF1.5 OS=Arabidopsis thaliana OX=3702 GN=DOF1.5 PE=1 SV=1	DOF1.5
C2S51_005345	1.95657	1.37975	1.55199	3.99203	0	0.0540062	TF	HB-other	sp|Q9FN29|ATB52_ARATH Homeobox-leucine zipper protein ATHB-52 OS=Arabidopsis thaliana OX=3702 GN=ATHB-52 PE=2 SV=1	ATHB-52
C2S51_005354	14.6285	18.1321	29.8153	39.0651	70.6127	50.1699	TF	AP2/ERF-ERF	sp|Q40477|ERF4_TOBAC Ethylene-responsive transcription factor 4 OS=Nicotiana tabacum OX=4097 GN=ERF4 PE=1 SV=1	ERF4
C2S51_005355	14.974	16.647	16.2615	31.045	25.1394	25.8023	TF	AP2/ERF-ERF	sp|Q94ID6|ERF81_ARATH Ethylene-responsive transcription factor 12 OS=Arabidopsis thaliana OX=3702 GN=ERF12 PE=1 SV=1	ERF12
C2S51_005422	1.70971	1.23716	2.34532	0.82847	2.43033	2.15653	TF	GRAS	sp|Q9LPR8|SCL3_ARATH Scarecrow-like protein 3 OS=Arabidopsis thaliana OX=3702 GN=SCL3 PE=1 SV=1	SCL3
C2S51_005479	8.48559	22.6093	13.9575	47.1278	2.86127	5.17127	TF	AP2/ERF-ERF	sp|Q40479|ERF2_TOBAC Ethylene-responsive transcription factor 2 OS=Nicotiana tabacum OX=4097 GN=ERF2 PE=2 SV=1	ERF2
C2S51_005480	154.972	198.008	158.713	130.562	35.5684	44.9465	TF	AP2/ERF-ERF	sp|Q40478|ERF5_TOBAC Ethylene-responsive transcription factor 5 OS=Nicotiana tabacum OX=4097 GN=ERF5 PE=2 SV=1	ERF5
C2S51_005481	4.2355	5.57859	12.0411	5.90133	0.108576	0.859182	TF	AP2/ERF-ERF	sp|Q9LY05|EF106_ARATH Ethylene-responsive transcription factor ERF106 OS=Arabidopsis thaliana OX=3702 GN=ERF106 PE=2 SV=1	ERF106
C2S51_005514	1.43144	1.31819	0.685021	0.824206	0.0924112	0.458479	TF	C2H2	-	-
C2S51_005536	2.88916	0.660559	3.11945	5.57356	0.925474	2.007	TF	MYB	sp|Q9LDR8|MY102_ARATH Transcription factor MYB102 OS=Arabidopsis thaliana OX=3702 GN=MYB102 PE=2 SV=1	MYB102
C2S51_005549	14.4844	13.0128	11.5473	27.3591	6.20542	8.46518	TF	B3	sp|Q0D5G4|Y7633_ORYSJ B3 domain-containing protein Os07g0563300 OS=Oryza sativa subsp. japonica OX=39947 GN=Os07g0563300 PE=3 SV=2	Os07g0563300
C2S51_005574	1.60926	1.75775	1.61731	0.906575	0	0	TF	C2C2-Dof	sp|Q43385|DOF37_ARATH Dof zinc finger protein DOF3.7 OS=Arabidopsis thaliana OX=3702 GN=DOF3.7 PE=1 SV=2	DOF3.7
C2S51_005580	44.5223	39.2574	37.4466	28.1426	7.16852	7.54805	TF	NAC	sp|Q9LD44|NAC56_ARATH NAC transcription factor 56 OS=Arabidopsis thaliana OX=3702 GN=NAC056 PE=2 SV=1	NAC056
C2S51_005606	16.7582	10.4647	11.8782	8.27177	1.07674	1.83715	TF	C2C2-Dof	sp|Q9SVC5|DOF35_ARATH Dof zinc finger protein DOF3.5 OS=Arabidopsis thaliana OX=3702 GN=DOF3.5 PE=3 SV=1	DOF3.5
C2S51_005607	7.14744	9.07244	5.99038	6.5826	1.59861	1.0965	TF	C2C2-Dof	sp|Q9FZA4|DOF14_ARATH Dof zinc finger protein DOF1.4 OS=Arabidopsis thaliana OX=3702 GN=DOF1.4 PE=2 SV=1	DOF1.4
C2S51_005608	27.0158	15.7165	8.82136	8.4701	1.12986	1.06118	TF	SBP	sp|Q38741|SBP1_ANTMA Squamosa promoter-binding protein 1 OS=Antirrhinum majus OX=4151 GN=SBP1 PE=2 SV=1	SBP1
C2S51_005632	26.5156	16.031	11.7397	8.50857	1.08726	2.68281	TF	MYB	sp|Q9FNN6|SRM1_ARATH Transcription factor SRM1 OS=Arabidopsis thaliana OX=3702 GN=SRM1 PE=1 SV=1	SRM1
C2S51_005667	28.837	11.0021	10.3305	13.0767	0.30219	0.687122	TF	NAC	sp|Q84WP6|NAC43_ARATH NAC domain-containing protein 43 OS=Arabidopsis thaliana OX=3702 GN=NAC043 PE=2 SV=2	NAC043
C2S51_005671	10.7309	21.2193	24.3763	25.7153	16.3666	28.0951	TF	GRF	sp|Q9SU44|GRF8_ARATH Growth-regulating factor 8 OS=Arabidopsis thaliana OX=3702 GN=GRF8 PE=2 SV=1	GRF8
C2S51_005689	19.4756	16.4931	14.8642	16.4608	4.82801	4.9168	TF	C2C2-Dof	sp|Q9SXG8|DOF1_ORYSJ Dof zinc finger protein 1 OS=Oryza sativa subsp. japonica OX=39947 GN=DOF1 PE=2 SV=1	DOF1
C2S51_005691	72.8121	52.4205	38.9334	52.0161	3.53053	5.19644	TF	MYB	sp|A0A4D6Q411|MYB1_CROXC Transcription factor MYB1 OS=Crocosmia x crocosmiiflora OX=1053288 GN=MYB1 PE=2 SV=1	MYB1
C2S51_005707	8.70727	7.0862	4.83632	7.00429	1.10572	2.11345	TF	HB-HD-ZIP	sp|A2ZAI7|ROC3_ORYSI Homeobox-leucine zipper protein ROC3 OS=Oryza sativa subsp. indica OX=39946 GN=ROC3 PE=3 SV=2	ROC3
C2S51_005775	3.25169	5.18364	3.05744	3.49612	0	0	TF	GRAS	sp|Q9CAN3|SCL28_ARATH Scarecrow-like protein 28 OS=Arabidopsis thaliana OX=3702 GN=SCL28 PE=1 SV=1	SCL28
C2S51_005781	1.81969	4.6691	2.82258	69.2054	0.276288	2.08907	TF	AP2/ERF-ERF	sp|Q9SGJ6|DRE1E_ARATH Dehydration-responsive element-binding protein 1E OS=Arabidopsis thaliana OX=3702 GN=DREB1E PE=2 SV=1	DREB1E
C2S51_005785	76.1364	49.5875	44.4355	48.9872	11.511	12.8849	TF	HB-KNOX	sp|P46606|HD1_BRANA Homeobox protein HD1 OS=Brassica napus OX=3708 GN=HD1 PE=2 SV=1	HD1
C2S51_005816	17.1888	17.9683	15.4322	11.8105	17.6085	15.6551	TF	HB-other	sp|Q8H0V5|OCP3_ARATH Protein OVEREXPRESSOR OF CATIONIC PEROXIDASE 3 OS=Arabidopsis thaliana OX=3702 GN=OCP3 PE=1 SV=1	OCP3
C2S51_005834	7.02459	6.36655	3.01998	10.2476	0.606591	1.23768	TF	WRKY	sp|Q8VWQ5|WRK50_ARATH Probable WRKY transcription factor 50 OS=Arabidopsis thaliana OX=3702 GN=WRKY50 PE=2 SV=1	WRKY50
C2S51_005848	15.6844	33.6496	18.6374	24.7561	15.663	7.56513	TF	HSF	sp|P41152|HSF30_SOLPE Heat shock factor protein HSF30 OS=Solanum peruvianum OX=4082 GN=HSF30 PE=2 SV=1	HSF30
C2S51_005858	4.56057	4.62678	3.70304	4.62181	0.0163901	0.209827	TF	HB-BELL	sp|P48731|ATH1_ARATH Homeobox protein ATH1 OS=Arabidopsis thaliana OX=3702 GN=ATH1 PE=1 SV=1	ATH1
C2S51_005873	4.22815	2.99693	4.25889	5.8359	9.04961	9.28357	TF	C3H	sp|O82199|C3H20_ARATH Zinc finger CCCH domain-containing protein 20 OS=Arabidopsis thaliana OX=3702 GN=At2g19810 PE=2 SV=1	At2g19810
C2S51_005912	0.0379452	0.216591	0.828383	1.01707	16.3814	17.1689	TF	bHLH	sp|Q0JNI9|PIL15_ORYSJ Transcription factor PHYTOCHROME INTERACTING FACTOR-LIKE 15 OS=Oryza sativa subsp. japonica OX=39947 GN=PIL15 PE=1 SV=2	PIL15
C2S51_005916	4.40783	4.46289	2.15505	3.19075	0.105847	0.0570175	TF	CPP	sp|F4JIF5|TCX2_ARATH Protein tesmin/TSO1-like CXC 2 OS=Arabidopsis thaliana OX=3702 GN=TCX2 PE=1 SV=1	TCX2
C2S51_005918	0.754335	0.13979	0.0517038	1.34607	0	0	TF	AP2/ERF-ERF	sp|Q84QC2|ERF17_ARATH Ethylene-responsive transcription factor ERF017 OS=Arabidopsis thaliana OX=3702 GN=ERF017 PE=2 SV=1	ERF017
C2S51_005941	26.4037	19.8313	14.6929	8.70925	0.218548	0.0543716	TF	C2C2-CO-like	sp|Q940T9|COL4_ARATH Zinc finger protein CONSTANS-LIKE 4 OS=Arabidopsis thaliana OX=3702 GN=COL4 PE=2 SV=2	COL4
C2S51_005950	12.9867	11.7479	12.5735	14.7065	3.54778	4.85685	TF	WRKY	sp|Q9SV15|WRK11_ARATH Probable WRKY transcription factor 11 OS=Arabidopsis thaliana OX=3702 GN=WRKY11 PE=2 SV=2	WRKY11
C2S51_006079	11.1336	6.61734	7.05171	3.66528	0.420595	0.98846	TF	HB-HD-ZIP	sp|Q9S745|PAD4_ARATH Lipase-like PAD4 OS=Arabidopsis thaliana OX=3702 GN=PAD4 PE=1 SV=1	PAD4
C2S51_006081	8.74373	10.371	15.9668	14.3316	3.60766	3.98967	TF	HB-HD-ZIP	sp|Q6YWR4|HOX16_ORYSJ Homeobox-leucine zipper protein HOX16 OS=Oryza sativa subsp. japonica OX=39947 GN=HOX16 PE=2 SV=1	HOX16
C2S51_006158	15.7665	13.2494	8.68311	16.5293	2.95485	2.86878	TF	MYB	sp|P81392|MYB06_ANTMA Myb-related protein 306 OS=Antirrhinum majus OX=4151 GN=MYB306 PE=2 SV=1	MYB306
C2S51_006159	422.139	333.148	260.389	95.1457	9.14653	13.9001	TF	zf-HD	sp|Q9LJW5|MIF2_ARATH Mini zinc finger protein 2 OS=Arabidopsis thaliana OX=3702 GN=MIF2 PE=1 SV=1	MIF2
C2S51_006165	8.05256	6.39682	8.22705	7.11231	1.54972	2.38203	TF	C2C2-Dof	sp|Q93ZL5|CDF2_ARATH Cyclic dof factor 2 OS=Arabidopsis thaliana OX=3702 GN=CDF2 PE=1 SV=2	CDF2
C2S51_006175	14.9433	12.8049	15.1822	9.85514	0.503397	3.49362	TF	NAC	sp|Q9FLR3|NAC79_ARATH NAC domain-containing protein 79 OS=Arabidopsis thaliana OX=3702 GN=NAC079 PE=2 SV=1	NAC079
C2S51_006176	14.3156	6.31717	5.55941	1.01951	0.0745566	0.0497618	TF	MYB	sp|Q9LXF1|MYB16_ARATH Transcription factor MYB16 OS=Arabidopsis thaliana OX=3702 GN=MYB16 PE=2 SV=1	MYB16
C2S51_006188	34.0906	22.6884	21.5876	30.7981	6.74168	7.6487	TF	WRKY	sp|Q9XI90|WRKY4_ARATH Probable WRKY transcription factor 4 OS=Arabidopsis thaliana OX=3702 GN=WRKY4 PE=1 SV=2	WRKY4
C2S51_006210	4.52978	4.45922	3.05904	2.94181	0.597304	0.794564	TF	C2H2	-	-
C2S51_006254	415.546	303.507	250.659	232.259	46.3944	47.6021	TF	MADS-MIKC	sp|Q8LLR2|MADS2_VITVI Agamous-like MADS-box protein MADS2 OS=Vitis vinifera OX=29760 GN=MADS2 PE=2 SV=2	MADS2
C2S51_006255	27.0103	10.7499	16.0633	16.944	0.348296	0.598731	TF	MADS-MIKC	sp|D7SMN6|FULL_VITVI Agamous-like MADS-box protein FUL-L OS=Vitis vinifera OX=29760 GN=FULL PE=2 SV=1	FULL
C2S51_006326	2.13989	3.88513	6.17469	4.73284	20.7158	37.2166	TF	AP2/ERF-ERF	sp|Q9FGF8|ABR1_ARATH Ethylene-responsive transcription factor ABR1 OS=Arabidopsis thaliana OX=3702 GN=ABR1 PE=2 SV=1	ABR1
C2S51_006388	44.9438	68.4461	33.6662	37.2834	10.0486	10.8241	TF	NAC	sp|Q8GWK6|NC104_ARATH NAC domain-containing protein 104 OS=Arabidopsis thaliana OX=3702 GN=NAC104 PE=2 SV=1	NAC104
C2S51_006410	24.282	18.3343	31.7576	10.7867	1.4316	2.00853	TF	HB-HD-ZIP	sp|P46897|ATHB7_ARATH Homeobox-leucine zipper protein ATHB-7 OS=Arabidopsis thaliana OX=3702 GN=ATHB-7 PE=1 SV=2	ATHB-7
C2S51_006433	1.59066	1.50816	1.97066	1.64648	0.27787	0.218613	TF	C2C2-Dof	sp|Q9FGD6|DOF58_ARATH Dof zinc finger protein DOF5.8 OS=Arabidopsis thaliana OX=3702 GN=DOF5.8 PE=2 SV=1	DOF5.8
C2S51_006474	16.0043	11.7202	6.46123	4.7818	0.498615	0.57502	TF	MADS-MIKC	sp|P23706|DEFA_ANTMA Floral homeotic protein DEFICIENS OS=Antirrhinum majus OX=4151 GN=DEFA PE=1 SV=1	DEFA
C2S51_036383	100.228	16.8967	32.2811	32.4183	0.967585	0.935196	TF	NAC	sp|O49459|NAC73_ARATH NAC domain-containing protein 73 OS=Arabidopsis thaliana OX=3702 GN=NAC073 PE=2 SV=1	NAC073
C2S51_036396	6.40677	6.28914	4.70638	3.67189	0.717301	1.09071	TF	C2C2-Dof	sp|O24463|PBF_MAIZE Dof zinc finger protein PBF OS=Zea mays OX=4577 GN=PBF PE=1 SV=1	PBF
C2S51_036397	3.51737	1.76532	1.72424	0.952954	0	0	TF	C2C2-Dof	sp|O24463|PBF_MAIZE Dof zinc finger protein PBF OS=Zea mays OX=4577 GN=PBF PE=1 SV=1	PBF
C2S51_036421	0.445155	0.284245	0.611232	1.60856	0	0.0788074	TF	C2C2-Dof	sp|Q9FGD6|DOF58_ARATH Dof zinc finger protein DOF5.8 OS=Arabidopsis thaliana OX=3702 GN=DOF5.8 PE=2 SV=1	DOF5.8
C2S51_036505	7.31554	7.91137	6.70871	17.9681	4.63512	9.00924	TF	AP2/ERF-ERF	sp|Q9LW49|ERF4_NICSY Ethylene-responsive transcription factor 4 OS=Nicotiana sylvestris OX=4096 GN=ERF4 PE=2 SV=1	ERF4
C2S51_036531	7.71141	15.0329	7.2981	17.0094	5.63135	9.92958	TF	HSF	sp|Q94J16|HFA4B_ORYSJ Heat stress transcription factor A-4b OS=Oryza sativa subsp. japonica OX=39947 GN=HSFA4B PE=2 SV=1	HSFA4B
C2S51_036537	81.7675	57.3846	51.7143	28.1249	4.29122	7.23753	TF	MADS-MIKC	sp|Q93XH4|MADS1_VITVI Agamous-like MADS-box protein MADS1 OS=Vitis vinifera OX=29760 GN=MADS1 PE=2 SV=1	MADS1
C2S51_036548	0.701055	0.262495	1.79421	3.24166	0.900515	2.02022	TF	WRKY	sp|Q93WV4|WRK71_ARATH WRKY transcription factor 71 OS=Arabidopsis thaliana OX=3702 GN=WRKY71 PE=2 SV=1	WRKY71
C2S51_036629	11.0998	12.8249	9.1982	9.74587	2.91995	2.34466	TF	C2H2	-	-
C2S51_036645	19.8567	21.9413	16.1193	11.5717	3.45823	3.01026	TF	TCP	sp|Q9MAH8|TCP3_ARATH Transcription factor TCP3 OS=Arabidopsis thaliana OX=3702 GN=TCP3 PE=1 SV=1	TCP3
C2S51_036703	41.7525	35.7953	57.3636	78.8872	201.707	235.774	TF	NAC	sp|A0A3Q7HH64|JA2L_SOLLC NAC domain-containing protein JA2L OS=Solanum lycopersicum OX=4081 GN=JA2L PE=2 SV=1	JA2L
C2S51_036793	10.4733	12.263	7.70043	23.1205	1.18951	4.53007	TF	GRAS	sp|Q8H125|SCL5_ARATH Scarecrow-like protein 5 OS=Arabidopsis thaliana OX=3702 GN=SCL5 PE=1 SV=1	SCL5
C2S51_036828	1.19301	0.730983	0.0642284	8.31117	0	0.368179	TF	MYB	sp|Q7XQN1|MYB80_ORYSJ Transcription factor MYB80 OS=Oryza sativa subsp. japonica OX=39947 GN=MYB80 PE=2 SV=2	MYB80
C2S51_036863	12.4437	41.909	10.336	70.7372	11.4521	15.4654	TF	GRAS	sp|Q9M0M5|SCL13_ARATH Scarecrow-like protein 13 OS=Arabidopsis thaliana OX=3702 GN=SCL13 PE=2 SV=2	SCL13
C2S51_036884	43.2118	36.2839	17.8525	20.2486	1.59657	5.6432	TF	HB-KNOX	sp|O22299|LET6_SOLLC Homeobox protein knotted-1-like LET6 OS=Solanum lycopersicum OX=4081 GN=LET6 PE=2 SV=1	LET6
C2S51_036896	3.00939	1.87304	2.96603	10.1145	2.47953	6.13372	TF	WRKY	sp|Q9C519|WRKY6_ARATH WRKY transcription factor 6 OS=Arabidopsis thaliana OX=3702 GN=WRKY6 PE=1 SV=1	WRKY6
C2S51_036940	8.10147	5.24448	4.28016	4.74113	0.464907	0.998609	TF	GARP-G2-like	sp|Q9ZQ85|EFM_ARATH Myb family transcription factor EFM OS=Arabidopsis thaliana OX=3702 GN=EFM PE=1 SV=2	EFM
C2S51_036992	30.6204	27.9809	22.4394	15.6849	4.37428	5.77379	TF	C3H	sp|Q9SWF9|ZFNL_PEA Zinc finger CCCH domain-containing protein ZFN-like OS=Pisum sativum OX=3888 PE=2 SV=1	-
C2S51_037050	2.96672	1.51806	1.15823	0.248848	0	0	TF	MYB	sp|Q8VZQ2|MYB61_ARATH Transcription factor MYB61 OS=Arabidopsis thaliana OX=3702 GN=MYB61 PE=2 SV=1	MYB61
C2S51_037118	8.5487	13.995	6.54	29.347	1.74575	6.12196	TF	C2H2	sp|Q96289|ZAT10_ARATH Zinc finger protein ZAT10 OS=Arabidopsis thaliana OX=3702 GN=ZAT10 PE=2 SV=1	ZAT10
C2S51_037127	117.093	80.5355	46.3012	69.2459	2.34218	6.29525	TF	LIM	sp|Q94JX5|WLIM1_ARATH LIM domain-containing protein WLIM1 OS=Arabidopsis thaliana OX=3702 GN=WLIM1 PE=1 SV=1	WLIM1
C2S51_037144	2.12481	3.54242	1.60625	1.78619	0.31333	0.426273	TF	GRF	sp|O81001|GRF1_ARATH Growth-regulating factor 1 OS=Arabidopsis thaliana OX=3702 GN=GRF1 PE=1 SV=1	GRF1
C2S51_037148	14.9367	14.2596	7.78564	10.7744	2.9156	4.24079	TF	bHLH	sp|Q6NKN9|BH074_ARATH Transcription factor bHLH74 OS=Arabidopsis thaliana OX=3702 GN=BHLH74 PE=1 SV=1	BHLH74
C2S51_037160	68.5008	45.3448	40.5173	50.9511	0.662388	7.36423	TF	HB-KNOX	sp|Q41330|KN1_SOLLC Homeotic protein knotted-1 OS=Solanum lycopersicum OX=4081 GN=KN1 PE=2 SV=1	KN1
C2S51_037166	65.2674	56.8039	28.3919	20.9878	3.25206	3.27742	TF	bHLH	sp|Q9LSL1|BH093_ARATH Transcription factor bHLH93 OS=Arabidopsis thaliana OX=3702 GN=BHLH93 PE=1 SV=1	BHLH93
C2S51_037229	189.665	115.936	98.6701	77.5621	0.192869	0.097453	TF	MYB-related	sp|Q1A173|RADL6_ARATH Protein RADIALIS-like 6 OS=Arabidopsis thaliana OX=3702 GN=RL6 PE=2 SV=1	RL6
C2S51_037291	0.350123	2.77633	15.4218	18.8136	175.067	160.804	TF	AP2/ERF-ERF	sp|Q9LQZ2|DRE2D_ARATH Dehydration-responsive element-binding protein 2D OS=Arabidopsis thaliana OX=3702 GN=DREB2D PE=2 SV=1	DREB2D
C2S51_037293	29.2046	1.52484	2.8633	4.01355	0	0.0468421	TF	HB-BELL	sp|Q9FWS9|BLH3_ARATH BEL1-like homeodomain protein 3 OS=Arabidopsis thaliana OX=3702 GN=BLH3 PE=1 SV=1	BLH3
C2S51_037302	0.106871	0.266889	0.221492	0.268163	0.808708	0.224971	TF	FAR1	sp|Q9SZL8|FRS5_ARATH Protein FAR1-RELATED SEQUENCE 5 OS=Arabidopsis thaliana OX=3702 GN=FRS5 PE=1 SV=1	FRS5
C2S51_034814	9.70605	10.7089	4.15926	25.4227	3.25036	6.7582	TF	WRKY	sp|Q8S8P5|WRK33_ARATH Probable WRKY transcription factor 33 OS=Arabidopsis thaliana OX=3702 GN=WRKY33 PE=1 SV=2	WRKY33
C2S51_034829	0.219941	0.881068	0.529824	0.520063	0.37358	0.466882	TF	GARP-G2-like	sp|A3AWH5|MOF1_ORYSJ Myb family transcription factor MOF1 OS=Oryza sativa subsp. japonica OX=39947 GN=MOF1 PE=1 SV=1	MOF1
C2S51_034834	0.892311	0.382119	0.408603	1.28015	0.0472013	0.0443495	TF	RWP-RK	sp|Q8RWY4|NLP6_ARATH Protein NLP6 OS=Arabidopsis thaliana OX=3702 GN=NLP6 PE=2 SV=2	NLP6
C2S51_034835	0.148758	0.244978	0	0.0273055	0.130027	0.0293058	TF	RWP-RK	sp|Q8RWY4|NLP6_ARATH Protein NLP6 OS=Arabidopsis thaliana OX=3702 GN=NLP6 PE=2 SV=2	NLP6
C2S51_034838	0.0297515	0.0790789	0	0.00696871	0.0871437	0.0117223	TF	RWP-RK	sp|Q8RWY4|NLP6_ARATH Protein NLP6 OS=Arabidopsis thaliana OX=3702 GN=NLP6 PE=2 SV=2	NLP6
C2S51_034885	3.27769	2.79612	3.07881	15.2929	1.0577	1.34266	TF	B3	sp|P0DH85|REM10_ARATH B3 domain-containing protein REM10 OS=Arabidopsis thaliana OX=3702 GN=REM10 PE=1 SV=1	REM10
C2S51_034907	7.59588	8.94688	9.4245	8.98695	14.4717	11.5933	TF	GRAS	sp|O80933|SCL9_ARATH Scarecrow-like protein 9 OS=Arabidopsis thaliana OX=3702 GN=SCL9 PE=2 SV=1	SCL9
C2S51_034912	24.9742	36.4742	21.4246	29.9482	8.91763	8.57003	TF	MYB	sp|O80931|AS1_ARATH Transcription factor AS1 OS=Arabidopsis thaliana OX=3702 GN=AS1 PE=1 SV=1	AS1
C2S51_034920	3.12824	3.01474	1.88376	3.4245	1.78098	2.63085	TF	C2C2-Dof	sp|Q9LZ56|DOF51_ARATH Dof zinc finger protein DOF5.1 OS=Arabidopsis thaliana OX=3702 GN=DOF5.1 PE=2 SV=1	DOF5.1
C2S51_034947	26.3779	24.1801	22.0852	17.7111	31.9764	34.4378	TF	MADS-MIKC	sp|Q7Y040|EJ2_SOLLC MADS-box protein EJ2 OS=Solanum lycopersicum OX=4081 GN=EJ2 PE=1 SV=1	EJ2
C2S51_034948	18.5352	10.0063	9.06215	5.04486	2.16601	10.1538	TF	SBP	sp|B9DI20|SP13A_ARATH Squamosa promoter-binding-like protein 13A OS=Arabidopsis thaliana OX=3702 GN=SPL13A PE=1 SV=1	SPL13A
C2S51_034951	0.444245	0.568107	2.86137	1.81264	0.163029	1.05599	TF	WRKY	sp|Q9FYA2|WRK75_ARATH Probable WRKY transcription factor 75 OS=Arabidopsis thaliana OX=3702 GN=WRKY75 PE=1 SV=1	WRKY75
C2S51_034973	10.8021	7.84636	11.6496	9.52407	1.24133	0.633309	TF	C2C2-Dof	sp|Q8W1E3|CDF1_ARATH Cyclic dof factor 1 OS=Arabidopsis thaliana OX=3702 GN=CDF1 PE=1 SV=2	CDF1
C2S51_034974	16.1779	9.66475	11.5941	11.181	1.28839	2.22493	TF	GARP-G2-like	sp|F4I274|PHL8_ARATH Myb family transcription factor PHL8 OS=Arabidopsis thaliana OX=3702 GN=PHL8 PE=2 SV=1	PHL8
C2S51_034994	1.18921	1.17354	1.62831	1.04503	1.53986	2.22352	TF	C2C2-Dof	sp|Q9FM03|DOF56_ARATH Dof zinc finger protein DOF5.6 OS=Arabidopsis thaliana OX=3702 GN=DOF5.6 PE=2 SV=2	DOF5.6
C2S51_035098	6.15731	4.92245	3.9693	9.46351	0.79443	1.07333	TF	AP2/ERF-ERF	sp|O80339|ERF82_ARATH Ethylene-responsive transcription factor 3 OS=Arabidopsis thaliana OX=3702 GN=ERF3 PE=1 SV=1	ERF3
C2S51_035104	11.3204	11.9931	7.9111	18.0934	0.990645	2.50569	TF	bHLH	sp|A0A3Q7H216|MTB3_SOLLC Transcription factor MTB3 OS=Solanum lycopersicum OX=4081 GN=MTB3 PE=2 SV=1	MTB3
C2S51_035107	0.0735327	0.647443	2.44195	1.39496	22.5732	18.6124	TF	LOB	sp|Q9SLB7|LBD16_ARATH LOB domain-containing protein 16 OS=Arabidopsis thaliana OX=3702 GN=LBD16 PE=1 SV=1	LBD16
C2S51_035146	10.3517	3.05236	7.26475	11.9367	0.499756	0.735705	TF	bZIP	sp|Q9FMC2|BZP43_ARATH Basic leucine zipper 43 OS=Arabidopsis thaliana OX=3702 GN=BZIP43 PE=1 SV=1	BZIP43
C2S51_035199	3.13385	1.87022	1.99504	1.31895	3.81365	4.31355	TF	C2H2	sp|Q9M202|ZAT9_ARATH Zinc finger protein ZAT9 OS=Arabidopsis thaliana OX=3702 GN=ZAT9 PE=2 SV=1	ZAT9
C2S51_035200	10.4421	8.26512	6.90532	19.109	0.403358	1.01263	TF	WRKY	sp|Q9C983|WRK57_ARATH Probable WRKY transcription factor 57 OS=Arabidopsis thaliana OX=3702 GN=WRKY57 PE=2 SV=1	WRKY57
C2S51_035238	14.3521	13.3155	6.98048	7.70066	1.5565	1.70421	TF	NF-YC	sp|Q9W256|DPOE4_DROME DNA polymerase epsilon subunit 4 OS=Drosophila melanogaster OX=7227 GN=PolE4 PE=2 SV=1	PolE4
C2S51_035289	2.08863	2.54759	2.39005	4.07324	0.300048	1.13547	TF	TCP	sp|Q9SJK7|TCP11_ARATH Transcription factor TCP11 OS=Arabidopsis thaliana OX=3702 GN=TCP11 PE=1 SV=1	TCP11
C2S51_035301	4.90159	3.01613	4.03598	1.93164	0.531228	0.609493	TF	MYB	sp|Q9FKL2|MYB36_ARATH Transcription factor MYB36 OS=Arabidopsis thaliana OX=3702 GN=MYB36 PE=1 SV=1	MYB36
C2S51_035340	9.76099	6.71772	6.51862	2.85069	0.244476	0.66299	TF	Trihelix	sp|Q9LZS0|PTL_ARATH Trihelix transcription factor PTL OS=Arabidopsis thaliana OX=3702 GN=PTL PE=1 SV=1	PTL
C2S51_035342	3.98288	4.40034	3.12382	11.0748	1.85774	3.27381	TF	HSF	sp|Q8GYY1|HSFA3_ARATH Heat stress transcription factor A-3 OS=Arabidopsis thaliana OX=3702 GN=HSFA3 PE=1 SV=2	HSFA3
C2S51_035350	0.863458	2.81447	3.47576	3.9197	9.08759	3.66018	TF	zf-HD	sp|Q9SB61|ZHD2_ARATH Zinc-finger homeodomain protein 2 OS=Arabidopsis thaliana OX=3702 GN=ZHD1 PE=1 SV=1	ZHD1
C2S51_035357	0.80045	5.08503	13.3537	12.4619	130.666	137.758	TF	bZIP	sp|Q9SJN0|ABI5_ARATH Protein ABSCISIC ACID-INSENSITIVE 5 OS=Arabidopsis thaliana OX=3702 GN=ABI5 PE=1 SV=1	ABI5
C2S51_035362	2.19443	2.73103	1.79121	1.68276	0.242888	0.306111	TF	GARP-G2-like	sp|Q9SQQ9|PHL9_ARATH Myb-related protein 2 OS=Arabidopsis thaliana OX=3702 GN=MYR2 PE=1 SV=1	MYR2
C2S51_035387	3.01726	2.67868	0.94422	0.751606	0	0	TF	OFP	sp|Q9FMC8|OPF13_ARATH Transcription repressor OFP13 OS=Arabidopsis thaliana OX=3702 GN=OFP13 PE=1 SV=1	OFP13
C2S51_035396	43.27	34.7482	33.1648	22.7825	2.39442	5.35777	TF	HB-BELL	sp|Q9SJ56|BLH1_ARATH BEL1-like homeodomain protein 1 OS=Arabidopsis thaliana OX=3702 GN=BLH1 PE=1 SV=1	BLH1
C2S51_035487	5.487	3.58877	2.237	3.13965	0.0248985	0	TF	E2F-DP	sp|Q8LSZ4|E2FE_ARATH E2F transcription factor-like E2FE OS=Arabidopsis thaliana OX=3702 GN=E2FE PE=1 SV=1	E2FE
C2S51_035492	70.504	39.7352	54.394	26.2082	5.47024	8.56521	TF	MYB-related	sp|Q2V9B0|MY1R1_SOLTU Transcription factor MYB1R1 OS=Solanum tuberosum OX=4113 PE=2 SV=1	-
C2S51_035502	110.748	79.5818	55.1422	26.606	5.53038	12.4134	TF	bHLH	sp|Q69WS3|BH094_ORYSJ Transcription factor BHLH094 OS=Oryza sativa subsp. japonica OX=39947 GN=BHLH094 PE=1 SV=2	BHLH094
C2S51_035522	82.5212	71.6716	60.9316	57.5648	4.81794	8.60979	TF	HB-HD-ZIP	sp|A2Z734|HOX23_ORYSI Homeobox-leucine zipper protein HOX23 OS=Oryza sativa subsp. indica OX=39946 GN=HOX23 PE=2 SV=1	HOX23
C2S51_035549	26.5045	25.5187	15.3307	29.3175	6.12188	7.53205	TF	MYB	sp|P81392|MYB06_ANTMA Myb-related protein 306 OS=Antirrhinum majus OX=4151 GN=MYB306 PE=2 SV=1	MYB306
C2S51_035550	13.9262	14.0165	15.1601	8.17927	0.305682	4.43513	TF	zf-HD	sp|Q9LJW5|MIF2_ARATH Mini zinc finger protein 2 OS=Arabidopsis thaliana OX=3702 GN=MIF2 PE=1 SV=1	MIF2
C2S51_035560	9.73506	4.25979	8.60713	6.2504	0.701775	0.895651	TF	C2C2-Dof	sp|Q93ZL5|CDF2_ARATH Cyclic dof factor 2 OS=Arabidopsis thaliana OX=3702 GN=CDF2 PE=1 SV=2	CDF2
C2S51_035565	41.1829	32.4765	37.27	37.2179	9.51982	10.0376	TF	NAC	sp|Q9FLJ2|NC100_ARATH NAC domain-containing protein 100 OS=Arabidopsis thaliana OX=3702 GN=NAC100 PE=2 SV=1	NAC100
C2S51_035594	5.63181	3.02532	2.40461	0.621045	0	0.0238469	TF	C2H2	sp|Q9M202|ZAT9_ARATH Zinc finger protein ZAT9 OS=Arabidopsis thaliana OX=3702 GN=ZAT9 PE=2 SV=1	ZAT9
C2S51_035620	12.2726	4.86116	5.8747	2.27665	0.649277	0.697298	TF	C2C2-Dof	sp|Q8LDR0|DOF54_ARATH Dof zinc finger protein DOF5.4 OS=Arabidopsis thaliana OX=3702 GN=DOF5.4 PE=2 SV=2	DOF5.4
C2S51_035647	2.55631	4.07629	3.55189	3.85578	5.81338	6.45113	TF	C2H2	-	-
C2S51_035676	0.312939	0.206807	0.274867	0.275752	0.0155459	0.0293189	TF	NAC	sp|Q3HRQ2|GLOX_VITPS Aldehyde oxidase GLOX OS=Vitis pseudoreticulata OX=231512 GN=GLOX PE=2 SV=1	GLOX
C2S51_035720	22.7764	31.3329	14.0573	7.53777	0.220132	0.66377	TF	MYB	sp|P81395|MYB30_ANTMA Myb-related protein 330 OS=Antirrhinum majus OX=4151 GN=MYB330 PE=2 SV=1	MYB330
C2S51_035744	14.1987	9.94738	13.1011	7.57381	0.392109	1.47587	TF	GRAS	sp|O23210|SCL15_ARATH Scarecrow-like protein 15 OS=Arabidopsis thaliana OX=3702 GN=SCL15 PE=1 SV=3	SCL15
C2S51_035746	6.26437	1.98127	6.97526	1.17864	0.603892	0.598708	TF	HB-other	sp|O23208|ATB40_ARATH Homeobox-leucine zipper protein ATHB-40 OS=Arabidopsis thaliana OX=3702 GN=ATHB-40 PE=2 SV=3	ATHB-40
C2S51_035756	68.027	67.5425	49.8264	306.693	9.04101	8.55604	TF	LOB	sp|Q9M886|LBD41_ARATH LOB domain-containing protein 41 OS=Arabidopsis thaliana OX=3702 GN=LBD41 PE=2 SV=1	LBD41
C2S51_035776	25.9161	1.9708	2.62919	4.82427	0	0	TF	C3H	sp|A2ZVY5|C3H9_ORYSJ Zinc finger CCCH domain-containing protein 9 OS=Oryza sativa subsp. japonica OX=39947 GN=Os01g0645000 PE=2 SV=1	Os01g0645000
C2S51_035812	63.0511	29.2099	24.733	19.3492	0.213679	0.625328	TF	MYB-related	sp|Q8S9H7|DIV_ANTMA Transcription factor DIVARICATA OS=Antirrhinum majus OX=4151 GN=DIVARICATA PE=2 SV=1	DIVARICATA
C2S51_035823	37.8429	27.4694	18.6923	15.4989	3.09575	4.66761	TF	B3-ARF	sp|Q9FGV1|ARFH_ARATH Auxin response factor 8 OS=Arabidopsis thaliana OX=3702 GN=ARF8 PE=1 SV=2	ARF8
C2S51_035843	3.61676	6.88585	9.95569	13.9429	9.01367	7.15929	TF	MYB-related	sp|F4KGY6|RVE1_ARATH Protein REVEILLE 1 OS=Arabidopsis thaliana OX=3702 GN=RVE1 PE=1 SV=1	RVE1
C2S51_035845	1.62421	1.08435	1.52512	1.06087	1.46772	1.42521	TF	HB-HD-ZIP	sp|Q69T58|ROC8_ORYSJ Homeobox-leucine zipper protein ROC8 OS=Oryza sativa subsp. japonica OX=39947 GN=ROC8 PE=2 SV=2	ROC8
C2S51_035886	57.9451	20.5666	18.6751	20.0647	0.852179	0.71896	TF	MYB	sp|Q9C7U7|MYB20_ARATH Transcription factor MYB20 OS=Arabidopsis thaliana OX=3702 GN=MYB20 PE=2 SV=1	MYB20
C2S51_035896	14.0667	15.1135	12.7084	4.25035	1.62736	3.20348	TF	GRAS	sp|Q7Y1B6|GAI_SOLLC DELLA protein GAI OS=Solanum lycopersicum OX=4081 GN=GAI PE=2 SV=1	GAI
C2S51_035914	8.84881	1.17438	4.82161	1.55717	0.506541	1.10175	TF	MADS-MIKC	sp|Q9FUY6|JOIN_SOLLC MADS-box protein JOINTLESS OS=Solanum lycopersicum OX=4081 GN=J PE=1 SV=1	J
C2S51_035936	1.51377	3.40019	2.40738	4.0896	3.22517	3.59145	TF	zf-HD	sp|A2Z259|ZHD1_ORYSI Zinc-finger homeodomain protein 1 OS=Oryza sativa subsp. indica OX=39946 GN=ZHD1 PE=3 SV=1	ZHD1
C2S51_035944	1.37133	0.274857	0.347278	0.135675	0	0	TF	MYB	sp|Q9S9Z2|MYB93_ARATH Transcription factor MYB93 OS=Arabidopsis thaliana OX=3702 GN=MYB93 PE=1 SV=1	MYB93
C2S51_035947	13.3767	9.33924	10.2522	20.9183	11.1739	14.4464	TF	CAMTA	sp|Q8GSA7|CMTA3_ARATH Calmodulin-binding transcription activator 3 OS=Arabidopsis thaliana OX=3702 GN=CAMTA3 PE=1 SV=1	CAMTA3
C2S51_035968	1.56458	1.34866	2.38491	10.8909	1.40699	2.41778	TF	bZIP	sp|Q39237|TGA1_ARATH Transcription factor TGA1 OS=Arabidopsis thaliana OX=3702 GN=TGA1 PE=1 SV=2	TGA1
C2S51_036021	18.6483	12.2533	9.7209	8.6546	1.09738	1.51578	TF	C2C2-GATA	sp|Q9FH57|GATA5_ARATH GATA transcription factor 5 OS=Arabidopsis thaliana OX=3702 GN=GATA5 PE=2 SV=1	GATA5
C2S51_036057	1.20734	0.560313	0.293747	0.976491	0.0349931	0	TF	bZIP	sp|Q9LZP8|BZP53_ARATH bZIP transcription factor 53 OS=Arabidopsis thaliana OX=3702 GN=BZIP53 PE=1 SV=1	BZIP53
C2S51_036086	32.6383	31.9319	23.6276	25.3109	1.53329	2.09361	TF	LOB	sp|Q9SN23|LBD38_ARATH LOB domain-containing protein 38 OS=Arabidopsis thaliana OX=3702 GN=LBD38 PE=1 SV=1	LBD38
C2S51_036235	27.584	57.1655	49.332	60.1373	48.9436	61.8891	TF	C2C2-GATA	sp|Q8LG10|GAT15_ARATH GATA transcription factor 15 OS=Arabidopsis thaliana OX=3702 GN=GATA15 PE=2 SV=2	GATA15
C2S51_000388	29.8745	25.2128	26.4988	16.4124	3.40243	5.54363	TF	HB-BELL	sp|Q9LZM8|BLH9_ARATH BEL1-like homeodomain protein 9 OS=Arabidopsis thaliana OX=3702 GN=BLH9 PE=1 SV=1	BLH9
C2S51_033090	4.31214	35.4867	71.64	71.8371	592.522	435.318	TF	AP2/ERF-ERF	sp|P61827|DRE2G_ARATH Dehydration-responsive element-binding protein 2G OS=Arabidopsis thaliana OX=3702 GN=DREB2G PE=1 SV=1	DREB2G
C2S51_033132	7.2043	4.12604	3.23745	3.51273	0.202028	0.283893	TF	HB-HD-ZIP	sp|Q9SE43|REV_ARATH Homeobox-leucine zipper protein REVOLUTA OS=Arabidopsis thaliana OX=3702 GN=REV PE=1 SV=2	REV
C2S51_033137	54.4297	45.31	35.8034	172.319	34.3369	28.2305	TF	C2C2-GATA	sp|Q9SV30|GATA8_ARATH GATA transcription factor 8 OS=Arabidopsis thaliana OX=3702 GN=GATA8 PE=1 SV=1	GATA8
C2S51_033185	2.38574	2.74748	1.76452	5.22411	1.08807	0.757486	TF	MYB	sp|P81392|MYB06_ANTMA Myb-related protein 306 OS=Antirrhinum majus OX=4151 GN=MYB306 PE=2 SV=1	MYB306
C2S51_033214	2.65191	0.49023	1.4477	0.598864	0.029562	0	TF	NAC	sp|Q9FLR3|NAC79_ARATH NAC domain-containing protein 79 OS=Arabidopsis thaliana OX=3702 GN=NAC079 PE=2 SV=1	NAC079
C2S51_033225	2.554	3.1005	1.43663	1.55284	0.583933	1.6612	TF	HB-WOX	sp|Q6X7K0|WOX1_ARATH WUSCHEL-related homeobox 1 OS=Arabidopsis thaliana OX=3702 GN=WOX1 PE=2 SV=2	WOX1
C2S51_033302	6.57774	8.04378	2.53712	35.0021	1.34785	4.45595	TF	WRKY	sp|Q9SUP6|WRK53_ARATH Probable WRKY transcription factor 53 OS=Arabidopsis thaliana OX=3702 GN=WRKY53 PE=1 SV=1	WRKY53
C2S51_033305	17.9408	19.16	15.6177	40.1837	10.1386	21.4396	TF	AP2/ERF-ERF	sp|Q9C7W2|ERF61_ARATH Ethylene-responsive transcription factor ERF061 OS=Arabidopsis thaliana OX=3702 GN=ERF061 PE=2 SV=1	ERF061
C2S51_033323	4.11729	2.78924	2.29605	2.56052	9.21615	20.9058	TF	AP2/ERF-ERF	sp|Q9SUQ2|CRF2_ARATH Ethylene-responsive transcription factor CRF2 OS=Arabidopsis thaliana OX=3702 GN=CRF2 PE=1 SV=1	CRF2
C2S51_033436	31.0039	20.9151	20.0023	9.21859	1.46065	1.6199	TF	HB-HD-ZIP	sp|Q8LAT0|ATB20_ARATH Homeobox-leucine zipper protein ATHB-20 OS=Arabidopsis thaliana OX=3702 GN=ATHB-20 PE=1 SV=2	ATHB-20
C2S51_033449	11.9948	6.20441	4.94346	3.51738	0.305343	0.857858	TF	MYB	sp|F4IRB4|MYB88_ARATH Transcription factor MYB88 OS=Arabidopsis thaliana OX=3702 GN=MYB88 PE=1 SV=1	MYB88
C2S51_033452	2.94927	3.27809	1.88644	4.01816	0.780948	1.27015	TF	bHLH	sp|Q8GW32|PRE6_ARATH Transcription factor PRE6 OS=Arabidopsis thaliana OX=3702 GN=PRE6 PE=1 SV=1	PRE6
C2S51_033456	17.9005	9.49214	9.13324	7.61865	0.22354	0.473025	TF	TCP	sp|Q93Z00|TCP14_ARATH Transcription factor TCP14 OS=Arabidopsis thaliana OX=3702 GN=TCP14 PE=1 SV=1	TCP14
C2S51_033463	5.61586	3.46273	7.87817	5.72011	8.97937	10.7223	TF	zf-HD	sp|Q9SEZ1|ZHD11_ARATH Zinc-finger homeodomain protein 11 OS=Arabidopsis thaliana OX=3702 GN=ZHD11 PE=1 SV=1	ZHD11
C2S51_033468	0.947359	2.47088	4.97907	6.98818	5.73814	4.62255	TF	GARP-G2-like	sp|F4I274|PHL8_ARATH Myb family transcription factor PHL8 OS=Arabidopsis thaliana OX=3702 GN=PHL8 PE=2 SV=1	PHL8
C2S51_033471	0.761184	0.708332	0.2327	0.722203	0	0	TF	MYB	sp|Q9SEZ4|MY105_ARATH Transcription factor MYB105 OS=Arabidopsis thaliana OX=3702 GN=MYB105 PE=1 SV=1	MYB105
C2S51_033476	0.169895	1.12361	1.07427	1.57605	1.87477	1.14932	TF	MYB	sp|Q9LXF1|MYB16_ARATH Transcription factor MYB16 OS=Arabidopsis thaliana OX=3702 GN=MYB16 PE=2 SV=1	MYB16
C2S51_033491	8.19593	5.92697	4.09744	12.3461	0.720544	2.14485	TF	WRKY	sp|Q9C983|WRK57_ARATH Probable WRKY transcription factor 57 OS=Arabidopsis thaliana OX=3702 GN=WRKY57 PE=2 SV=1	WRKY57
C2S51_033541	3.28018	2.0891	0.997351	3.61091	0.138082	0.396046	TF	MYB	sp|Q9C9G7|MYB62_ARATH Transcription factor MYB62 OS=Arabidopsis thaliana OX=3702 GN=MYB62 PE=2 SV=1	MYB62
C2S51_033549	2.12647	1.50118	1.24127	1.12135	0	0	TF	LOB	sp|Q9M886|LBD41_ARATH LOB domain-containing protein 41 OS=Arabidopsis thaliana OX=3702 GN=LBD41 PE=2 SV=1	LBD41
C2S51_033550	0.433125	0.121606	0.315609	0.627138	0.045568	0.0252227	TF	C2C2-CO-like	sp|Q8RWD0|COL16_ARATH Zinc finger protein CONSTANS-LIKE 16 OS=Arabidopsis thaliana OX=3702 GN=COL16 PE=1 SV=2	COL16
C2S51_033569	3.44106	3.33347	3.36313	5.22441	0.500692	0.79198	TF	GARP-G2-like	sp|Q9FPE8|HHO3_ARATH Transcription factor HHO3 OS=Arabidopsis thaliana OX=3702 GN=HHO3 PE=1 SV=1	HHO3
C2S51_033571	3.80905	2.11148	3.55258	12.3947	0.0232307	0.709935	TF	AP2/ERF-RAV	sp|Q9ZWM9|RAV1_ARATH AP2/ERF and B3 domain-containing transcription factor RAV1 OS=Arabidopsis thaliana OX=3702 GN=RAV1 PE=1 SV=1	RAV1
C2S51_033612	44.4727	26.6462	17.4441	17.4343	0.442057	1.48982	TF	MADS-MIKC	sp|Q6E6S7|AP1_VITVI Agamous-like MADS-box protein AP1 OS=Vitis vinifera OX=29760 GN=AP1 PE=2 SV=1	AP1
C2S51_033613	31.7708	22.7607	18.9223	21.4205	1.78375	2.51878	TF	MADS-MIKC	sp|K4BND8|MADS4_SOLLC MADS-box protein 04g005320 OS=Solanum lycopersicum OX=4081 GN=Solyc04g005320 PE=3 SV=1	Solyc04g005320
C2S51_033615	6.79103	3.65397	3.30206	0.0933735	0.0513264	0	TF	C2C2-YABBY	sp|Q76EJ0|YABDL_ORYSJ Protein DROOPING LEAF OS=Oryza sativa subsp. japonica OX=39947 GN=DL PE=1 SV=1	DL
C2S51_033651	0.108694	0.0812717	0.0292044	0.424941	0.0524477	0.0793752	TF	WRKY	sp|Q9SHB5|WRK55_ARATH WRKY transcription factor 55 OS=Arabidopsis thaliana OX=3702 GN=WRKY55 PE=2 SV=1	WRKY55
C2S51_033661	10.0688	7.07406	4.7051	3.87511	0.463831	0.598504	TF	bZIP	sp|Q6S4P4|RF2B_ORYSJ Transcription factor RF2b OS=Oryza sativa subsp. japonica OX=39947 GN=RF2b PE=1 SV=2	RF2b
C2S51_033704	6.96908	9.64053	6.58892	26.9637	20.4505	31.4708	TF	AP2/ERF-ERF	sp|Q8LFR2|DRE2C_ARATH Dehydration-responsive element-binding protein 2C OS=Arabidopsis thaliana OX=3702 GN=DREB2C PE=2 SV=2	DREB2C
C2S51_033725	4.08447	3.20326	1.35398	0.813749	0	0.162019	TF	LOB	sp|Q9SRL8|LBD21_ARATH LOB domain-containing protein 21 OS=Arabidopsis thaliana OX=3702 GN=LBD21 PE=2 SV=1	LBD21
C2S51_033749	59.7725	100.902	36.8528	140.031	9.33175	24.5191	TF	C3H	sp|Q9XEE6|C3H29_ARATH Zinc finger CCCH domain-containing protein 29 OS=Arabidopsis thaliana OX=3702 GN=At2g40140 PE=1 SV=1	At2g40140
C2S51_033763	7.51945	4.32557	3.80663	2.70611	0.0339247	0.440188	TF	MYB	sp|Q8S9H7|DIV_ANTMA Transcription factor DIVARICATA OS=Antirrhinum majus OX=4151 GN=DIVARICATA PE=2 SV=1	DIVARICATA
C2S51_033800	0.429483	1.06156	1.41191	0.732535	1.26695	1.71799	TF	LOB	sp|Q9SLB6|LBD17_ARATH LOB domain-containing protein 17 OS=Arabidopsis thaliana OX=3702 GN=LBD17 PE=2 SV=1	LBD17
C2S51_033932	5.56459	3.00372	3.00618	0.785146	0.225406	0.317386	TF	NF-YB	sp|O04027|NFYB4_ARATH Nuclear transcription factor Y subunit B-4 OS=Arabidopsis thaliana OX=3702 GN=NFYB4 PE=1 SV=1	NFYB4
C2S51_034054	8.32274	4.84043	4.39506	2.30631	8.227	11.4378	TF	WRKY	sp|Q9ZUU0|WRK44_ARATH WRKY transcription factor 44 OS=Arabidopsis thaliana OX=3702 GN=WRKY44 PE=1 SV=2	WRKY44
C2S51_034071	14.6428	16.7808	13.7496	14.1241	3.93004	4.54769	TF	C2H2	sp|Q700D2|IDD10_ARATH Zinc finger protein JACKDAW OS=Arabidopsis thaliana OX=3702 GN=JKD PE=1 SV=1	JKD
C2S51_034126	1.90725	2.03738	1.49762	1.28295	0.118373	0.187723	TF	C2H2	sp|Q681X4|ZAT5_ARATH Zinc finger protein ZAT5 OS=Arabidopsis thaliana OX=3702 GN=ZAT5 PE=2 SV=1	ZAT5
C2S51_034140	9.29403	5.29007	4.35189	3.18978	0.319779	0.634861	TF	PLATZ	sp|Q1G3Q4|RITF1_ARATH Protein RGF1 INDUCIBLE TRANSCRIPTION FACTOR 1 OS=Arabidopsis thaliana OX=3702 GN=RITF1 PE=1 SV=1	RITF1
C2S51_034174	5.28762	4.93101	3.5646	3.01383	0.771139	1.00608	TF	Trihelix	sp|Q9LZS0|PTL_ARATH Trihelix transcription factor PTL OS=Arabidopsis thaliana OX=3702 GN=PTL PE=1 SV=1	PTL
C2S51_034230	1.94478	1.73058	3.44915	6.48287	9.72424	17.3019	TF	B3	sp|Q8GYJ2|Y2608_ARATH B3 domain-containing protein At2g36080 OS=Arabidopsis thaliana OX=3702 GN=ARF31 PE=2 SV=1	ARF31
C2S51_034239	9.72525	9.82499	8.3944	6.12678	0.782356	0.864369	TF	OFP	sp|Q3EAL1|OFP6_ARATH Transcription repressor OFP6 OS=Arabidopsis thaliana OX=3702 GN=OFP6 PE=1 SV=1	OFP6
C2S51_034244	0.0498899	0.107844	0.378614	0.59425	0	0.0929208	TF	NF-YA	sp|Q9M9X4|NFYA2_ARATH Nuclear transcription factor Y subunit A-2 OS=Arabidopsis thaliana OX=3702 GN=NFYA2 PE=1 SV=1	NFYA2
C2S51_034260	9.22237	7.02053	6.97234	17.686	1.92284	3.64626	TF	E2F-DP	sp|Q9FNY0|E2FA_ARATH Transcription factor E2FA OS=Arabidopsis thaliana OX=3702 GN=E2FA PE=1 SV=1	E2FA
C2S51_034420	15.1752	9.97083	17.1043	19.9781	30.594	37.4295	TF	MYB	sp|Q9FNN6|SRM1_ARATH Transcription factor SRM1 OS=Arabidopsis thaliana OX=3702 GN=SRM1 PE=1 SV=1	SRM1
C2S51_034456	0.610634	0.157259	0.711521	0.775475	0.488185	0.62796	TF	NAC	sp|Q9FLJ2|NC100_ARATH NAC domain-containing protein 100 OS=Arabidopsis thaliana OX=3702 GN=NAC100 PE=2 SV=1	NAC100
C2S51_034505	6.14819	4.69976	6.07523	5.44553	7.57011	9.28551	TF	bHLH	sp|Q9CAA4|BIM2_ARATH Transcription factor BIM2 OS=Arabidopsis thaliana OX=3702 GN=BIM2 PE=1 SV=1	BIM2
C2S51_034513	1.58964	0.306904	2.16227	0.590594	0	0	TF	C2C2-CO-like	sp|Q96502|COL2_ARATH Zinc finger protein CONSTANS-LIKE 2 OS=Arabidopsis thaliana OX=3702 GN=COL2 PE=1 SV=1	COL2
C2S51_034577	8.63196	4.93416	6.28802	2.99972	16.4402	9.15047	TF	C3H	sp|O82199|C3H20_ARATH Zinc finger CCCH domain-containing protein 20 OS=Arabidopsis thaliana OX=3702 GN=At2g19810 PE=2 SV=1	At2g19810
C2S51_034609	14.0138	4.00576	7.43172	1.3011	3.57063	5.49064	TF	HSF	sp|P41152|HSF30_SOLPE Heat shock factor protein HSF30 OS=Solanum peruvianum OX=4082 GN=HSF30 PE=2 SV=1	HSF30
C2S51_034636	0.876568	0.239777	0.453673	1.74209	1.56547	2.42058	TF	B3	-	-
C2S51_034678	4.77604	6.09296	2.25238	1.91168	1.57307	0.966337	TF	OFP	sp|Q3E9B4|OFP8_ARATH Transcription repressor OFP8 OS=Arabidopsis thaliana OX=3702 GN=OFP8 PE=1 SV=1	OFP8
C2S51_034686	11.1695	12.4393	5.22706	10.0755	0.636924	1.00308	TF	C2C2-YABBY	sp|Q8GW46|YAB5_ARATH Axial regulator YABBY 5 OS=Arabidopsis thaliana OX=3702 GN=YAB5 PE=1 SV=1	YAB5
C2S51_034704	2.12424	0.922494	1.23796	1.06706	0	0.329577	TF	LOB	sp|Q9FML4|LOB_ARATH Protein LATERAL ORGAN BOUNDARIES OS=Arabidopsis thaliana OX=3702 GN=LOB PE=1 SV=1	LOB
C2S51_034707	74.4564	45.8843	31.9734	16.9126	0.995293	1.10112	TF	MYB	sp|Q8LPH6|MYB86_ARATH Transcription factor MYB86 OS=Arabidopsis thaliana OX=3702 GN=MYB86 PE=2 SV=1	MYB86
C2S51_034750	236.028	152.893	121.039	86.8752	16.6809	19.2618	TF	B3-ARF	sp|Q2LAJ3|ARF2A_SOLLC Auxin response factor 2A OS=Solanum lycopersicum OX=4081 GN=ARF2A PE=1 SV=1	ARF2A
C2S51_034763	1.47514	5.35342	4.72462	5.88692	5.64115	4.75604	TF	Tify	sp|Q9LVI4|TIF6B_ARATH Protein TIFY 6B OS=Arabidopsis thaliana OX=3702 GN=TIFY6B PE=1 SV=1	TIFY6B
C2S51_031627	13.037	8.10908	6.87264	4.25587	0.618551	1.22272	TF	GRAS	sp|Q9SZF7|SHR_ARATH Protein SHORT-ROOT OS=Arabidopsis thaliana OX=3702 GN=SHR PE=1 SV=1	SHR
C2S51_031649	19.734	58.7626	108.644	133.712	289.604	251.58	TF	GRF	sp|Q6ZIK5|GRF4_ORYSJ Growth-regulating factor 4 OS=Oryza sativa subsp. japonica OX=39947 GN=GRF4 PE=1 SV=1	GRF4
C2S51_031716	2.12002	3.51532	2.26864	2.84345	4.38944	4.47116	TF	MADS-MIKC	sp|A2RVQ5|AGL16_ARATH Agamous-like MADS-box protein AGL16 OS=Arabidopsis thaliana OX=3702 GN=AGL16 PE=1 SV=1	AGL16
C2S51_031795	10.7372	7.90486	10.3772	6.51963	18.9877	26.1434	TF	Trihelix	sp|Q9FFG0|ENAP2_ARATH Trihelix transcription factor ENAP2 OS=Arabidopsis thaliana OX=3702 GN=ENAP2 PE=1 SV=1	ENAP2
C2S51_031851	2.68343	2.48804	1.33357	2.00565	0.271663	0.184025	TF	AP2/ERF-AP2	sp|Q38914|ANT_ARATH AP2-like ethylene-responsive transcription factor ANT OS=Arabidopsis thaliana OX=3702 GN=ANT PE=1 SV=2	ANT
C2S51_031860	78.1509	75.1331	80.3083	75.6155	19.4241	21.6505	TF	HB-HD-ZIP	sp|P46604|HAT22_ARATH Homeobox-leucine zipper protein HAT22 OS=Arabidopsis thaliana OX=3702 GN=HAT22 PE=1 SV=1	HAT22
C2S51_031884	52.379	45.4667	16.1308	11.1984	0	0.291935	TF	bHLH	sp|Q9LSL1|BH093_ARATH Transcription factor bHLH93 OS=Arabidopsis thaliana OX=3702 GN=BHLH93 PE=1 SV=1	BHLH93
C2S51_031894	8.75667	4.51738	3.0825	1.5239	0	0	TF	MYB	sp|Q9ZTC3|MYB90_ARATH Transcription factor MYB90 OS=Arabidopsis thaliana OX=3702 GN=MYB90 PE=1 SV=1	MYB90
C2S51_031922	28.7143	1.96195	1.35306	3.51882	0	0	TF	C3H	sp|A2ZVY5|C3H9_ORYSJ Zinc finger CCCH domain-containing protein 9 OS=Oryza sativa subsp. japonica OX=39947 GN=Os01g0645000 PE=2 SV=1	Os01g0645000
C2S51_031941	19.7888	29.5829	26.5013	170.755	10.2588	25.3099	TF	LOB	sp|Q9M886|LBD41_ARATH LOB domain-containing protein 41 OS=Arabidopsis thaliana OX=3702 GN=LBD41 PE=2 SV=1	LBD41
C2S51_032020	1.40639	0.724514	0.777693	2.52758	0.933213	0.991131	TF	MYB	sp|Q9C7U7|MYB20_ARATH Transcription factor MYB20 OS=Arabidopsis thaliana OX=3702 GN=MYB20 PE=2 SV=1	MYB20
C2S51_032034	1.69579	1.71154	1.0497	1.63553	0.0287408	0.145296	TF	C2C2-Dof	sp|Q9LSL6|DOF57_ARATH Dof zinc finger protein DOF5.7 OS=Arabidopsis thaliana OX=3702 GN=DOF5.7 PE=2 SV=1	DOF5.7
C2S51_032049	3.9275	2.22383	1.84992	1.85717	0.116592	0.277499	TF	MADS-MIKC	sp|Q9FUY6|JOIN_SOLLC MADS-box protein JOINTLESS OS=Solanum lycopersicum OX=4081 GN=J PE=1 SV=1	J
C2S51_032050	1.75338	3.27285	3.99703	1.72609	2.54019	3.07444	TF	bHLH	sp|Q9S7Y1|BH030_ARATH Transcription factor bHLH30 OS=Arabidopsis thaliana OX=3702 GN=BHLH30 PE=1 SV=1	BHLH30
C2S51_032063	1.40375	1.02096	1.0362	1.14037	0.034489	0.0340039	TF	bHLH	sp|Q9SK91|BH094_ARATH Transcription factor bHLH94 OS=Arabidopsis thaliana OX=3702 GN=BHLH94 PE=1 SV=2	BHLH94
C2S51_032067	51.1964	43.9728	31.6376	20.5976	5.34472	9.3754	TF	HB-other	sp|P46667|ATHB5_ARATH Homeobox-leucine zipper protein ATHB-5 OS=Arabidopsis thaliana OX=3702 GN=ATHB-5 PE=1 SV=1	ATHB-5
C2S51_032079	44.6027	6.09757	12.488	4.64696	0	0	TF	MYB	sp|Q9S9Z2|MYB93_ARATH Transcription factor MYB93 OS=Arabidopsis thaliana OX=3702 GN=MYB93 PE=1 SV=1	MYB93
C2S51_032111	1.77906	1.1868	1.32746	1.53401	0.106349	0.348051	TF	bZIP	sp|Q39237|TGA1_ARATH Transcription factor TGA1 OS=Arabidopsis thaliana OX=3702 GN=TGA1 PE=1 SV=2	TGA1
C2S51_032132	3.08891	2.64524	1.87003	2.83783	0.129866	0.35612	TF	LOB	sp|Q9SN23|LBD38_ARATH LOB domain-containing protein 38 OS=Arabidopsis thaliana OX=3702 GN=LBD38 PE=1 SV=1	LBD38
C2S51_032159	11.8253	5.69314	8.46995	8.19665	1.22311	2.01975	TF	WRKY	sp|O22176|WRK15_ARATH Probable WRKY transcription factor 15 OS=Arabidopsis thaliana OX=3702 GN=WRKY15 PE=2 SV=1	WRKY15
C2S51_032164	0.111619	0.896957	3.07802	4.17968	22.58	26.2793	TF	AP2/ERF-ERF	sp|O22174|ERF08_ARATH Ethylene-responsive transcription factor ERF008 OS=Arabidopsis thaliana OX=3702 GN=ERF008 PE=2 SV=1	ERF008
C2S51_032165	8.81361	6.84363	5.2852	4.15839	1.2825	1.58234	TF	AP2/ERF-AP2	sp|P47927|AP2_ARATH Floral homeotic protein APETALA 2 OS=Arabidopsis thaliana OX=3702 GN=AP2 PE=1 SV=1	AP2
C2S51_032172	11.9112	13.8024	12.6282	18.6558	4.14206	3.6378	TF	bHLH	sp|Q9FUA4|SPT_ARATH Transcription factor SPATULA OS=Arabidopsis thaliana OX=3702 GN=SPT PE=1 SV=1	SPT
C2S51_032191	59.6688	41.0556	36.5925	34.7034	8.0617	8.93869	TF	HSF	sp|P22335|HSF24_SOLPE Heat shock factor protein HSF24 OS=Solanum peruvianum OX=4082 GN=HSF24 PE=2 SV=1	HSF24
C2S51_032225	10.8218	0.152322	17.1051	12.1274	6.00068	12.2018	TF	GARP-G2-like	sp|Q8GUN5|PHL1_ARATH Protein PHR1-LIKE 1 OS=Arabidopsis thaliana OX=3702 GN=PHL1 PE=1 SV=1	PHL1
C2S51_032271	48.475	38.196	26.4015	57.9114	8.95087	8.97244	TF	C2C2-GATA	sp|Q9SV30|GATA8_ARATH GATA transcription factor 8 OS=Arabidopsis thaliana OX=3702 GN=GATA8 PE=1 SV=1	GATA8
C2S51_032330	17.0602	4.15538	40.3626	12.3337	1.83883	7.38072	TF	HB-HD-ZIP	sp|P46897|ATHB7_ARATH Homeobox-leucine zipper protein ATHB-7 OS=Arabidopsis thaliana OX=3702 GN=ATHB-7 PE=1 SV=2	ATHB-7
C2S51_032456	70.171	47.8013	45.5427	31.2162	8.53806	9.18458	TF	bZIP	sp|Q99090|CPRF2_PETCR Light-inducible protein CPRF2 OS=Petroselinum crispum OX=4043 GN=CPRF2 PE=2 SV=2	CPRF2
C2S51_032488	2.96816	2.16884	0.910474	3.06471	0	0.103158	TF	MYB-related	sp|Q8VZQ2|MYB61_ARATH Transcription factor MYB61 OS=Arabidopsis thaliana OX=3702 GN=MYB61 PE=2 SV=1	MYB61
C2S51_032568	0.430706	1.12553	0.811102	16.8062	0.483952	1.61625	TF	WRKY	sp|O04609|WRK22_ARATH WRKY transcription factor 22 OS=Arabidopsis thaliana OX=3702 GN=WRKY22 PE=2 SV=1	WRKY22
C2S51_032608	3.96931	5.95651	1.95437	4.63502	0.258253	0.452032	TF	AP2/ERF-ERF	sp|Q9FK12|CRF3_ARATH Ethylene-responsive transcription factor CRF3 OS=Arabidopsis thaliana OX=3702 GN=CRF3 PE=1 SV=1	CRF3
C2S51_032671	9.62857	5.9807	3.86212	2.07005	0.270258	0.329758	TF	GARP-G2-like	sp|C0SVS4|PHLB_ARATH Myb family transcription factor PHL11 OS=Arabidopsis thaliana OX=3702 GN=PHL11 PE=1 SV=1	PHL11
C2S51_032677	23.0459	48.7212	58.1215	56.0895	81.9029	83.1148	TF	GRF	sp|Q6ZIK5|GRF4_ORYSJ Growth-regulating factor 4 OS=Oryza sativa subsp. japonica OX=39947 GN=GRF4 PE=1 SV=1	GRF4
C2S51_032755	31.924	32.1167	21.3545	61.6918	8.97359	19.455	TF	WRKY	sp|Q9SV15|WRK11_ARATH Probable WRKY transcription factor 11 OS=Arabidopsis thaliana OX=3702 GN=WRKY11 PE=2 SV=2	WRKY11
C2S51_032767	0.0693568	0	0	0.113571	1.05812	1.05568	TF	MADS-M-type	sp|Q9FKK2|AGL62_ARATH Agamous-like MADS-box protein AGL62 OS=Arabidopsis thaliana OX=3702 GN=AGL62 PE=1 SV=1	AGL62
C2S51_032772	95.1237	68.9368	80.3747	41.2614	6.25305	9.40829	TF	C2C2-CO-like	sp|Q940T9|COL4_ARATH Zinc finger protein CONSTANS-LIKE 4 OS=Arabidopsis thaliana OX=3702 GN=COL4 PE=2 SV=2	COL4
C2S51_032845	1.90608	0.881245	1.31746	0.328828	0	0.243596	TF	WRKY	sp|Q9FLX8|WRK27_ARATH Probable WRKY transcription factor 27 OS=Arabidopsis thaliana OX=3702 GN=WRKY27 PE=2 SV=1	WRKY27
C2S51_032872	0.959924	4.05326	5.78788	5.82678	5.77429	4.98743	TF	bHLH	sp|Q700C7|SPCH_ARATH Transcription factor SPEECHLESS OS=Arabidopsis thaliana OX=3702 GN=SPCH PE=1 SV=1	SPCH
C2S51_032873	7.71266	3.81664	1.09354	26.0243	0.387881	1.03433	TF	WRKY	sp|Q9FL62|WRK30_ARATH Probable WRKY transcription factor 30 OS=Arabidopsis thaliana OX=3702 GN=WRKY30 PE=1 SV=1	WRKY30
C2S51_032917	3.21593	3.71636	4.15049	4.80946	6.24351	5.83851	TF	NF-YC	sp|Q655V5|NFYC4_ORYSJ Nuclear transcription factor Y subunit C-4 OS=Oryza sativa subsp. japonica OX=39947 GN=NFYC4 PE=1 SV=1	NFYC4
C2S51_032924	0.884756	0.300165	1.0009	0.64957	0	0.0657237	TF	bHLH	sp|Q9FLI1|BH036_ARATH Transcription factor bHLH36 OS=Arabidopsis thaliana OX=3702 GN=BHLH36 PE=2 SV=1	BHLH36
C2S51_032939	13.7547	13.2483	8.91251	6.66921	1.71915	3.27845	TF	C2H2	sp|Q8H1F5|IDD7_ARATH Protein indeterminate-domain 7 OS=Arabidopsis thaliana OX=3702 GN=IDD7 PE=2 SV=1	IDD7
C2S51_032941	8.93414	18.6522	4.56882	138.232	0.984558	0.513936	TF	HSF	sp|P41152|HSF30_SOLPE Heat shock factor protein HSF30 OS=Solanum peruvianum OX=4082 GN=HSF30 PE=2 SV=1	HSF30
C2S51_032959	6.44952	8.59329	3.08537	5.62596	0.11592	0.676256	TF	WRKY	sp|Q8VWQ5|WRK50_ARATH Probable WRKY transcription factor 50 OS=Arabidopsis thaliana OX=3702 GN=WRKY50 PE=2 SV=1	WRKY50
C2S51_033010	20.6596	19.2325	12.8796	7.19376	2.1253	4.49211	TF	bZIP	sp|Q9SM50|HY5_SOLLC Transcription factor HY5 OS=Solanum lycopersicum OX=4081 GN=HY5 PE=2 SV=1	HY5
C2S51_033032	44.7118	26.2707	26.3651	20.3676	4.48603	4.34584	TF	HB-KNOX	sp|O04136|KNAP3_MALDO Homeobox protein knotted-1-like 3 OS=Malus domestica OX=3750 PE=2 SV=1	-
C2S51_000346	35.5939	30.5006	26.9868	15.4279	3.05666	5.2918	TF	HB-BELL	sp|Q9LZM8|BLH9_ARATH BEL1-like homeodomain protein 9 OS=Arabidopsis thaliana OX=3702 GN=BLH9 PE=1 SV=1	BLH9
C2S51_029680	1.41082	3.32601	1.61062	2.70608	1.12147	1.24677	TF	LOB	sp|O04479|AS2_ARATH Protein ASYMMETRIC LEAVES 2 OS=Arabidopsis thaliana OX=3702 GN=AS2 PE=1 SV=1	AS2
C2S51_029685	0.617579	3.48785	8.72851	9.74146	88.4472	61.8297	TF	AP2/ERF-ERF	sp|P61827|DRE2G_ARATH Dehydration-responsive element-binding protein 2G OS=Arabidopsis thaliana OX=3702 GN=DREB2G PE=1 SV=1	DREB2G
C2S51_029725	3.42235	2.19945	1.66703	2.01573	0.414904	0.566463	TF	HB-HD-ZIP	sp|Q9SE43|REV_ARATH Homeobox-leucine zipper protein REVOLUTA OS=Arabidopsis thaliana OX=3702 GN=REV PE=1 SV=2	REV
C2S51_029730	39.2872	37.166	28.45	134.208	26.9262	23.4474	TF	C2C2-GATA	sp|Q9SV30|GATA8_ARATH GATA transcription factor 8 OS=Arabidopsis thaliana OX=3702 GN=GATA8 PE=1 SV=1	GATA8
C2S51_029787	1.46009	2.18877	0.747056	5.57191	0.424217	0.325281	TF	MYB	sp|P81392|MYB06_ANTMA Myb-related protein 306 OS=Antirrhinum majus OX=4151 GN=MYB306 PE=2 SV=1	MYB306
C2S51_029825	2.33536	0.746941	0.965791	0.764005	0	0	TF	NAC	sp|Q9FLR3|NAC79_ARATH NAC domain-containing protein 79 OS=Arabidopsis thaliana OX=3702 GN=NAC079 PE=2 SV=1	NAC079
C2S51_029938	6.93511	9.97607	2.23515	45.3828	1.59578	4.31261	TF	WRKY	sp|Q9SUP6|WRK53_ARATH Probable WRKY transcription factor 53 OS=Arabidopsis thaliana OX=3702 GN=WRKY53 PE=1 SV=1	WRKY53
C2S51_029942	16.7282	14.6999	20.5127	29.2653	2.70847	6.55991	TF	AP2/ERF-ERF	sp|Q9C7W2|ERF61_ARATH Ethylene-responsive transcription factor ERF061 OS=Arabidopsis thaliana OX=3702 GN=ERF061 PE=2 SV=1	ERF061
C2S51_029961	3.08535	2.08648	2.04283	2.00268	5.60092	9.87723	TF	AP2/ERF-ERF	sp|Q9SUQ2|CRF2_ARATH Ethylene-responsive transcription factor CRF2 OS=Arabidopsis thaliana OX=3702 GN=CRF2 PE=1 SV=1	CRF2
C2S51_029980	0	0	0	0	0.307573	0.0981468	TF	MYB	sp|Q9C7U7|MYB20_ARATH Transcription factor MYB20 OS=Arabidopsis thaliana OX=3702 GN=MYB20 PE=2 SV=1	MYB20
C2S51_029982	10.11	6.04135	6.28941	4.68723	1.25702	1.59076	TF	GARP-ARR-B	sp|Q5N6V8|ORR26_ORYSJ Two-component response regulator ORR26 OS=Oryza sativa subsp. japonica OX=39947 GN=RR26 PE=3 SV=2	RR26
C2S51_030044	40.5432	20.4006	24.1283	11.9415	0.912029	4.51552	TF	HB-KNOX	sp|Q84JS6|KNAT6_ARATH Homeobox protein knotted-1-like 6 OS=Arabidopsis thaliana OX=3702 GN=KNAT6 PE=1 SV=1	KNAT6
C2S51_030102	24.8589	18.6095	17.5538	5.52531	0.698035	0.533955	TF	HB-HD-ZIP	sp|Q8LAT0|ATB20_ARATH Homeobox-leucine zipper protein ATHB-20 OS=Arabidopsis thaliana OX=3702 GN=ATHB-20 PE=1 SV=2	ATHB-20
C2S51_030108	13.1238	10.9386	8.25168	5.51199	0.646626	1.61252	TF	MYB	sp|F4IRB4|MYB88_ARATH Transcription factor MYB88 OS=Arabidopsis thaliana OX=3702 GN=MYB88 PE=1 SV=1	MYB88
C2S51_030109	5.0319	8.40254	10.2771	12.5961	16.0169	15.2712	TF	HB-HD-ZIP	sp|Q8LC03|ATB13_ARATH Homeobox-leucine zipper protein ATHB-13 OS=Arabidopsis thaliana OX=3702 GN=ATHB-13 PE=2 SV=2	ATHB-13
C2S51_030113	10.3185	6.83685	6.66269	5.87865	0.313162	0.639403	TF	bHLH	sp|Q8GW32|PRE6_ARATH Transcription factor PRE6 OS=Arabidopsis thaliana OX=3702 GN=PRE6 PE=1 SV=1	PRE6
C2S51_030116	5.12093	3.79743	3.80669	1.4263	0.102287	0.204024	TF	TCP	sp|Q93Z00|TCP14_ARATH Transcription factor TCP14 OS=Arabidopsis thaliana OX=3702 GN=TCP14 PE=1 SV=1	TCP14
C2S51_030125	8.98538	4.78025	8.10925	4.84066	10.6596	15.0484	TF	zf-HD	sp|Q9SEZ1|ZHD11_ARATH Zinc-finger homeodomain protein 11 OS=Arabidopsis thaliana OX=3702 GN=ZHD11 PE=1 SV=1	ZHD11
C2S51_030131	1.49891	0.897641	0.405752	0.768438	0.0243923	0	TF	MYB	sp|Q9SEZ4|MY105_ARATH Transcription factor MYB105 OS=Arabidopsis thaliana OX=3702 GN=MYB105 PE=1 SV=1	MYB105
C2S51_030135	12.7657	8.62074	20.0828	15.6806	7.15936	7.56135	TF	NAC	sp|K4BNG7|NAP2_SOLLC NAC domain-containing protein 2 OS=Solanum lycopersicum OX=4081 GN=NAP2 PE=2 SV=1	NAP2
C2S51_030137	0.337069	0.857994	2.54903	2.13308	3.2741	2.32283	TF	MYB	sp|Q9LXF1|MYB16_ARATH Transcription factor MYB16 OS=Arabidopsis thaliana OX=3702 GN=MYB16 PE=2 SV=1	MYB16
C2S51_030152	2.45507	1.8266	1.93753	3.81446	2.30882	1.95889	TF	WRKY	sp|O22900|WRK23_ARATH WRKY transcription factor 23 OS=Arabidopsis thaliana OX=3702 GN=WRKY23 PE=2 SV=1	WRKY23
C2S51_030153	4.81959	4.86421	3.74087	1.95534	2.1139	1.05228	TF	C2H2	sp|Q9M202|ZAT9_ARATH Zinc finger protein ZAT9 OS=Arabidopsis thaliana OX=3702 GN=ZAT9 PE=2 SV=1	ZAT9
C2S51_030203	4.30684	2.30119	1.21269	1.95868	0.108701	0.497022	TF	MYB	sp|Q9C9G7|MYB62_ARATH Transcription factor MYB62 OS=Arabidopsis thaliana OX=3702 GN=MYB62 PE=2 SV=1	MYB62
C2S51_030210	3.15431	2.92975	2.68985	1.7219	0.039	0.251311	TF	LOB	sp|Q9M886|LBD41_ARATH LOB domain-containing protein 41 OS=Arabidopsis thaliana OX=3702 GN=LBD41 PE=2 SV=1	LBD41
C2S51_030211	1.04289	0.800457	0.506377	0.621192	0.0493208	0.167662	TF	C2C2-CO-like	sp|Q8RWD0|COL16_ARATH Zinc finger protein CONSTANS-LIKE 16 OS=Arabidopsis thaliana OX=3702 GN=COL16 PE=1 SV=2	COL16
C2S51_030221	6.61328	4.09053	3.71292	3.86824	0.785443	0.848696	TF	HSF	sp|Q9LV52|HSFC1_ARATH Heat stress transcription factor C-1 OS=Arabidopsis thaliana OX=3702 GN=HSFC1 PE=1 SV=1	HSFC1
C2S51_030234	3.85078	3.40291	2.73462	6.64002	0.285214	0.87909	TF	GARP-G2-like	sp|Q9FPE8|HHO3_ARATH Transcription factor HHO3 OS=Arabidopsis thaliana OX=3702 GN=HHO3 PE=1 SV=1	HHO3
C2S51_030236	4.44677	2.66016	1.91826	9.12926	0.124365	0.47715	TF	AP2/ERF-RAV	sp|Q9ZWM9|RAV1_ARATH AP2/ERF and B3 domain-containing transcription factor RAV1 OS=Arabidopsis thaliana OX=3702 GN=RAV1 PE=1 SV=1	RAV1
C2S51_030241	3.47287	3.31724	2.00488	2.24313	0.308361	0.367825	TF	bHLH	sp|Q9S7Y1|BH030_ARATH Transcription factor bHLH30 OS=Arabidopsis thaliana OX=3702 GN=BHLH30 PE=1 SV=1	BHLH30
C2S51_030287	42.2518	28.5926	29.8681	30.3966	1.93878	4.25856	TF	MADS-MIKC	sp|K4BND8|MADS4_SOLLC MADS-box protein 04g005320 OS=Solanum lycopersicum OX=4081 GN=Solyc04g005320 PE=3 SV=1	Solyc04g005320
C2S51_030290	5.43132	3.75591	3.86972	1.43996	2.42099	2.45412	TF	SBP	sp|Q94JW8|SPL6_ARATH Squamosa promoter-binding-like protein 6 OS=Arabidopsis thaliana OX=3702 GN=SPL6 PE=1 SV=2	SPL6
C2S51_030321	6.86846	10.6808	7.03	29.3265	19.7608	35.7101	TF	AP2/ERF-ERF	sp|Q8LFR2|DRE2C_ARATH Dehydration-responsive element-binding protein 2C OS=Arabidopsis thaliana OX=3702 GN=DREB2C PE=2 SV=2	DREB2C
C2S51_030360	8.98926	7.39538	5.59463	5.06482	0.371638	0.520668	TF	bZIP	sp|Q6S4P4|RF2B_ORYSJ Transcription factor RF2b OS=Oryza sativa subsp. japonica OX=39947 GN=RF2b PE=1 SV=2	RF2b
C2S51_030369	0	0.048922	0	0.352148	0	0.050611	TF	WRKY	sp|Q9SHB5|WRK55_ARATH WRKY transcription factor 55 OS=Arabidopsis thaliana OX=3702 GN=WRKY55 PE=2 SV=1	WRKY55
C2S51_030394	0.0653829	1.16246	2.85925	3.83461	4.21241	2.74244	TF	HB-WOX	sp|Q6X7K0|WOX1_ARATH WUSCHEL-related homeobox 1 OS=Arabidopsis thaliana OX=3702 GN=WOX1 PE=2 SV=2	WOX1
C2S51_030413	9.44023	18.0919	16.9469	19.1492	26.3203	29.7536	TF	AP2/ERF-ERF	sp|A0MES8|ABI4_ARATH Ethylene-responsive transcription factor ABI4 OS=Arabidopsis thaliana OX=3702 GN=ABI4 PE=1 SV=2	ABI4
C2S51_030442	41.2625	73.3495	29.9012	97.3348	11.238	24.2954	TF	C3H	sp|Q9XEE6|C3H29_ARATH Zinc finger CCCH domain-containing protein 29 OS=Arabidopsis thaliana OX=3702 GN=At2g40140 PE=1 SV=1	At2g40140
C2S51_030461	9.28091	6.29756	4.6144	3.60869	0.0311439	0.368471	TF	MYB	sp|Q8S9H7|DIV_ANTMA Transcription factor DIVARICATA OS=Antirrhinum majus OX=4151 GN=DIVARICATA PE=2 SV=1	DIVARICATA
C2S51_030464	86.7303	56.199	49.3186	56.1595	14.8857	18.226	TF	LIM	sp|Q9M047|WLI2B_ARATH LIM domain-containing protein WLIM2b OS=Arabidopsis thaliana OX=3702 GN=WLIM2B PE=1 SV=1	WLIM2B
C2S51_030469	2.48023	2.14747	2.41826	0.993713	2.31575	2.68263	TF	MYB	sp|O04192|MYB25_ARATH Transcription factor MYB25 OS=Arabidopsis thaliana OX=3702 GN=MYB25 PE=2 SV=1	MYB25
C2S51_030543	8.18016	6.45973	5.18589	4.83282	3.69518	8.89007	TF	DDT	sp|F4JRF5|RLT3_ARATH Homeobox-DDT domain protein RLT3 OS=Arabidopsis thaliana OX=3702 GN=RLT3 PE=3 SV=1	RLT3
C2S51_030670	2.46059	1.72158	1.17991	1.38234	0.0635	0.058853	TF	ULT	sp|Q8GZA8|ULT1_ARATH Protein ULTRAPETALA 1 OS=Arabidopsis thaliana OX=3702 GN=ULT1 PE=1 SV=1	ULT1
C2S51_030770	14.0441	6.62223	7.97996	4.15614	6.91683	8.70947	TF	WRKY	sp|Q9ZUU0|WRK44_ARATH WRKY transcription factor 44 OS=Arabidopsis thaliana OX=3702 GN=WRKY44 PE=1 SV=2	WRKY44
C2S51_030791	9.29731	6.55557	7.63856	7.64685	1.32659	2.5566	TF	C2H2	sp|Q700D2|IDD10_ARATH Zinc finger protein JACKDAW OS=Arabidopsis thaliana OX=3702 GN=JKD PE=1 SV=1	JKD
C2S51_030821	3.45683	2.90469	3.36026	5.47435	1.62412	3.35746	TF	TCP	sp|Q9SJK7|TCP11_ARATH Transcription factor TCP11 OS=Arabidopsis thaliana OX=3702 GN=TCP11 PE=1 SV=1	TCP11
C2S51_030858	1.18049	0.545675	1.18538	4.43845	6.46248	5.76965	TF	FAR1	sp|Q9SZL8|FRS5_ARATH Protein FAR1-RELATED SEQUENCE 5 OS=Arabidopsis thaliana OX=3702 GN=FRS5 PE=1 SV=1	FRS5
C2S51_030897	56.3532	47.9777	31.2784	211.242	5.83881	3.65428	TF	Trihelix	-	-
C2S51_030919	1.18549	0.775617	0.694741	0.376133	0	0.140221	TF	Trihelix	sp|Q9LZS0|PTL_ARATH Trihelix transcription factor PTL OS=Arabidopsis thaliana OX=3702 GN=PTL PE=1 SV=1	PTL
C2S51_030978	2.33367	2.40793	4.35483	6.46969	12.3157	19.2869	TF	B3	sp|Q8GYJ2|Y2608_ARATH B3 domain-containing protein At2g36080 OS=Arabidopsis thaliana OX=3702 GN=ARF31 PE=2 SV=1	ARF31
C2S51_030993	7.40942	4.93926	6.26204	1.46961	0.899294	0.550999	TF	OFP	sp|Q9FMC8|OPF13_ARATH Transcription repressor OFP13 OS=Arabidopsis thaliana OX=3702 GN=OFP13 PE=1 SV=1	OFP13
C2S51_030994	7.37072	7.86622	6.7611	3.96023	0.64068	0.870849	TF	OFP	sp|Q3EAL1|OFP6_ARATH Transcription repressor OFP6 OS=Arabidopsis thaliana OX=3702 GN=OFP6 PE=1 SV=1	OFP6
C2S51_031003	94.4862	67.6205	63.7971	54.8857	14.4942	19.0237	TF	HB-BELL	sp|Q9SJ56|BLH1_ARATH BEL1-like homeodomain protein 1 OS=Arabidopsis thaliana OX=3702 GN=BLH1 PE=1 SV=1	BLH1
C2S51_031020	10.5634	8.93369	9.10296	20.1799	6.02361	7.16514	TF	E2F-DP	sp|Q9FNY0|E2FA_ARATH Transcription factor E2FA OS=Arabidopsis thaliana OX=3702 GN=E2FA PE=1 SV=1	E2FA
C2S51_031130	26.71	12.1558	7.46176	6.96394	0.848169	0.760436	TF	MYB-related	sp|Q8S9H7|DIV_ANTMA Transcription factor DIVARICATA OS=Antirrhinum majus OX=4151 GN=DIVARICATA PE=2 SV=1	DIVARICATA
C2S51_031189	18.4418	9.44266	19.2057	22.607	32.0648	46.085	TF	MYB	sp|Q9FNN6|SRM1_ARATH Transcription factor SRM1 OS=Arabidopsis thaliana OX=3702 GN=SRM1 PE=1 SV=1	SRM1
C2S51_031227	7.20568	6.16116	7.06409	5.98245	11.2905	10.6004	TF	zf-HD	sp|Q9LHF0|ZHD9_ARATH Zinc-finger homeodomain protein 9 OS=Arabidopsis thaliana OX=3702 GN=ZHD9 PE=1 SV=1	ZHD9
C2S51_031232	0.14291	0.302023	0.753383	1.01518	0.65197	2.40081	TF	NAC	sp|Q9FLJ2|NC100_ARATH NAC domain-containing protein 100 OS=Arabidopsis thaliana OX=3702 GN=NAC100 PE=2 SV=1	NAC100
C2S51_031290	1.52686	0.53508	2.64673	0.473577	0	0	TF	C2C2-CO-like	sp|Q96502|COL2_ARATH Zinc finger protein CONSTANS-LIKE 2 OS=Arabidopsis thaliana OX=3702 GN=COL2 PE=1 SV=1	COL2
C2S51_031342	6.59018	14.1576	7.47017	6.81421	0.495268	2.07126	TF	GARP-G2-like	sp|Q9FPE8|HHO3_ARATH Transcription factor HHO3 OS=Arabidopsis thaliana OX=3702 GN=HHO3 PE=1 SV=1	HHO3
C2S51_031372	8.98275	4.05536	7.7174	2.31295	15.6104	9.9842	TF	C3H	sp|O82199|C3H20_ARATH Zinc finger CCCH domain-containing protein 20 OS=Arabidopsis thaliana OX=3702 GN=At2g19810 PE=2 SV=1	At2g19810
C2S51_031411	8.2661	1.82885	4.28883	0.425435	2.91291	4.56106	TF	HSF	sp|P41152|HSF30_SOLPE Heat shock factor protein HSF30 OS=Solanum peruvianum OX=4082 GN=HSF30 PE=2 SV=1	HSF30
C2S51_031444	7.66577	3.77394	8.73351	7.37388	3.81267	4.12325	TF	Alfin-like	sp|Q5XEM9|ALFL5_ARATH PHD finger protein ALFIN-LIKE 5 OS=Arabidopsis thaliana OX=3702 GN=AL5 PE=2 SV=1	AL5
C2S51_031485	2.58099	3.37876	1.41432	2.52603	4.66422	3.49465	TF	OFP	sp|Q9ZU65|OFP7_ARATH Transcription repressor OFP7 OS=Arabidopsis thaliana OX=3702 GN=OFP7 PE=2 SV=1	OFP7
C2S51_031495	13.0384	16.1167	5.54367	11.5856	1.02558	0.673769	TF	C2C2-YABBY	sp|Q8GW46|YAB5_ARATH Axial regulator YABBY 5 OS=Arabidopsis thaliana OX=3702 GN=YAB5 PE=1 SV=1	YAB5
C2S51_031509	66.9185	43.8942	25.6965	17.2381	1.85571	1.59534	TF	MYB	sp|Q8LPH6|MYB86_ARATH Transcription factor MYB86 OS=Arabidopsis thaliana OX=3702 GN=MYB86 PE=2 SV=1	MYB86
C2S51_031581	0.533069	1.69853	1.64446	1.46503	0.980428	1.14278	TF	Tify	sp|Q9LVI4|TIF6B_ARATH Protein TIFY 6B OS=Arabidopsis thaliana OX=3702 GN=TIFY6B PE=1 SV=1	TIFY6B
C2S51_027925	13.5353	16.01	5.85197	35.1256	4.07648	11.8063	TF	WRKY	sp|Q8S8P5|WRK33_ARATH Probable WRKY transcription factor 33 OS=Arabidopsis thaliana OX=3702 GN=WRKY33 PE=1 SV=2	WRKY33
C2S51_027958	0.388357	0.228469	0.0599763	0.334825	0.0274061	0.0337741	TF	RWP-RK	sp|Q5NB82|NLP3_ORYSJ Protein NLP3 OS=Oryza sativa subsp. japonica OX=39947 GN=NLP3 PE=3 SV=1	NLP3
C2S51_027959	0.373037	0.498469	0.00894534	0.0842909	0.515566	0.114368	TF	RWP-RK	sp|Q8RWY4|NLP6_ARATH Protein NLP6 OS=Arabidopsis thaliana OX=3702 GN=NLP6 PE=2 SV=2	NLP6
C2S51_027960	0.241448	0.157948	0.0901337	0.226591	0.0202544	0.0140383	TF	RWP-RK	sp|Q8RWY4|NLP6_ARATH Protein NLP6 OS=Arabidopsis thaliana OX=3702 GN=NLP6 PE=2 SV=2	NLP6
C2S51_028022	0.11174	0.112372	0.0258276	0.222076	0	0.0248137	TF	RWP-RK	sp|Q8RWY4|NLP6_ARATH Protein NLP6 OS=Arabidopsis thaliana OX=3702 GN=NLP6 PE=2 SV=2	NLP6
C2S51_028038	6.38253	8.30885	10.8636	8.07161	13.4714	12.4925	TF	GRAS	sp|O80933|SCL9_ARATH Scarecrow-like protein 9 OS=Arabidopsis thaliana OX=3702 GN=SCL9 PE=2 SV=1	SCL9
C2S51_028042	16.5778	25.3926	18.3435	23.3079	6.91799	7.04859	TF	MYB	sp|O80931|AS1_ARATH Transcription factor AS1 OS=Arabidopsis thaliana OX=3702 GN=AS1 PE=1 SV=1	AS1
C2S51_028096	0.0546619	0.52141	0.920836	0.757814	3.11969	2.30293	TF	MYB	sp|Q9LE63|MY106_ARATH Transcription factor MYB106 OS=Arabidopsis thaliana OX=3702 GN=MYB106 PE=2 SV=1	MYB106
C2S51_028103	0.710615	0.633279	0.436279	0.713153	0.0605872	0.0842299	TF	MYB	sp|Q9SEZ4|MY105_ARATH Transcription factor MYB105 OS=Arabidopsis thaliana OX=3702 GN=MYB105 PE=1 SV=1	MYB105
C2S51_028105	12.9936	8.61784	15.0885	11.2376	0.806939	0.938317	TF	C2C2-Dof	sp|Q8W1E3|CDF1_ARATH Cyclic dof factor 1 OS=Arabidopsis thaliana OX=3702 GN=CDF1 PE=1 SV=2	CDF1
C2S51_028116	0.525252	1.56064	2.27737	2.37769	0.937418	0.88395	TF	zf-HD	sp|Q9SEZ1|ZHD11_ARATH Zinc-finger homeodomain protein 11 OS=Arabidopsis thaliana OX=3702 GN=ZHD11 PE=1 SV=1	ZHD11
C2S51_028211	180.626	190.154	182.146	153.229	47.8983	49.5191	TF	Tify	sp|Q84R94|TI10A_ORYSJ Protein TIFY 10a OS=Oryza sativa subsp. japonica OX=39947 GN=TIFY10A PE=1 SV=1	TIFY10A
C2S51_028264	14.105	13.7107	10.6704	31.3583	3.00626	3.98593	TF	bHLH	sp|A0A3Q7H216|MTB3_SOLLC Transcription factor MTB3 OS=Solanum lycopersicum OX=4081 GN=MTB3 PE=2 SV=1	MTB3
C2S51_028307	6.75791	1.95945	2.3158	4.6068	0.489466	0.270132	TF	bZIP	sp|Q9FMC2|BZP43_ARATH Basic leucine zipper 43 OS=Arabidopsis thaliana OX=3702 GN=BZIP43 PE=1 SV=1	BZIP43
C2S51_028372	2.81211	2.08151	2.00353	0.858621	2.42988	2.6961	TF	C2H2	sp|Q9M202|ZAT9_ARATH Zinc finger protein ZAT9 OS=Arabidopsis thaliana OX=3702 GN=ZAT9 PE=2 SV=1	ZAT9
C2S51_028373	10.6554	9.11846	9.06877	19.5844	1.58032	2.82715	TF	WRKY	sp|Q9C983|WRK57_ARATH Probable WRKY transcription factor 57 OS=Arabidopsis thaliana OX=3702 GN=WRKY57 PE=2 SV=1	WRKY57
C2S51_028416	9.21156	8.0597	5.55621	5.47801	0.196477	0.838824	TF	NF-YC	sp|Q9W256|DPOE4_DROME DNA polymerase epsilon subunit 4 OS=Drosophila melanogaster OX=7227 GN=PolE4 PE=2 SV=1	PolE4
C2S51_028421	58.5285	46.7152	52.2361	33.3783	65.3539	75.371	TF	Trihelix	sp|Q8VZI9|ENAP1_ARATH Trihelix transcription factor ENAP1 OS=Arabidopsis thaliana OX=3702 GN=ENAP1 PE=1 SV=1	ENAP1
C2S51_028447	6.84424	3.65224	2.22679	5.76566	0.138952	0.407769	TF	AP2/ERF-AP2	sp|Q8H443|AP23_ORYSJ APETALA2-like protein 3 OS=Oryza sativa subsp. japonica OX=39947 GN=AP2-3 PE=1 SV=1	AP2-3
C2S51_028479	1.44613	1.35857	1.63113	3.43309	0.165309	0.683884	TF	TCP	sp|Q9SJK7|TCP11_ARATH Transcription factor TCP11 OS=Arabidopsis thaliana OX=3702 GN=TCP11 PE=1 SV=1	TCP11
C2S51_028494	5.01078	3.41402	3.364	1.10539	0.492279	0.7165	TF	MYB	sp|Q9FKL2|MYB36_ARATH Transcription factor MYB36 OS=Arabidopsis thaliana OX=3702 GN=MYB36 PE=1 SV=1	MYB36
C2S51_028541	23.3832	17.0718	17.159	11.0633	1.05034	2.07307	TF	Trihelix	sp|Q9LZS0|PTL_ARATH Trihelix transcription factor PTL OS=Arabidopsis thaliana OX=3702 GN=PTL PE=1 SV=1	PTL
C2S51_028545	5.34956	9.74802	5.60147	34.7128	2.63654	4.1381	TF	HSF	sp|Q8GYY1|HSFA3_ARATH Heat stress transcription factor A-3 OS=Arabidopsis thaliana OX=3702 GN=HSFA3 PE=1 SV=2	HSFA3
C2S51_028547	39.745	18.4692	17.4089	17.0663	8.51718	10.2895	TF	C2H2	sp|Q6V9I6|HDT1_SOLCH Histone deacetylase HDT1 OS=Solanum chacoense OX=4108 GN=HDT1 PE=2 SV=1	HDT1
C2S51_028554	0.0997417	0	0.412507	0	0.925136	0.119728	TF	zf-HD	sp|Q9SB61|ZHD2_ARATH Zinc-finger homeodomain protein 2 OS=Arabidopsis thaliana OX=3702 GN=ZHD1 PE=1 SV=1	ZHD1
C2S51_028562	1.18934	7.37978	25.8489	23.2687	214.798	202.378	TF	bZIP	sp|Q9SJN0|ABI5_ARATH Protein ABSCISIC ACID-INSENSITIVE 5 OS=Arabidopsis thaliana OX=3702 GN=ABI5 PE=1 SV=1	ABI5
C2S51_028567	1.55488	1.56398	0.343258	0.885938	0.329462	0.102815	TF	GARP-G2-like	sp|Q9SQQ9|PHL9_ARATH Myb-related protein 2 OS=Arabidopsis thaliana OX=3702 GN=MYR2 PE=1 SV=1	MYR2
C2S51_028594	2.14222	2.73106	1.01876	0.680867	0	0	TF	OFP	sp|Q9FMC8|OPF13_ARATH Transcription repressor OFP13 OS=Arabidopsis thaliana OX=3702 GN=OFP13 PE=1 SV=1	OFP13
C2S51_028661	33.6675	24.7853	29.0737	4.64006	0.968598	1.36159	TF	bHLH	sp|Q2HIV9|BH035_ARATH Transcription factor bHLH35 OS=Arabidopsis thaliana OX=3702 GN=BHLH35 PE=2 SV=1	BHLH35
C2S51_028706	0.464032	0.453435	0.522224	0.820221	5.42868	7.23533	TF	LIM	sp|Q94JX5|WLIM1_ARATH LIM domain-containing protein WLIM1 OS=Arabidopsis thaliana OX=3702 GN=WLIM1 PE=1 SV=1	WLIM1
C2S51_028720	6.27272	5.05702	2.76855	3.54525	0.0486614	0.154698	TF	E2F-DP	sp|Q8LSZ4|E2FE_ARATH E2F transcription factor-like E2FE OS=Arabidopsis thaliana OX=3702 GN=E2FE PE=1 SV=1	E2FE
C2S51_028726	121.97	71.2829	121.972	49.1371	12.0641	21.5079	TF	MYB-related	sp|Q2V9B0|MY1R1_SOLTU Transcription factor MYB1R1 OS=Solanum tuberosum OX=4113 PE=2 SV=1	-
C2S51_028810	3.38435	3.74106	0.743277	0.846587	0	0.0270828	TF	C2C2-CO-like	sp|Q8RWD0|COL16_ARATH Zinc finger protein CONSTANS-LIKE 16 OS=Arabidopsis thaliana OX=3702 GN=COL16 PE=1 SV=2	COL16
C2S51_028822	10.9433	4.21318	5.29925	1.27616	0.249399	0.115569	TF	C2C2-Dof	sp|Q8LDR0|DOF54_ARATH Dof zinc finger protein DOF5.4 OS=Arabidopsis thaliana OX=3702 GN=DOF5.4 PE=2 SV=2	DOF5.4
C2S51_028826	75.8992	51.1883	52.7907	28.1998	1.66436	7.76819	TF	MADS-MIKC	sp|Q42429|AGL8_SOLTU Agamous-like MADS-box protein AGL8 homolog OS=Solanum tuberosum OX=4113 PE=2 SV=1	-
C2S51_028848	3.17346	0.687222	1.1378	0.296679	0	0.0476938	TF	C2H2	sp|Q9M202|ZAT9_ARATH Zinc finger protein ZAT9 OS=Arabidopsis thaliana OX=3702 GN=ZAT9 PE=2 SV=1	ZAT9
C2S51_028890	5.15405	2.27173	5.16607	4.23157	0.696495	0.871365	TF	C2C2-Dof	sp|Q93ZL5|CDF2_ARATH Cyclic dof factor 2 OS=Arabidopsis thaliana OX=3702 GN=CDF2 PE=1 SV=2	CDF2
C2S51_028901	11.5657	15.1009	14.0639	4.24298	0.103467	4.38651	TF	zf-HD	sp|Q9LJW5|MIF2_ARATH Mini zinc finger protein 2 OS=Arabidopsis thaliana OX=3702 GN=MIF2 PE=1 SV=1	MIF2
C2S51_028903	21.5867	18.4277	12.8167	17.8559	4.32156	5.1998	TF	MYB	sp|P81392|MYB06_ANTMA Myb-related protein 306 OS=Antirrhinum majus OX=4151 GN=MYB306 PE=2 SV=1	MYB306
C2S51_029015	2.61028	2.15728	1.58532	0.864852	0.689628	2.0334	TF	OFP	sp|Q9ZU65|OFP7_ARATH Transcription repressor OFP7 OS=Arabidopsis thaliana OX=3702 GN=OFP7 PE=2 SV=1	OFP7
C2S51_029021	17.0743	11.8517	14.6109	8.15938	0.708523	2.30885	TF	GRAS	sp|O23210|SCL15_ARATH Scarecrow-like protein 15 OS=Arabidopsis thaliana OX=3702 GN=SCL15 PE=1 SV=3	SCL15
C2S51_029024	4.20963	1.46969	1.91316	2.04442	0.0480874	0.573441	TF	HB-other	sp|O23208|ATB40_ARATH Homeobox-leucine zipper protein ATHB-40 OS=Arabidopsis thaliana OX=3702 GN=ATHB-40 PE=2 SV=3	ATHB-40
C2S51_029042	80.6424	78.4369	67.9091	368.365	13.9444	15.0571	TF	LOB	sp|Q9M886|LBD41_ARATH LOB domain-containing protein 41 OS=Arabidopsis thaliana OX=3702 GN=LBD41 PE=2 SV=1	LBD41
C2S51_029066	25.7746	1.65389	2.03025	1.47754	0	0.029054	TF	C3H	sp|A2ZVY5|C3H9_ORYSJ Zinc finger CCCH domain-containing protein 9 OS=Oryza sativa subsp. japonica OX=39947 GN=Os01g0645000 PE=2 SV=1	Os01g0645000
C2S51_029105	67.6628	32.1284	22.5089	17.3862	0.0327888	0.236083	TF	MYB-related	sp|Q8S9H7|DIV_ANTMA Transcription factor DIVARICATA OS=Antirrhinum majus OX=4151 GN=DIVARICATA PE=2 SV=1	DIVARICATA
C2S51_029117	18.265	13.2974	9.33866	7.31299	1.99078	2.84418	TF	B3-ARF	sp|Q9FGV1|ARFH_ARATH Auxin response factor 8 OS=Arabidopsis thaliana OX=3702 GN=ARF8 PE=1 SV=2	ARF8
C2S51_029163	0.927518	0.468565	0.80281	1.21267	0.047663	0.105529	TF	AP2/ERF-ERF	sp|Q8LDC8|ERF92_ARATH Ethylene-responsive transcription factor 1B OS=Arabidopsis thaliana OX=3702 GN=ERF1B PE=1 SV=2	ERF1B
C2S51_029198	29.6972	29.9255	21.1104	7.83806	3.69638	5.47778	TF	GRAS	sp|Q7Y1B6|GAI_SOLLC DELLA protein GAI OS=Solanum lycopersicum OX=4081 GN=GAI PE=2 SV=1	GAI
C2S51_029210	8.62091	18.1402	24.4382	21.6837	100.1	106.632	TF	AP2/ERF-AP2	sp|Q52QU2|AIL6_ARATH AP2-like ethylene-responsive transcription factor AIL6 OS=Arabidopsis thaliana OX=3702 GN=AIL6 PE=2 SV=1	AIL6
C2S51_029218	4.13021	0.923021	9.44313	11.1675	0.370108	6.37182	TF	MADS-MIKC	sp|Q9FVC1|SVP_ARATH MADS-box protein SVP OS=Arabidopsis thaliana OX=3702 GN=SVP PE=1 SV=1	SVP
C2S51_029235	2.0151	4.04219	4.2687	7.0994	6.49246	5.50221	TF	zf-HD	sp|A2Z259|ZHD1_ORYSI Zinc-finger homeodomain protein 1 OS=Oryza sativa subsp. indica OX=39946 GN=ZHD1 PE=3 SV=1	ZHD1
C2S51_029246	77.8714	77.4441	40.9982	16.4379	4.2643	5.42616	TF	HB-HD-ZIP	sp|P46668|ATHB6_ARATH Homeobox-leucine zipper protein ATHB-6 OS=Arabidopsis thaliana OX=3702 GN=ATHB-6 PE=1 SV=1	ATHB-6
C2S51_029304	1.68129	1.80238	4.09008	2.60485	1.88277	3.59299	TF	bZIP	sp|Q39237|TGA1_ARATH Transcription factor TGA1 OS=Arabidopsis thaliana OX=3702 GN=TGA1 PE=1 SV=2	TGA1
C2S51_029332	2.16243	2.38228	2.11784	6.7934	1.86001	2.12977	TF	WRKY	sp|Q9SVB7|WRK13_ARATH Probable WRKY transcription factor 13 OS=Arabidopsis thaliana OX=3702 GN=WRKY13 PE=1 SV=1	WRKY13
C2S51_029338	0.195455	0.295014	3.16308	0.916715	0.0951643	0.198509	TF	AP2/ERF-ERF	sp|Q9FGF8|ABR1_ARATH Ethylene-responsive transcription factor ABR1 OS=Arabidopsis thaliana OX=3702 GN=ABR1 PE=2 SV=1	ABR1
C2S51_029361	30.4182	27.804	21.3104	16.8775	4.12268	3.7912	TF	C2C2-GATA	sp|Q9FH57|GATA5_ARATH GATA transcription factor 5 OS=Arabidopsis thaliana OX=3702 GN=GATA5 PE=2 SV=1	GATA5
C2S51_029365	1.82523	2.36251	1.96747	1.31258	0.140843	0.279118	TF	SRS	sp|Q9XGX0|SHI_ARATH Protein SHORT INTERNODES OS=Arabidopsis thaliana OX=3702 GN=SHI PE=1 SV=1	SHI
C2S51_029406	0.439735	0.437194	0.844524	0.486511	0	0.100161	TF	AP2/ERF-ERF	sp|Q38914|ANT_ARATH AP2-like ethylene-responsive transcription factor ANT OS=Arabidopsis thaliana OX=3702 GN=ANT PE=1 SV=2	ANT
C2S51_029419	2.87498	3.41145	7.40561	8.58492	10.0615	7.74652	TF	MYB-related	sp|Q6WS85|SMH1_MAIZE Single myb histone 1 OS=Zea mays OX=4577 GN=SMH1 PE=2 SV=1	SMH1
C2S51_029434	32.9081	28.4075	24.3072	17.1307	0.785703	1.73131	TF	LOB	sp|Q9SN23|LBD38_ARATH LOB domain-containing protein 38 OS=Arabidopsis thaliana OX=3702 GN=LBD38 PE=1 SV=1	LBD38
C2S51_029438	71.1834	60.9632	45.0157	35.7923	10.0738	8.55968	TF	AP2/ERF-AP2	sp|P47927|AP2_ARATH Floral homeotic protein APETALA 2 OS=Arabidopsis thaliana OX=3702 GN=AP2 PE=1 SV=1	AP2
C2S51_029617	23.5606	52.0499	46.6575	64.1729	56.8689	57.4211	TF	C2C2-GATA	sp|Q8LG10|GAT15_ARATH GATA transcription factor 15 OS=Arabidopsis thaliana OX=3702 GN=GATA15 PE=2 SV=2	GATA15
C2S51_000312	14.3232	33.0982	29.1596	49.7313	20.2115	15.1172	TF	LOB	sp|Q9CA30|LBD42_ARATH LOB domain-containing protein 42 OS=Arabidopsis thaliana OX=3702 GN=LBD42 PE=1 SV=1	LBD42
C2S51_026371	14.7058	9.19632	6.78274	11.4242	0.766482	1.15918	TF	WRKY	sp|Q9FGZ4|WRK48_ARATH Probable WRKY transcription factor 48 OS=Arabidopsis thaliana OX=3702 GN=WRKY48 PE=2 SV=1	WRKY48
C2S51_026407	2.4333	0.908755	10.9089	14.2339	0.63539	6.50098	TF	bZIP	sp|Q9LZP8|BZP53_ARATH bZIP transcription factor 53 OS=Arabidopsis thaliana OX=3702 GN=BZIP53 PE=1 SV=1	BZIP53
C2S51_026423	34.447	31.7663	20.4837	23.0512	7.06164	15.0832	TF	C2C2-GATA	sp|Q8LG10|GAT15_ARATH GATA transcription factor 15 OS=Arabidopsis thaliana OX=3702 GN=GATA15 PE=2 SV=2	GATA15
C2S51_026430	10.5215	15.34	11.7841	17.0603	2.8617	4.00786	TF	GARP-ARR-B	sp|Q940D0|ARR1_ARATH Two-component response regulator ARR1 OS=Arabidopsis thaliana OX=3702 GN=ARR1 PE=1 SV=2	ARR1
C2S51_026532	15.6127	13.8738	11.273	14.2871	4.09405	5.31873	TF	C3H	sp|Q5NAW2|C3H6_ORYSJ Zinc finger CCCH domain-containing protein 6 OS=Oryza sativa subsp. japonica OX=39947 GN=Os01g0258700 PE=2 SV=2	Os01g0258700
C2S51_026623	3.41466	0.742333	1.58625	1.93841	0.188695	0.130953	TF	bHLH	sp|Q9M8K6|MUTE_ARATH Transcription factor MUTE OS=Arabidopsis thaliana OX=3702 GN=MUTE PE=2 SV=1	MUTE
C2S51_026700	11.4731	11.0373	7.59028	7.22723	0.616534	0.779616	TF	CPP	sp|F4JIF5|TCX2_ARATH Protein tesmin/TSO1-like CXC 2 OS=Arabidopsis thaliana OX=3702 GN=TCX2 PE=1 SV=1	TCX2
C2S51_026786	4.52012	3.28489	4.37826	1.6077	5.46892	4.8407	TF	bHLH	sp|Q8L467|BH104_ARATH Transcription factor bHLH104 OS=Arabidopsis thaliana OX=3702 GN=BHLH104 PE=1 SV=1	BHLH104
C2S51_026790	1.50492	1.06565	4.08151	1.3414	3.22653	5.03868	TF	AP2/ERF-ERF	sp|Q8LDC8|ERF92_ARATH Ethylene-responsive transcription factor 1B OS=Arabidopsis thaliana OX=3702 GN=ERF1B PE=1 SV=2	ERF1B
C2S51_026895	21.3215	23.1594	20.2755	17.8887	4.46565	6.45757	TF	GARP-G2-like	sp|Q94A57|PHL2_ARATH Protein PHR1-LIKE 2 OS=Arabidopsis thaliana OX=3702 GN=PHL2 PE=1 SV=1	PHL2
C2S51_026911	1.24332	2.1267	2.21142	7.1629	1.43402	1.89716	TF	MYB	sp|Q9LDR8|MY102_ARATH Transcription factor MYB102 OS=Arabidopsis thaliana OX=3702 GN=MYB102 PE=2 SV=1	MYB102
C2S51_026976	9.95581	7.48654	5.70694	2.62815	0.0912944	0.180021	TF	MYB-related	sp|Q8GW75|RADL5_ARATH Protein RADIALIS-like 5 OS=Arabidopsis thaliana OX=3702 GN=RL5 PE=3 SV=1	RL5
C2S51_026988	0.608114	0.434244	0.334052	0.664348	9.36059	16.4273	TF	RWP-RK	sp|O22864|NLP8_ARATH Protein NLP8 OS=Arabidopsis thaliana OX=3702 GN=NLP8 PE=2 SV=1	NLP8
C2S51_026997	61.2412	49.3421	54.5784	36.9194	0.443161	0.989466	TF	DBB	sp|Q96288|BBX24_ARATH B-box zinc finger protein 24 OS=Arabidopsis thaliana OX=3702 GN=BBX24 PE=1 SV=1	BBX24
C2S51_027009	0.381188	3.38376	4.67479	5.31159	3.51754	3.67819	TF	RWP-RK	sp|Q9M1B0|NLP9_ARATH Protein NLP9 OS=Arabidopsis thaliana OX=3702 GN=NLP9 PE=2 SV=1	NLP9
C2S51_027127	4.74702	5.25732	4.2911	3.01016	5.10414	5.23879	TF	FAR1	sp|Q9SSQ4|FRS6_ARATH Protein FAR1-RELATED SEQUENCE 6 OS=Arabidopsis thaliana OX=3702 GN=FRS6 PE=2 SV=1	FRS6
C2S51_027158	3.29453	2.71417	2.75746	1.83695	3.45967	3.40315	TF	NAC	sp|Q8H045|NAC54_ORYSJ NAC domain-containing protein 54 OS=Oryza sativa subsp. japonica OX=39947 GN=NAC54 PE=2 SV=1	NAC54
C2S51_027161	20.9917	4.69382	8.21397	3.10455	0.434295	0.278827	TF	MYB	sp|Q6R0C4|MYB52_ARATH Transcription factor MYB52 OS=Arabidopsis thaliana OX=3702 GN=MYB52 PE=2 SV=1	MYB52
C2S51_027169	50.062	33.475	32.5076	27.248	7.04015	9.94849	TF	Tify	sp|Q9LVI4|TIF6B_ARATH Protein TIFY 6B OS=Arabidopsis thaliana OX=3702 GN=TIFY6B PE=1 SV=1	TIFY6B
C2S51_027215	31.5787	7.69125	6.70836	5.48734	0.864064	0.987514	TF	MYB	sp|Q8LPH6|MYB86_ARATH Transcription factor MYB86 OS=Arabidopsis thaliana OX=3702 GN=MYB86 PE=2 SV=1	MYB86
C2S51_027259	2.84338	2.11248	1.29908	2.98674	0.0504717	0.38724	TF	TCP	sp|Q93Z00|TCP14_ARATH Transcription factor TCP14 OS=Arabidopsis thaliana OX=3702 GN=TCP14 PE=1 SV=1	TCP14
C2S51_027268	27.5829	20.4777	12.4875	4.52485	0.317085	0.489914	TF	MYB	sp|F4IRB4|MYB88_ARATH Transcription factor MYB88 OS=Arabidopsis thaliana OX=3702 GN=MYB88 PE=1 SV=1	MYB88
C2S51_027283	145.28	68.8464	82.1828	22.9126	11.3919	15.6286	TF	HB-HD-ZIP	sp|P46667|ATHB5_ARATH Homeobox-leucine zipper protein ATHB-5 OS=Arabidopsis thaliana OX=3702 GN=ATHB-5 PE=1 SV=1	ATHB-5
C2S51_027312	89.7973	56.938	71.5993	51.7178	5.86115	15.1335	TF	MYB-related	sp|Q9LVS0|KUA1_ARATH Transcription factor KUA1 OS=Arabidopsis thaliana OX=3702 GN=KUA1 PE=1 SV=1	KUA1
C2S51_027409	4.00029	1.71331	1.37975	1.6647	0.229109	0.0359169	TF	MADS-MIKC	sp|Q9FIS1|AGL42_ARATH MADS-box protein AGL42 OS=Arabidopsis thaliana OX=3702 GN=AGL42 PE=1 SV=1	AGL42
C2S51_027423	1.11793	1.56033	1.70154	5.13809	0.50405	1.88701	TF	HSF	sp|Q9SCW4|HFB2A_ARATH Heat stress transcription factor B-2a OS=Arabidopsis thaliana OX=3702 GN=HSFB2A PE=2 SV=1	HSFB2A
C2S51_027467	1.70935	1.44472	1.17964	1.55876	0.11843	0.347415	TF	AP2/ERF-ERF	sp|Q9FK12|CRF3_ARATH Ethylene-responsive transcription factor CRF3 OS=Arabidopsis thaliana OX=3702 GN=CRF3 PE=1 SV=1	CRF3
C2S51_027522	7.81978	7.6107	7.83837	6.08668	8.20546	9.20242	TF	bZIP	sp|P43273|TGA2_ARATH Transcription factor TGA2 OS=Arabidopsis thaliana OX=3702 GN=TGA2 PE=1 SV=1	TGA2
C2S51_027570	30.4888	17.8054	17.6876	10.8732	0.129922	1.90566	TF	MYB	sp|Q9FNN6|SRM1_ARATH Transcription factor SRM1 OS=Arabidopsis thaliana OX=3702 GN=SRM1 PE=1 SV=1	SRM1
C2S51_027606	0.909303	1.09226	10.5128	13.6777	18.1368	15.7623	TF	C2H2	sp|O22759|IDD12_ARATH Protein indeterminate-domain 12 OS=Arabidopsis thaliana OX=3702 GN=IDD12 PE=2 SV=2	IDD12
C2S51_027621	32.0336	22.9631	20.1791	23.1131	5.60766	7.45883	TF	Trihelix	sp|Q8VZ20|ASR3_ARATH Trihelix transcription factor ASR3 OS=Arabidopsis thaliana OX=3702 GN=ASR3 PE=1 SV=1	ASR3
C2S51_027632	15.3509	4.21671	7.38673	14.7819	1.19212	1.47541	TF	Tify	sp|Q93ZM9|TIF9_ARATH Protein TIFY 9 OS=Arabidopsis thaliana OX=3702 GN=TIFY9 PE=1 SV=1	TIFY9
C2S51_027723	11.0003	27.0066	9.32744	21.4602	1.409	2.29001	TF	AP2/ERF-ERF	sp|Q40479|ERF2_TOBAC Ethylene-responsive transcription factor 2 OS=Nicotiana tabacum OX=4097 GN=ERF2 PE=2 SV=1	ERF2
C2S51_027817	7.06312	10.8351	11.4066	105.915	5.71828	11.8328	TF	GARP-G2-like	sp|Q9FPE8|HHO3_ARATH Transcription factor HHO3 OS=Arabidopsis thaliana OX=3702 GN=HHO3 PE=1 SV=1	HHO3
C2S51_027841	24.7076	42.2666	26.0056	23.9273	4.01592	4.671	TF	AP2/ERF-ERF	sp|Q9CA27|EF118_ARATH Ethylene-responsive transcription factor ERF118 OS=Arabidopsis thaliana OX=3702 GN=ERF118 PE=1 SV=1	ERF118
C2S51_027898	0.104222	0.207278	0	0.435854	0.04996	0.0252439	TF	C3H	sp|Q9C9F5|C3H15_ARATH Zinc finger CCCH domain-containing protein 15 OS=Arabidopsis thaliana OX=3702 GN=C3H15 PE=1 SV=1	C3H15
C2S51_023975	4.7517	5.51261	1.73854	3.00002	0.0441328	0.238299	TF	MADS-MIKC	sp|P23706|DEFA_ANTMA Floral homeotic protein DEFICIENS OS=Antirrhinum majus OX=4151 GN=DEFA PE=1 SV=1	DEFA
C2S51_024011	0.566159	1.03402	0.0456006	0.0964568	0.0207395	0.0168786	TF	B3	-	-
C2S51_024024	4.44339	4.79598	1.94193	1.30552	0.446165	0.418845	TF	C2C2-Dof	sp|Q84TE9|DOF53_ARATH Dof zinc finger protein DOF5.3 OS=Arabidopsis thaliana OX=3702 GN=DOF5.3 PE=2 SV=1	DOF5.3
C2S51_024039	3.05618	1.61964	8.61988	0.517195	0.0956815	0.273266	TF	HB-HD-ZIP	sp|Q01IK0|HOX22_ORYSI Homeobox-leucine zipper protein HOX22 OS=Oryza sativa subsp. indica OX=39946 GN=HOX22 PE=2 SV=2	HOX22
C2S51_024064	56.9796	79.8155	21.7725	19.0195	8.88086	8.50665	TF	NAC	sp|Q8GWK6|NC104_ARATH NAC domain-containing protein 104 OS=Arabidopsis thaliana OX=3702 GN=NAC104 PE=2 SV=1	NAC104
C2S51_024106	26.5904	41.5924	27.6788	137.133	21.5484	31.0538	TF	NAC	sp|Q9C598|NAC81_ARATH Protein ATAF2 OS=Arabidopsis thaliana OX=3702 GN=NAC081 PE=1 SV=1	NAC081
C2S51_024169	25.7843	26.8504	30.8422	30.8355	9.58927	17.0854	TF	C2H2	sp|Q944L3|IDD9_ARATH Zinc finger protein BALDIBIS OS=Arabidopsis thaliana OX=3702 GN=BIB PE=1 SV=1	BIB
C2S51_024191	9.38425	3.56703	1.58641	1.17219	0.0520225	0.256454	TF	LOB	sp|Q8LBW3|LBD12_ARATH LOB domain-containing protein 12 OS=Arabidopsis thaliana OX=3702 GN=LBD12 PE=1 SV=2	LBD12
C2S51_024225	8.73019	4.26922	7.33067	3.28219	0.152656	0.899291	TF	MYB	sp|Q4JL84|MYB59_ARATH Transcription factor MYB59 OS=Arabidopsis thaliana OX=3702 GN=MYB59 PE=2 SV=2	MYB59
C2S51_024268	59.1031	30.4951	31.444	16.5493	1.25981	4.0822	TF	MYB	sp|Q8S9H7|DIV_ANTMA Transcription factor DIVARICATA OS=Antirrhinum majus OX=4151 GN=DIVARICATA PE=2 SV=1	DIVARICATA
C2S51_024322	1.32076	0.960049	0.745223	0.69968	0	0	TF	OFP	sp|Q9LVL4|OFP3_ARATH Transcription repressor OFP3 OS=Arabidopsis thaliana OX=3702 GN=OFP3 PE=1 SV=1	OFP3
C2S51_024330	17.0428	15.0861	15.4137	12.7947	16.8425	18.3923	TF	MYB-related	sp|Q9M2X3|TRB3_ARATH Telomere repeat-binding factor 3 OS=Arabidopsis thaliana OX=3702 GN=TRB3 PE=1 SV=1	TRB3
C2S51_024437	1.21584	1.25154	1.76761	0.75275	3.87237	2.61184	TF	GRAS	sp|Q9LPR8|SCL3_ARATH Scarecrow-like protein 3 OS=Arabidopsis thaliana OX=3702 GN=SCL3 PE=1 SV=1	SCL3
C2S51_024442	10.339	8.15097	8.17329	6.43791	8.41827	6.80377	TF	bZIP	sp|Q8GTS1|BZP24_ARATH Basic leucine zipper 24 OS=Arabidopsis thaliana OX=3702 GN=BZIP24 PE=1 SV=1	BZIP24
C2S51_024448	17.5439	44.851	47.0232	40.3874	30.1122	20.9094	TF	MADS-MIKC	sp|Q39295|AGL15_BRANA Agamous-like MADS-box protein AGL15 OS=Brassica napus OX=3708 GN=AGL15 PE=3 SV=1	AGL15
C2S51_024493	9.98248	9.69426	8.67	7.47312	10.0062	10.1185	TF	GRAS	sp|Q9LPR8|SCL3_ARATH Scarecrow-like protein 3 OS=Arabidopsis thaliana OX=3702 GN=SCL3 PE=1 SV=1	SCL3
C2S51_024636	7.31807	5.49522	3.9373	13.549	0.797044	1.29426	TF	AP2/ERF-ERF	sp|O04682|PTI6_SOLLC Pathogenesis-related genes transcriptional activator PTI6 OS=Solanum lycopersicum OX=4081 GN=PTI6 PE=2 SV=1	PTI6
C2S51_024641	3.15851	3.44481	2.2877	2.02063	0.0572307	0.0790582	TF	B3	sp|Q9FHB2|Y5828_ARATH Putative B3 domain-containing protein At5g58280 OS=Arabidopsis thaliana OX=3702 GN=At5g58280 PE=3 SV=1	At5g58280
C2S51_024688	2.2435	2.70765	1.8034	4.85207	0.679027	1.93501	TF	GRAS	sp|Q9XE58|SCL14_ARATH Scarecrow-like protein 14 OS=Arabidopsis thaliana OX=3702 GN=SCL14 PE=1 SV=2	SCL14
C2S51_024691	0.416371	1.29385	2.11384	2.37267	2.22381	2.28927	TF	GRAS	sp|Q9XE58|SCL14_ARATH Scarecrow-like protein 14 OS=Arabidopsis thaliana OX=3702 GN=SCL14 PE=1 SV=2	SCL14
C2S51_024732	0.563428	1.05749	6.64941	4.64419	1.01075	1.69217	TF	MYB	sp|Q9LX82|MYB48_ARATH Transcription factor MYB48 OS=Arabidopsis thaliana OX=3702 GN=MYB48 PE=2 SV=1	MYB48
C2S51_024777	15.2594	9.56141	8.9673	6.39356	0.928249	1.27866	TF	C2C2-Dof	sp|Q84TE9|DOF53_ARATH Dof zinc finger protein DOF5.3 OS=Arabidopsis thaliana OX=3702 GN=DOF5.3 PE=2 SV=1	DOF5.3
C2S51_024781	1.5558	0.812859	1.0255	1.53633	0	0	TF	LOB	sp|Q9LQR0|LBD1_ARATH LOB domain-containing protein 1 OS=Arabidopsis thaliana OX=3702 GN=LBD1 PE=2 SV=1	LBD1
C2S51_024832	15.7001	11.8004	9.29724	4.60771	0.421311	1.04067	TF	HB-BELL	sp|Q9SJJ3|BLH8_ARATH BEL1-like homeodomain protein 8 OS=Arabidopsis thaliana OX=3702 GN=BLH8 PE=1 SV=1	BLH8
C2S51_024902	3.10343	1.35288	2.61014	0.0757188	0	0.308607	TF	NF-YB	sp|O82248|NFYB5_ARATH Nuclear transcription factor Y subunit B-5 OS=Arabidopsis thaliana OX=3702 GN=NFYB5 PE=1 SV=1	NFYB5
C2S51_024963	21.2703	27.0081	23.8083	44.3217	10.1181	17.365	TF	WRKY	sp|Q8VWJ2|WRK28_ARATH WRKY transcription factor 28 OS=Arabidopsis thaliana OX=3702 GN=WRKY28 PE=2 SV=1	WRKY28
C2S51_024979	29.5642	45.8055	39.7697	99.1219	12.1951	14.571	TF	WRKY	sp|O64747|WRK35_ARATH Probable WRKY transcription factor 35 OS=Arabidopsis thaliana OX=3702 GN=WRKY35 PE=2 SV=1	WRKY35
C2S51_024987	173.382	169.222	119.227	345.522	47.9907	54.8845	TF	bZIP	sp|Q9LZP8|BZP53_ARATH bZIP transcription factor 53 OS=Arabidopsis thaliana OX=3702 GN=BZIP53 PE=1 SV=1	BZIP53
C2S51_025013	22.4374	28.8178	17.7187	20.1907	5.77267	10.9486	TF	C2C2-GATA	sp|Q8LG10|GAT15_ARATH GATA transcription factor 15 OS=Arabidopsis thaliana OX=3702 GN=GATA15 PE=2 SV=2	GATA15
C2S51_025082	14.3465	30.1903	29.1574	43.6817	57.6129	60.9474	TF	bHLH	sp|Q9LSE2|ICE1_ARATH Transcription factor ICE1 OS=Arabidopsis thaliana OX=3702 GN=SCRM PE=1 SV=1	SCRM
C2S51_025084	13.4174	32.5544	38.0608	31.708	55.5787	30.3859	TF	B3	sp|Q9LW31|FUS3_ARATH B3 domain-containing transcription factor FUS3 OS=Arabidopsis thaliana OX=3702 GN=FUS3 PE=1 SV=2	FUS3
C2S51_025095	35.6395	29.4592	17.0225	72.2859	5.59588	8.15675	TF	NAC	sp|Q9FY93|NAC83_ARATH NAC domain-containing protein 83 OS=Arabidopsis thaliana OX=3702 GN=NAC083 PE=1 SV=1	NAC083
C2S51_025218	0.671222	5.26743	2.1483	12.6831	15.5933	26.1566	TF	C2H2	sp|Q9FKA9|LATE_ARATH Protein LATE FLOWERING OS=Arabidopsis thaliana OX=3702 GN=LATE PE=2 SV=1	LATE
C2S51_025234	16.2363	10.6347	9.96172	11.7798	2.47922	3.94561	TF	bHLH	sp|O22768|UNE12_ARATH Transcription factor UNE12 OS=Arabidopsis thaliana OX=3702 GN=UNE12 PE=1 SV=2	UNE12
C2S51_025262	8.28705	2.56737	3.08919	0.538392	0	0	TF	C2H2	sp|Q38895|SUP_ARATH Transcriptional regulator SUPERMAN OS=Arabidopsis thaliana OX=3702 GN=SUP PE=1 SV=1	SUP
C2S51_025288	3.38312	8.08566	7.99358	13.7101	2.1321	3.43605	TF	AP2/ERF-ERF	sp|A0A3Q7I5Y9|ERFC3_SOLLC Ethylene-response factor C3 OS=Solanum lycopersicum OX=4081 GN=ERF.C.3 PE=2 SV=1	ERF.C.3
C2S51_025306	18.0175	28.8276	18.6469	9.66683	3.10573	2.5871	TF	NAC	sp|Q84TE6|NAC22_ARATH NAC domain-containing protein 21/22 OS=Arabidopsis thaliana OX=3702 GN=NAC021 PE=1 SV=2	NAC021
C2S51_025364	41.6517	67.9782	29.3052	180.498	12.3654	20.3479	TF	NAC	sp|Q9LKG8|NAC91_ARATH NAC domain-containing protein 91 OS=Arabidopsis thaliana OX=3702 GN=NAC091 PE=1 SV=1	NAC091
C2S51_025391	5.85496	11.3777	10.2782	12.6908	20.2382	21.8089	TF	GRF	sp|Q6ZIK5|GRF4_ORYSJ Growth-regulating factor 4 OS=Oryza sativa subsp. japonica OX=39947 GN=GRF4 PE=1 SV=1	GRF4
C2S51_025517	18.4859	13.4302	11.5854	9.29241	1.00285	0.897282	TF	MADS-MIKC	sp|Q9FUY6|JOIN_SOLLC MADS-box protein JOINTLESS OS=Solanum lycopersicum OX=4081 GN=J PE=1 SV=1	J
C2S51_025551	15.3111	44.6341	26.1986	28.3763	96.9772	46.3481	TF	C2H2	sp|Q9SSW2|AZF2_ARATH Zinc finger protein AZF2 OS=Arabidopsis thaliana OX=3702 GN=AZF2 PE=2 SV=1	AZF2
C2S51_025556	5.96043	7.12213	4.71471	4.99069	0.585257	0.640762	TF	LOB	sp|Q9SN23|LBD38_ARATH LOB domain-containing protein 38 OS=Arabidopsis thaliana OX=3702 GN=LBD38 PE=1 SV=1	LBD38
C2S51_025608	46.856	35.3425	34.5883	49.7378	9.16031	19.8924	TF	GARP-G2-like	sp|Q9FX84|HHO6_ARATH Transcription factor HHO6 OS=Arabidopsis thaliana OX=3702 GN=HHO6 PE=2 SV=1	HHO6
C2S51_025706	29.6612	37.8302	28.35	51.9998	22.3927	29.8969	TF	bZIP	sp|Q8H1F0|BZP29_ARATH bZIP transcription factor 29 OS=Arabidopsis thaliana OX=3702 GN=BZIP29 PE=2 SV=1	BZIP29
C2S51_025723	12.2867	10.9247	9.71045	14.4338	2.83362	6.80183	TF	MYB	sp|F1B281|EBIII_PETHY MYB-like transcription factor 4 OS=Petunia hybrida OX=4102 GN=MYB4 PE=2 SV=1	MYB4
C2S51_025754	1.8136	1.52312	0.862934	0.489472	0.0210397	0.0636837	TF	RWP-RK	sp|Q7X9B9|NLP2_ARATH Protein NLP2 OS=Arabidopsis thaliana OX=3702 GN=NLP2 PE=2 SV=3	NLP2
C2S51_025773	75.5852	55.3773	62.9197	51.8206	0.692769	0.997341	TF	MYB-related	sp|A0A0G3VTN5|LHY_PETHY Protein LATE ELONGATED HYPOCOTYL OS=Petunia hybrida OX=4102 GN=LHY PE=2 SV=1	LHY
C2S51_025778	160.59	20.5965	30.2429	31.5335	0.0629876	0.162702	TF	NAC	sp|Q84WP6|NAC43_ARATH NAC domain-containing protein 43 OS=Arabidopsis thaliana OX=3702 GN=NAC043 PE=2 SV=2	NAC043
C2S51_025781	50.9135	13.6852	66.1686	11.421	2.19628	10.9091	TF	HB-HD-ZIP	sp|P46897|ATHB7_ARATH Homeobox-leucine zipper protein ATHB-7 OS=Arabidopsis thaliana OX=3702 GN=ATHB-7 PE=1 SV=2	ATHB-7
C2S51_025813	6.12094	1.99597	8.59299	5.95284	1.19615	2.87604	TF	MYB-related	sp|Q8GV05|TRY_ARATH Transcription factor TRY OS=Arabidopsis thaliana OX=3702 GN=TRY PE=1 SV=1	TRY
C2S51_025871	5.2159	4.62126	1.93906	2.40087	0.234785	0.3782	TF	MYB	sp|Q9M2D9|MYB17_ARATH Transcription factor MYB17 OS=Arabidopsis thaliana OX=3702 GN=MYB17 PE=1 SV=1	MYB17
C2S51_025892	41.8267	27.8257	20.0142	16.1337	0.360968	1.85761	TF	MADS-MIKC	sp|Q8LLR1|MADS3_VITVI Agamous-like MADS-box protein MADS3 OS=Vitis vinifera OX=29760 GN=MADS3 PE=2 SV=1	MADS3
C2S51_025903	10.6995	8.68272	7.49171	5.30557	0.812741	1.01158	TF	LOB	sp|O81323|LBD30_ARATH LOB domain-containing protein 30 OS=Arabidopsis thaliana OX=3702 GN=LBD30 PE=1 SV=1	LBD30
C2S51_026017	1.37469	1.97181	2.30418	2.00246	4.34233	1.63742	TF	NAC	sp|A0A3Q7HH64|JA2L_SOLLC NAC domain-containing protein JA2L OS=Solanum lycopersicum OX=4081 GN=JA2L PE=2 SV=1	JA2L
C2S51_026022	4.94112	9.81731	10.1774	16.7519	7.205	8.38367	TF	HB-HD-ZIP	sp|P46665|HAT14_ARATH Homeobox-leucine zipper protein HAT14 OS=Arabidopsis thaliana OX=3702 GN=HAT14 PE=2 SV=3	HAT14
C2S51_026049	3.38021	2.32543	2.64007	0.669016	2.95114	2.01043	TF	B3	-	-
C2S51_026061	4.65457	3.9656	3.55658	1.12975	0.124929	0.342729	TF	GARP-G2-like	sp|A2XYN9|RLI1_ORYSI Myb family transcription factor RLI1 OS=Oryza sativa subsp. indica OX=39946 GN=RLI1 PE=3 SV=2	RLI1
C2S51_026124	1.90403	0.273206	1.05275	0.691966	0	0	TF	C2C2-GATA	sp|Q55C49|GTAG_DICDI GATA zinc finger domain-containing protein 7 OS=Dictyostelium discoideum OX=44689 GN=gtaG PE=4 SV=1	gtaG
C2S51_026200	3.01399	6.62168	3.49898	77.8066	19.2141	8.03187	TF	HSF	sp|Q9LUH8|HFA6B_ARATH Heat stress transcription factor A-6b OS=Arabidopsis thaliana OX=3702 GN=HSFA6b PE=2 SV=1	HSFA6b
C2S51_026251	19.6159	19.5355	18.929	15.1956	3.03831	3.45884	TF	SBP	sp|A3C057|SPL17_ORYSJ Squamosa promoter-binding-like protein 17 OS=Oryza sativa subsp. japonica OX=39947 GN=SPL17 PE=2 SV=2	SPL17
C2S51_026254	4.40842	3.06803	1.44127	1.72121	0	0.266547	TF	GARP-G2-like	sp|A2XYN9|RLI1_ORYSI Myb family transcription factor RLI1 OS=Oryza sativa subsp. indica OX=39946 GN=RLI1 PE=3 SV=2	RLI1
C2S51_026301	5.58483	3.65623	2.43508	1.95676	0.417526	0.552113	TF	HB-HD-ZIP	sp|P46665|HAT14_ARATH Homeobox-leucine zipper protein HAT14 OS=Arabidopsis thaliana OX=3702 GN=HAT14 PE=2 SV=3	HAT14
C2S51_000255	10.5241	11.9598	11.7343	20.2418	6.1335	7.80188	TF	B3	sp|Q8W4L5|VAL1_ARATH B3 domain-containing transcription repressor VAL1 OS=Arabidopsis thaliana OX=3702 GN=VAL1 PE=1 SV=1	VAL1
C2S51_021695	12.9997	6.70455	7.46112	3.12998	0.179729	0.825914	TF	NAC	sp|Q9SL41|NAC37_ARATH NAC domain-containing protein 37 OS=Arabidopsis thaliana OX=3702 GN=NAC037 PE=1 SV=1	NAC037
C2S51_021711	12.3098	7.42081	9.15623	0.974264	0	0	TF	MYB-related	sp|Q6NNN0|RADL3_ARATH Protein RADIALIS-like 3 OS=Arabidopsis thaliana OX=3702 GN=RL3 PE=2 SV=1	RL3
C2S51_021854	6.98152	1.81792	1.13844	1.90339	0.03175	0.144568	TF	GARP-G2-like	sp|Q0WVU3|PHL5_ARATH Myb family transcription factor PHL5 OS=Arabidopsis thaliana OX=3702 GN=PHL5 PE=2 SV=1	PHL5
C2S51_021893	3.93973	2.18342	2.30856	2.38798	7.19056	11.6359	TF	bHLH	sp|Q66GR3|BH130_ARATH Transcription factor bHLH130 OS=Arabidopsis thaliana OX=3702 GN=BHLH130 PE=1 SV=1	BHLH130
C2S51_021908	3.63443	6.18953	4.59053	84.9028	24.1483	9.41019	TF	HSF	sp|Q9LUH8|HFA6B_ARATH Heat stress transcription factor A-6b OS=Arabidopsis thaliana OX=3702 GN=HSFA6b PE=2 SV=1	HSFA6b
C2S51_021918	4.46066	1.18618	1.03422	1.1222	0	0	TF	bZIP	-	-
C2S51_022014	31.8763	46.6705	37.5249	35.9008	9.89794	8.30476	TF	bHLH	sp|Q66GR3|BH130_ARATH Transcription factor bHLH130 OS=Arabidopsis thaliana OX=3702 GN=BHLH130 PE=1 SV=1	BHLH130
C2S51_022031	0.546424	0.826537	1.7111	0.673646	0	0.126635	TF	GARP-G2-like	sp|A2XYN9|RLI1_ORYSI Myb family transcription factor RLI1 OS=Oryza sativa subsp. indica OX=39946 GN=RLI1 PE=3 SV=2	RLI1
C2S51_022033	0.954486	1.43728	0.96092	0.831538	0	0.0273246	TF	bHLH	sp|Q8GX46|BH091_ARATH Transcription factor bHLH91 OS=Arabidopsis thaliana OX=3702 GN=BHLH91 PE=2 SV=1	BHLH91
C2S51_022053	3.64097	7.88659	7.24834	7.75607	1.74972	3.28633	TF	HB-HD-ZIP	sp|P46665|HAT14_ARATH Homeobox-leucine zipper protein HAT14 OS=Arabidopsis thaliana OX=3702 GN=HAT14 PE=2 SV=3	HAT14
C2S51_022127	1.46479	1.22474	1.39832	0.979216	0.10689	0.351091	TF	bHLH	sp|Q8GZ38|UNE10_ARATH Transcription factor UNE10 OS=Arabidopsis thaliana OX=3702 GN=UNE10 PE=1 SV=1	UNE10
C2S51_022158	12.919	10.7094	8.47788	6.79686	2.05284	2.40634	TF	LOB	sp|O81323|LBD30_ARATH LOB domain-containing protein 30 OS=Arabidopsis thaliana OX=3702 GN=LBD30 PE=1 SV=1	LBD30
C2S51_022167	29.5034	20.4827	13.1454	9.54332	0.035902	1.66928	TF	MADS-MIKC	sp|Q8LLR1|MADS3_VITVI Agamous-like MADS-box protein MADS3 OS=Vitis vinifera OX=29760 GN=MADS3 PE=2 SV=1	MADS3
C2S51_022187	3.26314	2.89982	1.42811	1.35025	0.177148	0.0828849	TF	MYB	sp|Q9M2D9|MYB17_ARATH Transcription factor MYB17 OS=Arabidopsis thaliana OX=3702 GN=MYB17 PE=1 SV=1	MYB17
C2S51_022229	13.2428	18.9626	16.8456	23.6489	6.71387	6.89976	TF	bZIP	sp|Q99089|CPRF1_PETCR Common plant regulatory factor 1 OS=Petroselinum crispum OX=4043 GN=CPRF1 PE=2 SV=1	CPRF1
C2S51_022260	102.528	44.5497	111.868	25.9045	10.1142	34.2617	TF	HB-HD-ZIP	sp|P46897|ATHB7_ARATH Homeobox-leucine zipper protein ATHB-7 OS=Arabidopsis thaliana OX=3702 GN=ATHB-7 PE=1 SV=2	ATHB-7
C2S51_022263	217.497	37.5386	43.6726	31.9144	0	0.0693783	TF	NAC	sp|Q84WP6|NAC43_ARATH NAC domain-containing protein 43 OS=Arabidopsis thaliana OX=3702 GN=NAC043 PE=2 SV=2	NAC043
C2S51_022265	99.7281	75.8402	82.4875	65.4939	0.828073	0.954886	TF	MYB-related	sp|A0A0G3VTN5|LHY_PETHY Protein LATE ELONGATED HYPOCOTYL OS=Petunia hybrida OX=4102 GN=LHY PE=2 SV=1	LHY
C2S51_022273	46.6649	24.5685	17.495	8.49846	0.208662	2.73225	TF	MYB-related	sp|Q9FNN6|SRM1_ARATH Transcription factor SRM1 OS=Arabidopsis thaliana OX=3702 GN=SRM1 PE=1 SV=1	SRM1
C2S51_022305	17.4927	13.4924	9.99294	17.591	3.61899	5.83155	TF	MYB	sp|F1B281|EBIII_PETHY MYB-like transcription factor 4 OS=Petunia hybrida OX=4102 GN=MYB4 PE=2 SV=1	MYB4
C2S51_022321	44.0237	50.7792	38.5762	83.4627	29.108	36.2259	TF	bZIP	sp|Q8H1F0|BZP29_ARATH bZIP transcription factor 29 OS=Arabidopsis thaliana OX=3702 GN=BZIP29 PE=2 SV=1	BZIP29
C2S51_022340	3.52383	2.01834	1.22857	0.873898	0.0642209	0.19123	TF	C2C2-GATA	sp|Q9FH57|GATA5_ARATH GATA transcription factor 5 OS=Arabidopsis thaliana OX=3702 GN=GATA5 PE=2 SV=1	GATA5
C2S51_022367	0.69877	2.9702	7.83098	10.8962	17.9698	12.8754	TF	MYB-related	sp|F4JVB8|RADL1_ARATH Protein RADIALIS-like 1 OS=Arabidopsis thaliana OX=3702 GN=RL1 PE=2 SV=1	RL1
C2S51_022452	3.81231	3.36159	1.70462	3.37706	0.288243	0.339351	TF	LOB	sp|Q9SN23|LBD38_ARATH LOB domain-containing protein 38 OS=Arabidopsis thaliana OX=3702 GN=LBD38 PE=1 SV=1	LBD38
C2S51_022455	9.0793	33.6159	23.425	21.8825	85.8294	51.7665	TF	C2H2	sp|Q9SSW2|AZF2_ARATH Zinc finger protein AZF2 OS=Arabidopsis thaliana OX=3702 GN=AZF2 PE=2 SV=1	AZF2
C2S51_022497	29.4189	23.3359	19.5636	13.5096	3.31259	4.26775	TF	C2C2-GATA	sp|Q8GXL7|GAT24_ARATH GATA transcription factor 24 OS=Arabidopsis thaliana OX=3702 GN=GATA24 PE=1 SV=2	GATA24
C2S51_022500	8.73572	6.27642	4.07074	5.85075	10.4248	6.85264	TF	MADS-M-type	sp|Q9SI38|ANR1_ARATH MADS-box transcription factor ANR1 OS=Arabidopsis thaliana OX=3702 GN=ANR1 PE=1 SV=1	ANR1
C2S51_022599	4.75683	10.0052	12.1629	14.9907	26.7114	28.6074	TF	GRF	sp|Q6ZIK5|GRF4_ORYSJ Growth-regulating factor 4 OS=Oryza sativa subsp. japonica OX=39947 GN=GRF4 PE=1 SV=1	GRF4
C2S51_022621	42.6071	66.3062	27.9764	198.361	12.1592	18.8104	TF	NAC	sp|Q9LKG8|NAC91_ARATH NAC domain-containing protein 91 OS=Arabidopsis thaliana OX=3702 GN=NAC091 PE=1 SV=1	NAC091
C2S51_022668	14.6159	27.8663	20.5121	8.75293	1.2691	0.82295	TF	NAC	sp|Q84TE6|NAC22_ARATH NAC domain-containing protein 21/22 OS=Arabidopsis thaliana OX=3702 GN=NAC021 PE=1 SV=2	NAC021
C2S51_022676	6.98558	14.731	11.9052	30.513	1.83393	2.83293	TF	AP2/ERF-ERF	sp|A0A3Q7I5Y9|ERFC3_SOLLC Ethylene-response factor C3 OS=Solanum lycopersicum OX=4081 GN=ERF.C.3 PE=2 SV=1	ERF.C.3
C2S51_022677	0	0	0.791771	1.83282	1.04115	0.953393	TF	AP2/ERF-ERF	sp|Q9LTC5|ERF98_ARATH Ethylene-responsive transcription factor ERF098 OS=Arabidopsis thaliana OX=3702 GN=ERF098 PE=1 SV=1	ERF098
C2S51_022695	9.42882	4.00512	2.49224	0.546415	0	0.0512908	TF	C2H2	sp|Q38895|SUP_ARATH Transcriptional regulator SUPERMAN OS=Arabidopsis thaliana OX=3702 GN=SUP PE=1 SV=1	SUP
C2S51_022722	23.5554	44.7148	54.7879	67.2886	109.687	84.4158	TF	B3	sp|Q01593|ABI3_ARATH B3 domain-containing transcription factor ABI3 OS=Arabidopsis thaliana OX=3702 GN=ABI3 PE=1 SV=1	ABI3
C2S51_022726	24.4088	19.0934	15.4373	14.8393	3.42918	3.74623	TF	bHLH	sp|Q66GR3|BH130_ARATH Transcription factor bHLH130 OS=Arabidopsis thaliana OX=3702 GN=BHLH130 PE=1 SV=1	BHLH130
C2S51_022733	0	0.483972	0.715647	2.86493	2.74545	4.82191	TF	C2H2	sp|Q9FKA9|LATE_ARATH Protein LATE FLOWERING OS=Arabidopsis thaliana OX=3702 GN=LATE PE=2 SV=1	LATE
C2S51_022825	32.2504	19.3349	15.4513	51.753	4.58379	6.12612	TF	NAC	sp|Q9FY93|NAC83_ARATH NAC domain-containing protein 83 OS=Arabidopsis thaliana OX=3702 GN=NAC083 PE=1 SV=1	NAC083
C2S51_022836	7.9622	22.1718	20.2598	15.9714	20.768	11.5652	TF	B3	sp|Q9LW31|FUS3_ARATH B3 domain-containing transcription factor FUS3 OS=Arabidopsis thaliana OX=3702 GN=FUS3 PE=1 SV=2	FUS3
C2S51_022839	19.9735	40.958	38.3588	59.116	99.9973	117.163	TF	bHLH	sp|Q9LSE2|ICE1_ARATH Transcription factor ICE1 OS=Arabidopsis thaliana OX=3702 GN=SCRM PE=1 SV=1	SCRM
C2S51_022887	15.7857	16.2704	13.4633	7.56558	9.54467	10.8254	TF	FAR1	sp|Q9SY66|FRS11_ARATH Protein FAR1-RELATED SEQUENCE 11 OS=Arabidopsis thaliana OX=3702 GN=FRS11 PE=1 SV=1	FRS11
C2S51_022900	27.8275	32.5761	15.2921	21.1182	6.32172	12.0488	TF	C2C2-GATA	sp|Q8LG10|GAT15_ARATH GATA transcription factor 15 OS=Arabidopsis thaliana OX=3702 GN=GATA15 PE=2 SV=2	GATA15
C2S51_022920	133.665	131.54	104.562	245.848	42.8362	48.0413	TF	bZIP	sp|Q9LZP8|BZP53_ARATH bZIP transcription factor 53 OS=Arabidopsis thaliana OX=3702 GN=BZIP53 PE=1 SV=1	BZIP53
C2S51_022927	56.5456	97.3417	79.2422	173.499	16.4731	16.4334	TF	WRKY	sp|O64747|WRK35_ARATH Probable WRKY transcription factor 35 OS=Arabidopsis thaliana OX=3702 GN=WRKY35 PE=2 SV=1	WRKY35
C2S51_022941	31.769	30.0034	30.7666	54.4223	12.7655	20.4307	TF	WRKY	sp|O22900|WRK23_ARATH WRKY transcription factor 23 OS=Arabidopsis thaliana OX=3702 GN=WRKY23 PE=2 SV=1	WRKY23
C2S51_022988	4.2858	0.465888	5.53342	2.28849	0.0532116	1.60806	TF	NF-YB	sp|O82248|NFYB5_ARATH Nuclear transcription factor Y subunit B-5 OS=Arabidopsis thaliana OX=3702 GN=NFYB5 PE=1 SV=1	NFYB5
C2S51_022989	2.47147	1.80627	2.40294	1.14405	0	0.198803	TF	C2H2	sp|Q9ZWA6|IDD3_ARATH Zinc finger protein MAGPIE OS=Arabidopsis thaliana OX=3702 GN=MGP PE=1 SV=1	MGP
C2S51_023047	24.7519	17.2583	12.7922	5.23148	0.445228	1.16423	TF	HB-BELL	sp|Q9SJJ3|BLH8_ARATH BEL1-like homeodomain protein 8 OS=Arabidopsis thaliana OX=3702 GN=BLH8 PE=1 SV=1	BLH8
C2S51_023091	14.1674	11.4138	9.24815	6.36262	0.996217	1.14474	TF	C2C2-Dof	sp|O24463|PBF_MAIZE Dof zinc finger protein PBF OS=Zea mays OX=4577 GN=PBF PE=1 SV=1	PBF
C2S51_023097	1.47948	1.71718	1.88618	2.02507	5.04203	4.72872	TF	AP2/ERF-ERF	sp|Q9SK03|RAP27_ARATH Ethylene-responsive transcription factor RAP2-7 OS=Arabidopsis thaliana OX=3702 GN=RAP2-7 PE=2 SV=2	RAP2-7
C2S51_023160	3.40847	3.81799	2.67698	12.8178	1.49226	7.2499	TF	GRAS	sp|Q9XE58|SCL14_ARATH Scarecrow-like protein 14 OS=Arabidopsis thaliana OX=3702 GN=SCL14 PE=1 SV=2	SCL14
C2S51_023206	7.06692	5.60492	4.61498	9.44317	0.260041	1.36739	TF	AP2/ERF-ERF	sp|O04682|PTI6_SOLLC Pathogenesis-related genes transcriptional activator PTI6 OS=Solanum lycopersicum OX=4081 GN=PTI6 PE=2 SV=1	PTI6
C2S51_023252	3.0193	3.13142	4.98761	7.92058	20.8	28.973	TF	GARP-G2-like	sp|Q9LTH4|PCLL_ARATH Transcription factor BOA OS=Arabidopsis thaliana OX=3702 GN=BOA PE=2 SV=1	BOA
C2S51_023331	5.51581	4.16147	4.15309	3.07685	0.589114	1.17057	TF	SRS	sp|Q94CK9|LRP1_ARATH Protein LATERAL ROOT PRIMORDIUM 1 OS=Arabidopsis thaliana OX=3702 GN=LRP1 PE=1 SV=1	LRP1
C2S51_023343	6.75239	9.23805	7.64742	7.85539	12.9612	13.7374	TF	GRAS	sp|Q9LPR8|SCL3_ARATH Scarecrow-like protein 3 OS=Arabidopsis thaliana OX=3702 GN=SCL3 PE=1 SV=1	SCL3
C2S51_023387	16.9902	32.4578	40.1565	33.3885	23.0634	12.6086	TF	MADS-MIKC	sp|Q38847|AGL15_ARATH Agamous-like MADS-box protein AGL15 OS=Arabidopsis thaliana OX=3702 GN=AGL15 PE=1 SV=1	AGL15
C2S51_023492	14.4606	13.0849	13.9636	10.3206	13.7509	15.7622	TF	MYB-related	sp|Q9M2X3|TRB3_ARATH Telomere repeat-binding factor 3 OS=Arabidopsis thaliana OX=3702 GN=TRB3 PE=1 SV=1	TRB3
C2S51_023500	4.60508	2.52711	2.8263	2.70781	0.0857053	0.140515	TF	OFP	sp|Q9LVL4|OFP3_ARATH Transcription repressor OFP3 OS=Arabidopsis thaliana OX=3702 GN=OFP3 PE=1 SV=1	OFP3
C2S51_023553	68.4061	39.5924	35.3258	24.6699	2.43423	4.739	TF	MYB	sp|Q8S9H7|DIV_ANTMA Transcription factor DIVARICATA OS=Antirrhinum majus OX=4151 GN=DIVARICATA PE=2 SV=1	DIVARICATA
C2S51_023593	9.31675	4.5951	7.12897	5.95482	0.551759	2.00375	TF	MYB	sp|Q4JL84|MYB59_ARATH Transcription factor MYB59 OS=Arabidopsis thaliana OX=3702 GN=MYB59 PE=2 SV=2	MYB59
C2S51_023625	5.589	3.3789	1.48793	1.01295	0	0.0512908	TF	LOB	sp|Q8LBW3|LBD12_ARATH LOB domain-containing protein 12 OS=Arabidopsis thaliana OX=3702 GN=LBD12 PE=1 SV=2	LBD12
C2S51_023636	41.7752	28.2989	24.1401	14.1679	2.78168	3.35727	TF	B3-ARF	sp|Q9ZTX9|ARFD_ARATH Auxin response factor 4 OS=Arabidopsis thaliana OX=3702 GN=ARF4 PE=1 SV=1	ARF4
C2S51_023815	6.25439	6.34314	6.53835	16.732	9.69128	11.7412	TF	NF-YC	sp|Q14919|NC2A_HUMAN Dr1-associated corepressor OS=Homo sapiens OX=9606 GN=DRAP1 PE=1 SV=3	DRAP1
C2S51_023838	39.3256	26.4778	51.8339	27.6644	75.0068	72.9211	TF	GRAS	sp|Q9LPR8|SCL3_ARATH Scarecrow-like protein 3 OS=Arabidopsis thaliana OX=3702 GN=SCL3 PE=1 SV=1	SCL3
C2S51_023855	8.44984	6.59645	4.89588	5.83794	1.69502	4.54124	TF	C2H2	sp|Q0WVD6|ANM3_ARATH Probable protein arginine N-methyltransferase 3 OS=Arabidopsis thaliana OX=3702 GN=PRMT3 PE=2 SV=1	PRMT3
C2S51_023889	13.6007	7.95646	5.5419	1.26301	0.0716443	0.30456	TF	B3	sp|Q0JCZ4|ARFI_ORYSJ Auxin response factor 9 OS=Oryza sativa subsp. japonica OX=39947 GN=ARF9 PE=2 SV=1	ARF9
C2S51_019747	11.1384	8.83847	7.15879	3.26427	0.98338	1.09022	TF	GRAS	sp|Q8S4W7|GAI1_VITVI DELLA protein GAI1 OS=Vitis vinifera OX=29760 GN=GAI1 PE=2 SV=1	GAI1
C2S51_019775	3.13748	2.91752	2.1614	1.6146	0.0825319	0.18024	TF	B3	sp|Q8GYM4|REM14_ARATH B3 domain-containing protein REM14 OS=Arabidopsis thaliana OX=3702 GN=REM14 PE=2 SV=2	REM14
C2S51_019776	1.82053	1.86408	1.50965	1.32267	0.0775081	0.240572	TF	B3	sp|Q5JNA1|Y1237_ORYSJ B3 domain-containing protein Os03g0120900 OS=Oryza sativa subsp. japonica OX=39947 GN=Os01g0723700 PE=2 SV=1	Os01g0723700
C2S51_019802	0.255195	0.465688	0.25769	0.53998	0.0298374	0.103385	TF	C3H	sp|Q9C9F5|C3H15_ARATH Zinc finger CCCH domain-containing protein 15 OS=Arabidopsis thaliana OX=3702 GN=C3H15 PE=1 SV=1	C3H15
C2S51_019864	33.3546	64.5268	37.0961	37.934	5.01351	4.92306	TF	AP2/ERF-ERF	sp|Q9CA27|EF118_ARATH Ethylene-responsive transcription factor ERF118 OS=Arabidopsis thaliana OX=3702 GN=ERF118 PE=1 SV=1	ERF118
C2S51_019890	6.41792	5.43127	8.05982	51.7341	2.85716	8.92515	TF	GARP-G2-like	sp|Q9FPE8|HHO3_ARATH Transcription factor HHO3 OS=Arabidopsis thaliana OX=3702 GN=HHO3 PE=1 SV=1	HHO3
C2S51_019892	6.52222	6.38465	4.48747	18.3932	2.31534	3.89028	TF	AP2/ERF-RAV	sp|Q9ZWM9|RAV1_ARATH AP2/ERF and B3 domain-containing transcription factor RAV1 OS=Arabidopsis thaliana OX=3702 GN=RAV1 PE=1 SV=1	RAV1
C2S51_019997	3.48102	4.98428	1.67353	3.13399	0.562529	0.835453	TF	AP2/ERF-ERF	sp|Q9LW50|ERF2_NICSY Ethylene-responsive transcription factor 2 OS=Nicotiana sylvestris OX=4096 GN=ERF2 PE=2 SV=1	ERF2
C2S51_020110	19.8654	15.3537	12.7779	12.9234	2.70951	3.12474	TF	Trihelix	sp|Q8VZ20|ASR3_ARATH Trihelix transcription factor ASR3 OS=Arabidopsis thaliana OX=3702 GN=ASR3 PE=1 SV=1	ASR3
C2S51_020130	6.36076	5.90298	22.7918	23.619	37.447	29.3115	TF	C2H2	sp|O22759|IDD12_ARATH Protein indeterminate-domain 12 OS=Arabidopsis thaliana OX=3702 GN=IDD12 PE=2 SV=2	IDD12
C2S51_020174	23.7813	23.2028	19.3138	18.9136	2.44801	4.23903	TF	MYB	sp|Q9FNN6|SRM1_ARATH Transcription factor SRM1 OS=Arabidopsis thaliana OX=3702 GN=SRM1 PE=1 SV=1	SRM1
C2S51_020236	3.1941	8.37564	15.7518	15.8714	33.2166	37.8648	TF	GRF	sp|Q6ZIK5|GRF4_ORYSJ Growth-regulating factor 4 OS=Oryza sativa subsp. japonica OX=39947 GN=GRF4 PE=1 SV=1	GRF4
C2S51_020250	28.2664	25.203	22.281	17.1949	1.32597	2.89533	TF	C2C2-Dof	sp|Q43385|DOF37_ARATH Dof zinc finger protein DOF3.7 OS=Arabidopsis thaliana OX=3702 GN=DOF3.7 PE=1 SV=2	DOF3.7
C2S51_020286	1.35994	0.822433	0.772624	0.640065	0.0256761	0.16063	TF	bHLH	sp|Q700C7|SPCH_ARATH Transcription factor SPEECHLESS OS=Arabidopsis thaliana OX=3702 GN=SPCH PE=1 SV=1	SPCH
C2S51_020346	1.17869	1.12223	2.48433	4.24601	0.741521	2.16784	TF	HSF	sp|Q9SCW4|HFB2A_ARATH Heat stress transcription factor B-2a OS=Arabidopsis thaliana OX=3702 GN=HSFB2A PE=2 SV=1	HSFB2A
C2S51_020365	2.30947	1.14394	0.320749	0.976326	0.0882656	0.126744	TF	MADS-MIKC	sp|Q9FIS1|AGL42_ARATH MADS-box protein AGL42 OS=Arabidopsis thaliana OX=3702 GN=AGL42 PE=1 SV=1	AGL42
C2S51_020403	26.2647	21.548	15.6002	19.5433	4.91448	9.3441	TF	HB-KNOX	sp|Q84JS6|KNAT6_ARATH Homeobox protein knotted-1-like 6 OS=Arabidopsis thaliana OX=3702 GN=KNAT6 PE=1 SV=1	KNAT6
C2S51_020488	131.661	90.5337	102.371	67.9295	12.3681	20.7959	TF	MYB-related	sp|Q9LVS0|KUA1_ARATH Transcription factor KUA1 OS=Arabidopsis thaliana OX=3702 GN=KUA1 PE=1 SV=1	KUA1
C2S51_020493	7.62978	6.83725	5.56142	5.94624	7.65184	8.24836	TF	bHLH	sp|Q69WS3|BH094_ORYSJ Transcription factor BHLH094 OS=Oryza sativa subsp. japonica OX=39947 GN=BHLH094 PE=1 SV=2	BHLH094
C2S51_020515	225.593	116.759	120.352	43.9658	14.0868	24.2634	TF	HB-HD-ZIP	sp|P46667|ATHB5_ARATH Homeobox-leucine zipper protein ATHB-5 OS=Arabidopsis thaliana OX=3702 GN=ATHB-5 PE=1 SV=1	ATHB-5
C2S51_020527	14.7667	15.075	7.73248	10.9661	2.52574	5.00534	TF	Whirly	sp|Q9LL85|WHY1_SOLTU Single-stranded DNA-binding protein WHY1, chloroplastic OS=Solanum tuberosum OX=4113 GN=WHY1 PE=1 SV=1	WHY1
C2S51_020545	5.8821	3.84379	3.78135	2.81356	0.298898	0.513586	TF	TCP	sp|Q93Z00|TCP14_ARATH Transcription factor TCP14 OS=Arabidopsis thaliana OX=3702 GN=TCP14 PE=1 SV=1	TCP14
C2S51_020595	8.04016	2.51636	1.47361	1.32755	0.165685	0.0689909	TF	MYB	sp|Q8LPH6|MYB86_ARATH Transcription factor MYB86 OS=Arabidopsis thaliana OX=3702 GN=MYB86 PE=2 SV=1	MYB86
C2S51_020653	0.220996	0.0734409	0.793022	0	0.417267	0.071727	TF	HB-other	-	-
C2S51_020659	51.6488	30.9304	26.8777	23.1606	4.80248	6.2489	TF	Tify	sp|Q9LVI4|TIF6B_ARATH Protein TIFY 6B OS=Arabidopsis thaliana OX=3702 GN=TIFY6B PE=1 SV=1	TIFY6B
C2S51_020669	10.7111	4.1486	4.13094	2.10199	0.232011	0.20651	TF	MYB	sp|Q6R0C4|MYB52_ARATH Transcription factor MYB52 OS=Arabidopsis thaliana OX=3702 GN=MYB52 PE=2 SV=1	MYB52
C2S51_020673	1.78876	1.0154	1.59798	1.30514	1.82316	2.02129	TF	NAC	sp|Q8H045|NAC54_ORYSJ NAC domain-containing protein 54 OS=Oryza sativa subsp. japonica OX=39947 GN=NAC54 PE=2 SV=1	NAC54
C2S51_020677	18.0894	14.7156	17.8666	23.2253	5.56876	4.23421	TF	MYB-related	sp|F4KGY6|RVE1_ARATH Protein REVEILLE 1 OS=Arabidopsis thaliana OX=3702 GN=RVE1 PE=1 SV=1	RVE1
C2S51_020710	4.39116	5.19896	4.95114	2.40058	3.89871	3.79603	TF	FAR1	sp|Q9SSQ4|FRS6_ARATH Protein FAR1-RELATED SEQUENCE 6 OS=Arabidopsis thaliana OX=3702 GN=FRS6 PE=2 SV=1	FRS6
C2S51_020859	0.788127	4.69117	6.79986	8.8346	4.93064	3.83914	TF	RWP-RK	sp|Q9M1B0|NLP9_ARATH Protein NLP9 OS=Arabidopsis thaliana OX=3702 GN=NLP9 PE=2 SV=1	NLP9
C2S51_020871	48.4446	34.5213	47.462	26.6687	0.672283	0.80155	TF	DBB	sp|Q96288|BBX24_ARATH B-box zinc finger protein 24 OS=Arabidopsis thaliana OX=3702 GN=BBX24 PE=1 SV=1	BBX24
C2S51_020880	0.568368	0.572928	0.263159	0.888924	3.88215	5.9972	TF	RWP-RK	sp|O22864|NLP8_ARATH Protein NLP8 OS=Arabidopsis thaliana OX=3702 GN=NLP8 PE=2 SV=1	NLP8
C2S51_020902	9.11865	4.04675	2.98202	1.76452	0.0912944	0	TF	MYB-related	sp|Q8GW75|RADL5_ARATH Protein RADIALIS-like 5 OS=Arabidopsis thaliana OX=3702 GN=RL5 PE=3 SV=1	RL5
C2S51_020985	2.787	6.28657	5.12431	5.64026	8.99637	8.75737	TF	MYB	sp|Q9LTC4|MYB15_ARATH Transcription factor MYB15 OS=Arabidopsis thaliana OX=3702 GN=MYB15 PE=1 SV=1	MYB15
C2S51_021084	41.5662	22.4187	14.366	11.3548	0.22325	0.319816	TF	bHLH	sp|Q9SRT2|BH062_ARATH Transcription factor bHLH62 OS=Arabidopsis thaliana OX=3702 GN=BHLH62 PE=2 SV=1	BHLH62
C2S51_021128	1.44316	0.704913	0.945795	0.437873	1.57536	1.54931	TF	bHLH	sp|Q8L467|BH104_ARATH Transcription factor bHLH104 OS=Arabidopsis thaliana OX=3702 GN=BHLH104 PE=1 SV=1	BHLH104
C2S51_021226	9.16658	9.52847	6.65908	6.29422	0.568678	0.890101	TF	CPP	sp|F4JIF5|TCX2_ARATH Protein tesmin/TSO1-like CXC 2 OS=Arabidopsis thaliana OX=3702 GN=TCX2 PE=1 SV=1	TCX2
C2S51_021305	3.95504	1.10153	2.06195	1.24284	0.0431946	0.0831221	TF	bHLH	sp|Q9M8K6|MUTE_ARATH Transcription factor MUTE OS=Arabidopsis thaliana OX=3702 GN=MUTE PE=2 SV=1	MUTE
C2S51_021364	54.7293	21.3237	22.5979	19.4396	14.5485	17.4291	TF	SBP	sp|Q8S9G8|SPL7_ARATH Squamosa promoter-binding-like protein 7 OS=Arabidopsis thaliana OX=3702 GN=SPL7 PE=1 SV=2	SPL7
C2S51_021514	40.5417	20.9518	16.1827	6.85737	11.7893	18.2083	TF	AP2/ERF-ERF	sp|P42736|RAP23_ARATH Ethylene-responsive transcription factor RAP2-3 OS=Arabidopsis thaliana OX=3702 GN=RAP2-3 PE=1 SV=2	RAP2-3
C2S51_021530	16.5751	18.1931	14.6155	23.8525	5.06373	6.67728	TF	GARP-ARR-B	sp|Q940D0|ARR1_ARATH Two-component response regulator ARR1 OS=Arabidopsis thaliana OX=3702 GN=ARR1 PE=1 SV=2	ARR1
C2S51_021533	24.712	21.1089	12.3221	16.4861	3.21685	5.40689	TF	C2C2-GATA	sp|Q8LG10|GAT15_ARATH GATA transcription factor 15 OS=Arabidopsis thaliana OX=3702 GN=GATA15 PE=2 SV=2	GATA15
C2S51_021611	1.01981	1.99165	0.912021	3.81958	1.59652	2.16389	TF	MYB	sp|Q9FGY3|MYB78_ARATH Transcription factor MYB78 OS=Arabidopsis thaliana OX=3702 GN=MYB78 PE=1 SV=1	MYB78
C2S51_000501	6.23682	6.49838	9.22015	14.0014	34.3819	47.58	TF	C2H2	sp|Q9LVQ7|IDD1_ARATH Zinc finger protein ENHYDROUS OS=Arabidopsis thaliana OX=3702 GN=ENY PE=1 SV=1	ENY
C2S51_000560	5.38384	5.04533	3.22417	6.24287	0.412852	0.35012	TF	MYB	sp|Q9SN12|MYB77_ARATH Transcription factor MYB77 OS=Arabidopsis thaliana OX=3702 GN=MYB77 PE=1 SV=1	MYB77
C2S51_000609	2.09394	1.88494	2.33125	1.79408	2.85884	5.31007	TF	MYB	sp|Q9S7L2|MYB98_ARATH Transcription factor MYB98 OS=Arabidopsis thaliana OX=3702 GN=MYB98 PE=2 SV=1	MYB98
C2S51_000667	1.0879	7.22436	2.83341	21.7877	1.14592	2.89694	TF	AP2/ERF-ERF	sp|Q9FJ93|DRE1D_ARATH Dehydration-responsive element-binding protein 1D OS=Arabidopsis thaliana OX=3702 GN=DREB1D PE=2 SV=1	DREB1D
C2S51_000683	24.2036	30.0248	27.1377	108.622	23.8563	22.8305	TF	HSF	sp|Q9T0D3|HFB2B_ARATH Heat stress transcription factor B-2b OS=Arabidopsis thaliana OX=3702 GN=HSFB2B PE=2 SV=1	HSFB2B
C2S51_000738	2.79294	3.70207	1.46045	7.0699	0.482398	0.616182	TF	AP2/ERF-ERF	sp|Q9LYD3|DREB3_ARATH Dehydration-responsive element-binding protein 3 OS=Arabidopsis thaliana OX=3702 GN=DREB3 PE=2 SV=1	DREB3
C2S51_000760	1.82453	1.11813	0.52432	0.9422	0.0305312	0.0496949	TF	C2H2	-	-
C2S51_000792	7.91287	8.06098	11.6435	15.5832	41.8964	50.2148	TF	HSF	sp|P41152|HSF30_SOLPE Heat shock factor protein HSF30 OS=Solanum peruvianum OX=4082 GN=HSF30 PE=2 SV=1	HSF30
C2S51_000856	6.65886	16.0655	43.287	44.3745	320.105	231.549	TF	AP2/ERF-ERF	sp|Q9C591|ERF16_ARATH Ethylene-responsive transcription factor ERF016 OS=Arabidopsis thaliana OX=3702 GN=ERF016 PE=2 SV=1	ERF016
C2S51_000857	44.1157	70.5913	21.7653	28.7565	6.46977	16.2683	TF	AP2/ERF-ERF	sp|Q84QC2|ERF17_ARATH Ethylene-responsive transcription factor ERF017 OS=Arabidopsis thaliana OX=3702 GN=ERF017 PE=2 SV=1	ERF017
C2S51_000894	3.10701	1.88394	1.04117	0.8454	0	0.0371703	TF	SBP	sp|Q9S840|SPL2_ARATH Squamosa promoter-binding-like protein 2 OS=Arabidopsis thaliana OX=3702 GN=SPL2 PE=2 SV=1	SPL2
C2S51_000915	18.3737	20.1215	17.3689	35.3517	5.61669	8.0078	TF	B3-ARF	sp|Q0D9R7|ARFS_ORYSJ Auxin response factor 19 OS=Oryza sativa subsp. japonica OX=39947 GN=ARF19 PE=2 SV=2	ARF19
C2S51_000919	8.87099	4.02212	5.84986	3.95346	0.276325	1.00629	TF	bHLH	sp|Q2HIV9|BH035_ARATH Transcription factor bHLH35 OS=Arabidopsis thaliana OX=3702 GN=BHLH35 PE=2 SV=1	BHLH35
C2S51_000938	20.0162	39.813	54.9891	56.0424	32.4364	41.3939	TF	C2C2-YABBY	sp|Q8GW46|YAB5_ARATH Axial regulator YABBY 5 OS=Arabidopsis thaliana OX=3702 GN=YAB5 PE=1 SV=1	YAB5
C2S51_000973	21.0439	17.5793	16.0212	20.6397	3.71436	3.7821	TF	DBP	sp|Q5SMK6|P2C54_ORYSJ Probable protein phosphatase 2C 54 OS=Oryza sativa subsp. japonica OX=39947 GN=Os06g0179700 PE=2 SV=1	Os06g0179700
C2S51_000975	0.935302	0.221542	2.70753	0.730252	0.0670383	0.110879	TF	FAR1	sp|Q9SZL8|FRS5_ARATH Protein FAR1-RELATED SEQUENCE 5 OS=Arabidopsis thaliana OX=3702 GN=FRS5 PE=1 SV=1	FRS5
C2S51_000985	0.645639	0.0719319	2.10471	3.35247	0	0.375467	TF	zf-HD	sp|A2WSZ6|ZHD5_ORYSI Zinc-finger homeodomain protein 5 OS=Oryza sativa subsp. indica OX=39946 GN=ZHD5 PE=3 SV=1	ZHD5
C2S51_001102	44.4521	54.7141	58.7271	36.124	5.69318	8.95533	TF	C2H2	sp|Q39261|ZFP2_ARATH Zinc finger protein 2 OS=Arabidopsis thaliana OX=3702 GN=ZFP2 PE=1 SV=1	ZFP2
C2S51_001169	14.4571	19.7703	21.4586	20.939	17.3274	13.9965	TF	bZIP	sp|Q9LES3|AI5L2_ARATH ABSCISIC ACID-INSENSITIVE 5-like protein 2 OS=Arabidopsis thaliana OX=3702 GN=DPBF3 PE=1 SV=1	DPBF3
C2S51_001269	9.23072	11.0695	13.0659	9.38978	15.8762	22.2258	TF	bZIP	sp|O24160|TGA21_TOBAC TGACG-sequence-specific DNA-binding protein TGA-2.1 OS=Nicotiana tabacum OX=4097 GN=TGA21 PE=1 SV=1	TGA21
C2S51_001346	21.1717	10.0602	9.47805	3.28548	0.369084	1.09681	TF	MADS-MIKC	sp|Q9M2K8|AGL18_ARATH Agamous-like MADS-box protein AGL18 OS=Arabidopsis thaliana OX=3702 GN=AGL18 PE=1 SV=1	AGL18
C2S51_001349	38.863	89.94	71.2201	70.8513	37.7729	30.5362	TF	HSF	sp|O22230|HSFB3_ARATH Heat stress transcription factor B-3 OS=Arabidopsis thaliana OX=3702 GN=HSFB3 PE=1 SV=1	HSFB3
C2S51_001367	11.5537	13.7592	9.36831	19.9924	6.38751	9.25665	TF	HB-HD-ZIP	sp|Q05466|HAT4_ARATH Homeobox-leucine zipper protein HAT4 OS=Arabidopsis thaliana OX=3702 GN=HAT4 PE=1 SV=1	HAT4
C2S51_001371	17.203	16.9102	7.1148	1.47857	0.315438	1.01022	TF	AP2/ERF-ERF	sp|Q8LBQ7|ERF34_ARATH Ethylene-responsive transcription factor ERF034 OS=Arabidopsis thaliana OX=3702 GN=ERF034 PE=2 SV=2	ERF034
C2S51_001383	12.2741	7.23404	8.41169	1.89268	0.0347464	0.102773	TF	SBP	sp|Q8GXL3|SPL8_ARATH Squamosa promoter-binding-like protein 8 OS=Arabidopsis thaliana OX=3702 GN=SPL8 PE=1 SV=2	SPL8
C2S51_001388	1.41918	3.54667	1.98365	2.17287	1.13591	1.92176	TF	C2C2-GATA	sp|O49743|GATA4_ARATH GATA transcription factor 4 OS=Arabidopsis thaliana OX=3702 GN=GATA4 PE=2 SV=1	GATA4
C2S51_001392	0.511258	0.640166	0.450857	1.29599	6.65657	5.80468	TF	bHLH	sp|Q8GZ38|UNE10_ARATH Transcription factor UNE10 OS=Arabidopsis thaliana OX=3702 GN=UNE10 PE=1 SV=1	UNE10
C2S51_001426	14.4891	15.2407	12.7526	10.6745	1.09627	1.09012	TF	LOB	sp|O22131|LBD18_ARATH LOB domain-containing protein 18 OS=Arabidopsis thaliana OX=3702 GN=LBD18 PE=1 SV=2	LBD18
C2S51_001450	2.1413	1.51291	1.01765	0.726884	1.98723	1.50677	TF	MADS-MIKC	sp|O64645|SOC1_ARATH MADS-box protein SOC1 OS=Arabidopsis thaliana OX=3702 GN=SOC1 PE=1 SV=1	SOC1
C2S51_001471	12.2637	10.0365	7.37946	6.66433	1.41884	2.1888	TF	HB-HD-ZIP	sp|Q0WV12|ANL2_ARATH Homeobox-leucine zipper protein ANTHOCYANINLESS 2 OS=Arabidopsis thaliana OX=3702 GN=ANL2 PE=1 SV=1	ANL2
C2S51_001490	6.99768	3.16036	3.01773	2.43903	3.43497	3.24036	TF	MYB	sp|Q9M2D9|MYB17_ARATH Transcription factor MYB17 OS=Arabidopsis thaliana OX=3702 GN=MYB17 PE=1 SV=1	MYB17
C2S51_001521	30.1937	28.695	24.6384	36.2871	11.2084	12.8829	TF	C3H	sp|Q9LQM3|C3H12_ARATH Zinc finger CCCH domain-containing protein 12 OS=Arabidopsis thaliana OX=3702 GN=At1g32360 PE=2 SV=1	At1g32360
C2S51_001557	31.0411	24.5731	23.5682	15.5361	38.2845	27.6688	TF	MYB-related	sp|Q6R0H0|RVE3_ARATH Protein REVEILLE 3 OS=Arabidopsis thaliana OX=3702 GN=RVE3 PE=2 SV=1	RVE3
C2S51_001596	17.4755	38.3166	13.8279	25.1526	7.33542	10.05	TF	bHLH	sp|A0A3Q7HRZ6|MYC2_SOLLC Transcription factor MYC2 OS=Solanum lycopersicum OX=4081 GN=MYC2 PE=1 SV=1	MYC2
C2S51_001621	3.88849	4.33308	2.59505	7.22489	1.70652	3.15505	TF	AP2/ERF-ERF	sp|Q40478|ERF5_TOBAC Ethylene-responsive transcription factor 5 OS=Nicotiana tabacum OX=4097 GN=ERF5 PE=2 SV=1	ERF5
C2S51_001698	11.7553	5.38043	5.75133	4.76017	0.452777	0.515872	TF	MYB	sp|Q50EX6|ODO1_PETHY MYB-like transcription factor ODO1 OS=Petunia hybrida OX=4102 GN=ODO1 PE=2 SV=1	ODO1
C2S51_001796	5.30656	19.3632	4.11882	33.2083	2.59273	5.64463	TF	AP2/ERF-ERF	sp|Q9FJ93|DRE1D_ARATH Dehydration-responsive element-binding protein 1D OS=Arabidopsis thaliana OX=3702 GN=DREB1D PE=2 SV=1	DREB1D
C2S51_001797	0.472129	0.884173	0.226733	11.5376	0.180381	0.205546	TF	AP2/ERF-ERF	sp|Q9CAN9|ERF26_ARATH Ethylene-responsive transcription factor ERF026 OS=Arabidopsis thaliana OX=3702 GN=ERF026 PE=2 SV=1	ERF026
C2S51_001814	13.575	18.7044	23.0835	97.9035	32.4422	34.1812	TF	HSF	sp|Q9SCW4|HFB2A_ARATH Heat stress transcription factor B-2a OS=Arabidopsis thaliana OX=3702 GN=HSFB2A PE=2 SV=1	HSFB2A
C2S51_001909	12.807	18.7874	13.8714	17.0935	22.6129	27.4079	TF	C2C2-GATA	sp|Q9SZI6|GAT22_ARATH Putative GATA transcription factor 22 OS=Arabidopsis thaliana OX=3702 GN=GATA22 PE=1 SV=1	GATA22
C2S51_001932	7.59486	8.38517	7.98292	6.17117	9.52378	9.02343	TF	MYB-related	sp|F4I7L1|TRB4_ARATH Telomere repeat-binding factor 4 OS=Arabidopsis thaliana OX=3702 GN=At1g17520 PE=2 SV=2	At1g17520
C2S51_001948	53.7302	102.504	94.4585	112.886	84.5142	99.8901	TF	NF-YA	sp|Q93ZH2|NFYA3_ARATH Nuclear transcription factor Y subunit A-3 OS=Arabidopsis thaliana OX=3702 GN=NFYA3 PE=2 SV=2	NFYA3
C2S51_001962	6.18017	9.53875	6.3001	9.80922	1.70438	1.72442	TF	GRF	sp|Q8L8A6|GRF5_ARATH Growth-regulating factor 5 OS=Arabidopsis thaliana OX=3702 GN=GRF5 PE=1 SV=1	GRF5
C2S51_001985	169.985	212.17	165.08	436.153	186.521	174.149	TF	Tify	sp|Q9LMA8|TI10A_ARATH Protein TIFY 10A OS=Arabidopsis thaliana OX=3702 GN=TIFY10A PE=1 SV=1	TIFY10A
C2S51_001987	4.49872	17.3447	56.0815	52.6476	460.303	298.113	TF	AP2/ERF-ERF	sp|Q9C591|ERF16_ARATH Ethylene-responsive transcription factor ERF016 OS=Arabidopsis thaliana OX=3702 GN=ERF016 PE=2 SV=1	ERF016
C2S51_001988	39.0553	77.0386	28.3762	29.795	10.7518	20.3184	TF	AP2/ERF-ERF	sp|Q84QC2|ERF17_ARATH Ethylene-responsive transcription factor ERF017 OS=Arabidopsis thaliana OX=3702 GN=ERF017 PE=2 SV=1	ERF017
C2S51_002047	5.53636	6.2805	11.7143	5.25046	1.25056	1.88695	TF	bHLH	sp|Q2HIV9|BH035_ARATH Transcription factor bHLH35 OS=Arabidopsis thaliana OX=3702 GN=BHLH35 PE=2 SV=1	BHLH35
C2S51_002085	17.2123	13.3219	13.9191	18.7491	4.39612	5.25558	TF	DBP	sp|Q69QZ0|P2C27_ORYSJ Probable protein phosphatase 2C 27 OS=Oryza sativa subsp. japonica OX=39947 GN=Os02g0799000 PE=2 SV=1	Os02g0799000
C2S51_002093	71.7461	56.45	47.3031	42.6345	5.20164	8.24359	TF	HB-KNOX	sp|O22300|LET12_SOLLC Homeobox protein knotted-1-like LET12 OS=Solanum lycopersicum OX=4081 GN=LET12 PE=2 SV=1	LET12
C2S51_002183	33.512	38.0486	50.5409	21.869	4.45846	7.33267	TF	C2H2	sp|Q39261|ZFP2_ARATH Zinc finger protein 2 OS=Arabidopsis thaliana OX=3702 GN=ZFP2 PE=1 SV=1	ZFP2
C2S51_002228	2.53623	6.33934	2.65952	3.3851	1.43257	2.63149	TF	HB-WOX	sp|Q6X7J3|WOX11_ARATH WUSCHEL-related homeobox 11 OS=Arabidopsis thaliana OX=3702 GN=WOX11 PE=2 SV=2	WOX11
C2S51_002235	14.241	22.9638	24.9192	23.2887	17.7493	13.4005	TF	bZIP	sp|Q9LES3|AI5L2_ARATH ABSCISIC ACID-INSENSITIVE 5-like protein 2 OS=Arabidopsis thaliana OX=3702 GN=DPBF3 PE=1 SV=1	DPBF3
C2S51_002261	15.3656	11.9883	10.3031	14.7228	2.21689	3.51309	TF	WRKY	sp|Q9SKD9|WRK46_ARATH Probable WRKY transcription factor 46 OS=Arabidopsis thaliana OX=3702 GN=WRKY46 PE=1 SV=1	WRKY46
C2S51_002292	3.87706	5.68413	4.98608	4.16226	7.59231	10.4063	TF	bHLH	sp|O80674|BH106_ARATH Transcription factor bHLH106 OS=Arabidopsis thaliana OX=3702 GN=BHLH106 PE=2 SV=1	BHLH106
C2S51_002305	9.26035	9.65856	8.82798	5.77976	11.389	15.5026	TF	bZIP	sp|O24160|TGA21_TOBAC TGACG-sequence-specific DNA-binding protein TGA-2.1 OS=Nicotiana tabacum OX=4097 GN=TGA21 PE=1 SV=1	TGA21
C2S51_002368	25.0697	17.3726	14.3678	4.55814	2.74723	2.0548	TF	MADS-MIKC	sp|Q9M2K8|AGL18_ARATH Agamous-like MADS-box protein AGL18 OS=Arabidopsis thaliana OX=3702 GN=AGL18 PE=1 SV=1	AGL18
C2S51_002387	8.81709	14.1029	8.23181	24.8085	4.63129	4.90351	TF	C2H2	sp|Q8VZ42|SAP11_ARATH Zinc finger AN1 and C2H2 domain-containing stress-associated protein 11 OS=Arabidopsis thaliana OX=3702 GN=SAP11 PE=2 SV=1	SAP11
C2S51_002402	22.3904	17.3929	12.9236	9.25795	0.0242496	1.43794	TF	bHLH	sp|Q39204|MYC2_ARATH Transcription factor MYC2 OS=Arabidopsis thaliana OX=3702 GN=MYC2 PE=1 SV=2	MYC2
C2S51_002413	27.4069	22.0036	13.4014	9.3971	2.87091	5.1292	TF	bHLH	sp|Q3EAI1|BH060_ARATH Transcription factor bHLH60 OS=Arabidopsis thaliana OX=3702 GN=BHLH60 PE=1 SV=1	BHLH60
C2S51_002451	0.191996	0.0669644	0.0617922	0.0549423	0.0168564	0.302581	TF	bHLH	sp|E3SXU4|BHLHW_PEA Basic helix-loop-helix protein A OS=Pisum sativum OX=3888 GN=BHLH PE=3 SV=1	BHLH
C2S51_002486	3.98162	6.25942	3.31274	1.9794	0.163621	0.448524	TF	C2H2	sp|Q681X4|ZAT5_ARATH Zinc finger protein ZAT5 OS=Arabidopsis thaliana OX=3702 GN=ZAT5 PE=2 SV=1	ZAT5
C2S51_002520	9.5386	6.57055	4.32406	5.26444	0.0295138	0.0653456	TF	bHLH	sp|Q9FXA3|BH095_ARATH Transcription factor bHLH95 OS=Arabidopsis thaliana OX=3702 GN=BHLH95 PE=2 SV=2	BHLH95
C2S51_002523	55.4268	36.0356	37.2159	23.9162	49.7553	50.734	TF	bZIP	sp|Q9M7Q2|AI5L7_ARATH ABSCISIC ACID-INSENSITIVE 5-like protein 7 OS=Arabidopsis thaliana OX=3702 GN=ABF4 PE=1 SV=1	ABF4
C2S51_002529	4.29202	8.64726	3.03403	44.4044	1.639	3.84303	TF	AP2/ERF-ERF	sp|Q9SZ06|EF109_ARATH Ethylene-responsive transcription factor ERF109 OS=Arabidopsis thaliana OX=3702 GN=ERF109 PE=1 SV=1	ERF109
C2S51_002542	5.31111	6.06561	3.15269	4.54223	1.10374	0.534932	TF	B3	sp|Q1G3M3|Y3918_ARATH B3 domain-containing protein At3g19184 OS=Arabidopsis thaliana OX=3702 GN=At3g19184 PE=2 SV=1	At3g19184
C2S51_002561	26.0138	23.9874	22.5423	33.8167	3.06332	4.70694	TF	GARP-G2-like	sp|Q5VRW2|NOH1_ORYSJ Transcription factor NIGTH1 OS=Oryza sativa subsp. japonica OX=39947 GN=NHO1 PE=1 SV=2	NHO1
C2S51_002577	0.292291	0.279631	0.159845	0.193723	1.2199	1.45317	TF	NAC	sp|Q9ZVP8|NAC35_ARATH NAC domain-containing protein 35 OS=Arabidopsis thaliana OX=3702 GN=NAC035 PE=1 SV=2	NAC035
C2S51_002594	11.3886	6.73467	7.14859	3.45943	0.861624	1.00501	TF	MYB	sp|Q8VZQ2|MYB61_ARATH Transcription factor MYB61 OS=Arabidopsis thaliana OX=3702 GN=MYB61 PE=2 SV=1	MYB61
C2S51_002595	3.07915	4.19851	6.10314	5.18561	21.6424	16.9616	TF	bHLH	sp|O80536|PIF3_ARATH Transcription factor PIF3 OS=Arabidopsis thaliana OX=3702 GN=PIF3 PE=1 SV=1	PIF3
C2S51_002650	17.3639	24.1261	28.2885	23.4616	61.8846	53.6094	TF	C2C2-GATA	sp|Q9FJ10|GAT16_ARATH GATA transcription factor 16 OS=Arabidopsis thaliana OX=3702 GN=GATA16 PE=2 SV=1	GATA16
C2S51_002792	3.74016	9.75383	6.00477	9.5891	14.0799	15.7999	TF	NAC	sp|Q9FK44|NAC87_ARATH NAC domain-containing protein 87 OS=Arabidopsis thaliana OX=3702 GN=NAC087 PE=2 SV=1	NAC087
C2S51_002803	10.6788	12.3417	13.6337	9.91933	12.8404	14.9258	TF	GARP-ARR-B	sp|B8AEH1|ORR23_ORYSI Two-component response regulator ORR23 OS=Oryza sativa subsp. indica OX=39946 GN=RR23 PE=3 SV=1	RR23
C2S51_002812	1.60718	4.76041	9.74337	12.2594	32.8068	31.9808	TF	AP2/ERF-RAV	sp|Q9C688|RAVL3_ARATH AP2/ERF and B3 domain-containing transcription factor At1g51120 OS=Arabidopsis thaliana OX=3702 GN=At1g51120 PE=2 SV=1	At1g51120
C2S51_002871	12.6731	10.2186	9.20197	4.16033	0.147105	0.196347	TF	C2C2-CO-like	sp|Q9FHH8|COL5_ARATH Zinc finger protein CONSTANS-LIKE 5 OS=Arabidopsis thaliana OX=3702 GN=COL5 PE=2 SV=2	COL5
C2S51_002878	21.2861	22.0371	27.2275	9.36464	0	0.867502	TF	C2H2	sp|Q39261|ZFP2_ARATH Zinc finger protein 2 OS=Arabidopsis thaliana OX=3702 GN=ZFP2 PE=1 SV=1	ZFP2
C2S51_002906	1.81479	6.16086	5.97763	7.66666	6.23787	11.9852	TF	HB-WOX	sp|Q6X7J3|WOX11_ARATH WUSCHEL-related homeobox 11 OS=Arabidopsis thaliana OX=3702 GN=WOX11 PE=2 SV=2	WOX11
C2S51_002973	1.30558	0.839637	2.27876	6.0525	0.38304	2.3782	TF	HSF	sp|O22230|HSFB3_ARATH Heat stress transcription factor B-3 OS=Arabidopsis thaliana OX=3702 GN=HSFB3 PE=1 SV=1	HSFB3
C2S51_003015	4.12563	2.08432	1.29329	3.83899	0.317191	0.241789	TF	SBP	sp|A3C057|SPL17_ORYSJ Squamosa promoter-binding-like protein 17 OS=Oryza sativa subsp. japonica OX=39947 GN=SPL17 PE=2 SV=2	SPL17
C2S51_003043	0.178081	3.50109	21.8842	9.93014	31.0803	31.3996	TF	GRAS	sp|A0A1B1WAJ0|RAD1_LOTJA GRAS family protein RAD1 OS=Lotus japonicus OX=34305 GN=RAD1 PE=1 SV=1	RAD1
C2S51_003064	7.52231	2.12607	4.72531	1.79858	0.0410563	0.306273	TF	MADS-MIKC	sp|Q6EU39|MADS6_ORYSJ MADS-box transcription factor 6 OS=Oryza sativa subsp. japonica OX=39947 GN=MADS6 PE=1 SV=1	MADS6
C2S51_003170	45.6	72.6275	29.8017	220.12	12.3726	24.7814	TF	WRKY	sp|Q9SAH7|WRK40_ARATH Probable WRKY transcription factor 40 OS=Arabidopsis thaliana OX=3702 GN=WRKY40 PE=1 SV=1	WRKY40
C2S51_003183	15.2548	8.17609	9.86472	1.62715	0	0.31523	TF	C2H2	sp|Q39262|ZFP3_ARATH Zinc finger protein 3 OS=Arabidopsis thaliana OX=3702 GN=ZFP3 PE=1 SV=1	ZFP3
C2S51_003187	7.55662	4.41825	5.52517	2.161	0.647878	0.334448	TF	AP2/ERF-ERF	sp|Q94AW5|ERF03_ARATH Ethylene-responsive transcription factor ERF003 OS=Arabidopsis thaliana OX=3702 GN=ERF003 PE=1 SV=1	ERF003
C2S51_003217	0.174696	0.162616	0.302371	0.0627334	0.470169	1.00776	TF	MYB	sp|Q9S7L2|MYB98_ARATH Transcription factor MYB98 OS=Arabidopsis thaliana OX=3702 GN=MYB98 PE=2 SV=1	MYB98
C2S51_003274	26.4357	19.5625	12.8213	3.77175	0.654526	0.704539	TF	B3-ARF	sp|Q8L7G0|ARFA_ARATH Auxin response factor 1 OS=Arabidopsis thaliana OX=3702 GN=ARF1 PE=1 SV=2	ARF1
C2S51_003311	9.37971	7.36004	5.40285	7.46256	1.94936	4.81152	TF	C2H2	sp|Q0WVD6|ANM3_ARATH Probable protein arginine N-methyltransferase 3 OS=Arabidopsis thaliana OX=3702 GN=PRMT3 PE=2 SV=1	PRMT3
C2S51_038926	13.4421	15.9158	15.1239	11.1452	19.1464	19.7256	TR	Jumonji	sp|C0SUU8|JMJ26_ARATH Lysine-specific demethylase JMJ26 OS=Arabidopsis thaliana OX=3702 GN=JMJ26 PE=2 SV=1	JMJ26
C2S51_018528	390.003	357.037	299.479	234.953	1.00814	6.64019	TR	AUX/IAA	sp|P49680|IAA6_PEA Auxin-induced protein IAA6 OS=Pisum sativum OX=3888 GN=IAA6 PE=2 SV=1	IAA6
C2S51_018529	685.833	638.31	506.801	525.758	56.9803	59.9648	TR	AUX/IAA	sp|Q38832|IAA14_ARATH Auxin-responsive protein IAA14 OS=Arabidopsis thaliana OX=3702 GN=IAA14 PE=1 SV=2	IAA14
C2S51_018805	15.3723	16.2811	15.9593	14.1247	18.5751	16.358	TR	Others	sp|Q41342|ETR1_SOLLC Ethylene receptor 1 OS=Solanum lycopersicum OX=4081 GN=ETR1 PE=1 SV=1	ETR1
C2S51_018849	9.57713	6.1757	3.41507	5.04904	0.519348	0.79391	TR	SET	sp|Q8GZB6|SUVH4_ARATH Histone-lysine N-methyltransferase, H3 lysine-9 specific SUVH4 OS=Arabidopsis thaliana OX=3702 GN=SUVH4 PE=1 SV=2	SUVH4
C2S51_019018	31.8109	24.7878	24.3055	36.2406	0.352299	3.50128	TR	AUX/IAA	sp|O24407|IAA16_ARATH Auxin-responsive protein IAA16 OS=Arabidopsis thaliana OX=3702 GN=IAA16 PE=1 SV=1	IAA16
C2S51_019019	87.4901	54.6996	41.6518	23.1606	1.01858	1.36662	TR	AUX/IAA	sp|O24541|AX22C_VIGRR Auxin-induced protein 22C OS=Vigna radiata var. radiata OX=3916 GN=AUX22C PE=2 SV=1	AUX22C
C2S51_019235	3.39536	2.91745	3.01015	1.51881	3.11182	3.55403	TR	mTERF	-	-
C2S51_019299	54.1651	40.379	36.8943	40.3792	57.1085	60.1564	TR	HMG	sp|P40619|HMGL_IPONI HMG1/2-like protein OS=Ipomoea nil OX=35883 PE=2 SV=1	-
C2S51_019334	33.9201	14.6613	15.0776	8.33718	7.37544	9.01304	TR	IWS1	sp|F4KFC7|MD26C_ARATH Probable mediator of RNA polymerase II transcription subunit 26c OS=Arabidopsis thaliana OX=3702 GN=MED26C PE=1 SV=1	MED26C
C2S51_019529	3.45355	1.62362	0.916001	0.888234	0	0.0323277	TR	ARID	sp|Q9SGS2|HMGB9_ARATH High mobility group B protein 9 OS=Arabidopsis thaliana OX=3702 GN=HMGB9 PE=1 SV=1	HMGB9
C2S51_019619	5.43906	3.41152	4.7828	0.339387	0.264541	0.476012	TR	GNAT	sp|Q9C7G6|GNT10_ARATH GCN5-related N-acetyltransferase 10, chloroplastic OS=Arabidopsis thaliana OX=3702 GN=GNAT10 PE=1 SV=1	GNAT10
C2S51_016746	5.53902	5.69547	3.07727	4.19391	0.630527	0.721328	TR	SNF2	sp|Q8W103|CHR24_ARATH Protein CHROMATIN REMODELING 24 OS=Arabidopsis thaliana OX=3702 GN=CHR24 PE=2 SV=1	CHR24
C2S51_016765	5.58328	5.59489	4.71588	3.95809	5.50967	6.09745	TR	SNF2	sp|Q9M1I1|FB304_ARATH F-box protein At3g54460 OS=Arabidopsis thaliana OX=3702 GN=At3g54460 PE=2 SV=1	At3g54460
C2S51_016825	6.56727	13.4366	19.8513	20.0246	37.8294	34.2687	TR	GNAT	sp|Q84JF4|NAGS1_ARATH Probable amino-acid acetyltransferase NAGS1, chloroplastic OS=Arabidopsis thaliana OX=3702 GN=NAGS1 PE=2 SV=1	NAGS1
C2S51_017150	3.22232	4.31244	3.87817	1.90492	2.74017	2.65358	TR	mTERF	-	-
C2S51_017156	13.7539	10.8505	10.085	16.6929	2.41586	3.22155	TR	TAZ	sp|Q9FJX5|BT4_ARATH BTB/POZ and TAZ domain-containing protein 4 OS=Arabidopsis thaliana OX=3702 GN=BT4 PE=1 SV=1	BT4
C2S51_017424	7.24387	4.98068	5.2606	4.83396	1.18459	1.10074	TR	PHD	sp|Q9FNE9|ATXR6_ARATH Histone-lysine N-methyltransferase ATXR6 OS=Arabidopsis thaliana OX=3702 GN=ATXR6 PE=1 SV=1	ATXR6
C2S51_017708	0.721169	2.17583	2.59828	1.84565	1.44926	1.49743	TR	Others	sp|Q3S4A7|AHK5_ARATH Histidine kinase 5 OS=Arabidopsis thaliana OX=3702 GN=AHK5 PE=1 SV=1	AHK5
C2S51_017920	22.2778	23.0158	12.0971	16.8789	0	0	TR	HMG	sp|Q9SUP7|HMGB6_ARATH High mobility group B protein 6 OS=Arabidopsis thaliana OX=3702 GN=HMGB6 PE=2 SV=1	HMGB6
C2S51_018345	1.00122	0	0	1.3832	0	0	TR	AUX/IAA	sp|Q93WC4|IAA29_ARATH Auxin-responsive protein IAA29 OS=Arabidopsis thaliana OX=3702 GN=IAA29 PE=1 SV=2	IAA29
C2S51_018377	5.8988	8.29493	6.01732	5.70088	1.20694	1.25705	TR	SET	sp|Q2UMH3|SET1_ASPOR Histone-lysine N-methyltransferase, H3 lysine-4 specific OS=Aspergillus oryzae (strain ATCC 42149 / RIB 40) OX=510516 GN=set1 PE=3 SV=1	set1
C2S51_000171	2.71329	1.86269	1.82082	1.71867	0.17506	0.465072	TR	TRAF	sp|E7BQV0|NPR1_MALHU BTB/POZ domain and ankyrin repeat-containing protein NPR1 OS=Malus hupehensis OX=106556 GN=NPR1 PE=2 SV=2	NPR1
C2S51_015211	10.087	8.63191	8.91978	18.2603	6.49215	8.09395	TR	SNF2	sp|Q94BR5|CHR28_ARATH Helicase-like transcription factor CHR28 OS=Arabidopsis thaliana OX=3702 GN=CHR28 PE=1 SV=1	CHR28
C2S51_015422	3.11474	2.34556	1.55622	1.48279	0	0	TR	PHD	sp|P55201|BRPF1_HUMAN Peregrin OS=Homo sapiens OX=9606 GN=BRPF1 PE=1 SV=2	BRPF1
C2S51_015432	10.9027	8.16558	13.6613	13.9279	49.4472	62.8	TR	Others	sp|Q9SYM2|BBX22_ARATH B-box zinc finger protein 22 OS=Arabidopsis thaliana OX=3702 GN=BBX22 PE=1 SV=2	BBX22
C2S51_015598	365.646	532.796	418.265	372.837	506.314	249.21	TR	MBF1	sp|Q9LXT3|MBF1B_ARATH Multiprotein-bridging factor 1b OS=Arabidopsis thaliana OX=3702 GN=MBF1B PE=1 SV=1	MBF1B
C2S51_015908	27.9057	17.3546	16.6155	12.4366	0.776708	0.839411	TR	Others	sp|Q9LJB7|BBX32_ARATH B-box zinc finger protein 32 OS=Arabidopsis thaliana OX=3702 GN=BBX32 PE=1 SV=1	BBX32
C2S51_016415	4.68556	2.86271	2.81843	0.77317	0.127874	0.054132	TR	GNAT	sp|Q9C7G6|GNT10_ARATH GCN5-related N-acetyltransferase 10, chloroplastic OS=Arabidopsis thaliana OX=3702 GN=GNAT10 PE=1 SV=1	GNAT10
C2S51_013297	81.783	77.5296	93.2072	256.586	97.6637	38.9183	TR	Others	sp|Q9LJB7|BBX32_ARATH B-box zinc finger protein 32 OS=Arabidopsis thaliana OX=3702 GN=BBX32 PE=1 SV=1	BBX32
C2S51_013368	8.72988	16.797	12.2292	11.1631	5.12946	5.14799	TR	Rcd1-like	sp|A7MB47|CNOT9_BOVIN CCR4-NOT transcription complex subunit 9 OS=Bos taurus OX=9913 GN=CNOT9 PE=2 SV=1	CNOT9
C2S51_013507	7.95277	7.05256	8.8478	5.28825	6.79213	7.44779	TR	TRAF	sp|P93820|Y1439_ARATH BTB/POZ domain-containing protein At1g04390 OS=Arabidopsis thaliana OX=3702 GN=At1g04390 PE=2 SV=3	At1g04390
C2S51_013515	45.4359	51.7609	43.9042	45.3065	70.7256	72.6959	TR	ARID	sp|Q940Y3|ARID3_ARATH AT-rich interactive domain-containing protein 3 OS=Arabidopsis thaliana OX=3702 GN=ARID3 PE=1 SV=1	ARID3
C2S51_013581	19.7507	25.4671	25.4585	46.8628	16.3902	14.8916	TR	TAZ	sp|Q9SYL0|BT3_ARATH BTB/POZ and TAZ domain-containing protein 3 OS=Arabidopsis thaliana OX=3702 GN=BT3 PE=1 SV=2	BT3
C2S51_013635	91.5236	86.315	47.2086	64.7893	9.98508	14.9496	TR	HMG	sp|P40619|HMGL_IPONI HMG1/2-like protein OS=Ipomoea nil OX=35883 PE=2 SV=1	-
C2S51_013752	10.22	10.4725	13.4625	10.8211	15.2844	15.3423	TR	SET	sp|O22781|SUVH2_ARATH Histone-lysine N-methyltransferase family member SUVH2 OS=Arabidopsis thaliana OX=3702 GN=SUVH2 PE=1 SV=1	SUVH2
C2S51_013760	7.61076	7.10891	5.6323	11.026	0.837796	1.74813	TR	Others	-	-
C2S51_014265	4.95762	3.92439	4.17928	1.84772	3.62116	4.15347	TR	mTERF	-	-
C2S51_014585	234.915	212.062	260.288	193.206	536.421	471.074	TR	HMG	sp|P26585|HMGL_SOYBN HMG1/2-like protein OS=Glycine max OX=3847 PE=2 SV=1	-
C2S51_014838	2.97002	2.24028	2.24532	3.03623	0.950513	1.21994	TR	Jumonji	sp|C0SUU8|JMJ26_ARATH Lysine-specific demethylase JMJ26 OS=Arabidopsis thaliana OX=3702 GN=JMJ26 PE=2 SV=1	JMJ26
C2S51_010394	5.74949	4.15506	4.16969	5.51762	1.23403	1.3875	TR	TAZ	sp|Q9FMK7|BT1_ARATH BTB/POZ and TAZ domain-containing protein 1 OS=Arabidopsis thaliana OX=3702 GN=BT1 PE=1 SV=1	BT1
C2S51_010593	1.98056	1.51209	1.12059	1.14825	2.42827	2.20992	TR	Others	sp|O80366|ARR9_ARATH Two-component response regulator ARR9 OS=Arabidopsis thaliana OX=3702 GN=ARR9 PE=1 SV=1	ARR9
C2S51_010826	2.4612	2.39953	1.22737	1.22798	0.0149789	0.00689791	TR	SNF2	sp|F4I8S3|CLSY3_ARATH SNF2 domain-containing protein CLASSY 3 OS=Arabidopsis thaliana OX=3702 GN=CLSY3 PE=1 SV=1	CLSY3
C2S51_010965	1.94166	6.60573	8.34567	6.59569	2.83898	2.19447	TR	ARID	sp|Q9LG02|HMG11_ARATH Putative high mobility group B protein 11 OS=Arabidopsis thaliana OX=3702 GN=HMGB11 PE=1 SV=2	HMGB11
C2S51_011074	0.915358	0.562059	0.49885	0.789796	0.0581941	0.0821353	TR	SNF2	sp|Q0PCS3|CHR25_ARATH Protein CHROMATIN REMODELING 25 OS=Arabidopsis thaliana OX=3702 GN=CHR25 PE=1 SV=1	CHR25
C2S51_011168	4.87654	4.55806	2.66561	4.22004	0.443417	0.496406	TR	TRAF	sp|B9DHT4|ARIA_ARATH ARM REPEAT PROTEIN INTERACTING WITH ABF2 OS=Arabidopsis thaliana OX=3702 GN=ARIA PE=1 SV=2	ARIA
C2S51_011514	3.34002	4.76689	5.8592	5.43164	14.3056	23.6693	TR	SWI/SNF-BAF60b	sp|Q05024|TRI1_YEAST Protein TRI1 OS=Saccharomyces cerevisiae (strain ATCC 204508 / S288c) OX=559292 GN=TRI1 PE=1 SV=1	TRI1
C2S51_011696	23.6223	15.1389	19.6009	8.38466	5.72216	6.14855	TR	Others	sp|Q9LJB7|BBX32_ARATH B-box zinc finger protein 32 OS=Arabidopsis thaliana OX=3702 GN=BBX32 PE=1 SV=1	BBX32
C2S51_011906	10.7862	6.95677	5.88304	1.09481	0.175469	0.425599	TR	mTERF	sp|Q9SJ50|SL1_ARATH Protein SEEDLING LETHAL 1, chloroplastic OS=Arabidopsis thaliana OX=3702 GN=SL1 PE=1 SV=1	SL1
C2S51_011953	28.286	27.3128	30.2872	25.8922	55.3528	52.0842	TR	HMG	sp|O64702|HMG14_ARATH High mobility group B protein 14 OS=Arabidopsis thaliana OX=3702 GN=HMGB14 PE=2 SV=2	HMGB14
C2S51_012351	22.5712	20.4293	18.6574	20.0771	4.78104	8.73595	TR	Others	sp|Q9C5U0|AHK4_ARATH Histidine kinase 4 OS=Arabidopsis thaliana OX=3702 GN=AHK4 PE=1 SV=1	AHK4
C2S51_012550	10.7072	6.40407	5.63246	4.6405	0.122352	0.0344476	TR	AUX/IAA	sp|O24542|AX22D_VIGRR Auxin-induced protein 22D OS=Vigna radiata var. radiata OX=3916 GN=AUX22D PE=2 SV=1	AUX22D
C2S51_012700	3.05111	1.77836	2.22851	4.12068	0.389838	0.697133	TR	Others	sp|Q3S4A7|AHK5_ARATH Histidine kinase 5 OS=Arabidopsis thaliana OX=3702 GN=AHK5 PE=1 SV=1	AHK5
C2S51_000103	82.8984	82.5545	49.0699	63.6478	13.2336	14.4941	TR	HMG	sp|P40619|HMGL_IPONI HMG1/2-like protein OS=Ipomoea nil OX=35883 PE=2 SV=1	-
C2S51_008581	62.8363	83.8355	89.2839	103.585	136.38	118.751	TR	HMG	sp|O49596|HMGB2_ARATH High mobility group B protein 2 OS=Arabidopsis thaliana OX=3702 GN=HMGB2 PE=1 SV=1	HMGB2
C2S51_008958	22.036	19.3348	14.2299	15.8716	4.43963	6.20809	TR	Others	sp|Q0WSN2|DAR2_ARATH Protein DA1-related 2 OS=Arabidopsis thaliana OX=3702 GN=DAR2 PE=1 SV=1	DAR2
C2S51_009155	242.956	237.365	276.95	210.746	512.722	481.538	TR	HMG	sp|P26585|HMGL_SOYBN HMG1/2-like protein OS=Glycine max OX=3847 PE=2 SV=1	-
C2S51_009401	5.95123	8.2241	6.90878	9.50531	1.17508	3.33737	TR	Others	-	-
C2S51_009758	77.2609	73.1537	69.9644	128.119	11.4529	11.1921	TR	Others	sp|Q9LJB7|BBX32_ARATH B-box zinc finger protein 32 OS=Arabidopsis thaliana OX=3702 GN=BBX32 PE=1 SV=1	BBX32
C2S51_009995	2.52068	3.15283	2.94679	2.18633	3.47941	3.73281	TR	TRAF	sp|P93820|Y1439_ARATH BTB/POZ domain-containing protein At1g04390 OS=Arabidopsis thaliana OX=3702 GN=At1g04390 PE=2 SV=3	At1g04390
C2S51_010003	30.8126	31.1911	29.8674	28.9072	41.2758	48.8488	TR	ARID	sp|Q940Y3|ARID3_ARATH AT-rich interactive domain-containing protein 3 OS=Arabidopsis thaliana OX=3702 GN=ARID3 PE=1 SV=1	ARID3
C2S51_000071	36.2744	41.8367	34.9506	35.9518	6.14699	8.14634	TR	AUX/IAA	sp|Q8LAL2|IAA26_ARATH Auxin-responsive protein IAA26 OS=Arabidopsis thaliana OX=3702 GN=IAA26 PE=1 SV=2	IAA26
C2S51_006608	136.222	149.342	96.0157	114.252	13.9078	18.7935	TR	AUX/IAA	sp|Q8LAL2|IAA26_ARATH Auxin-responsive protein IAA26 OS=Arabidopsis thaliana OX=3702 GN=IAA26 PE=1 SV=2	IAA26
C2S51_006717	374.06	398.748	328.55	302.302	8.26193	16.8133	TR	AUX/IAA	sp|P13088|AUX22_SOYBN Auxin-induced protein AUX22 OS=Glycine max OX=3847 GN=AUX22 PE=2 SV=1	AUX22
C2S51_006718	799.38	748.582	650.639	643.181	94.6043	107.913	TR	AUX/IAA	sp|Q38832|IAA14_ARATH Auxin-responsive protein IAA14 OS=Arabidopsis thaliana OX=3702 GN=IAA14 PE=1 SV=2	IAA14
C2S51_007137	8.08702	4.4281	3.62026	3.12673	0.417662	0.98469	TR	SET	sp|Q8GZB6|SUVH4_ARATH Histone-lysine N-methyltransferase, H3 lysine-9 specific SUVH4 OS=Arabidopsis thaliana OX=3702 GN=SUVH4 PE=1 SV=2	SUVH4
C2S51_007247	1.89425	0.413545	0.398534	0.0208629	0	0	TR	GNAT	sp|Q42381|HLS1_ARATH Probable N-acetyltransferase HLS1 OS=Arabidopsis thaliana OX=3702 GN=HLS1 PE=1 SV=1	HLS1
C2S51_007422	145.533	133.751	92.9877	175.463	3.07024	15.2206	TR	AUX/IAA	sp|P93830|IAA17_ARATH Auxin-responsive protein IAA17 OS=Arabidopsis thaliana OX=3702 GN=IAA17 PE=1 SV=2	IAA17
C2S51_007423	117.065	71.614	44.6831	35.3032	1.33262	2.83309	TR	AUX/IAA	sp|O24541|AX22C_VIGRR Auxin-induced protein 22C OS=Vigna radiata var. radiata OX=3916 GN=AUX22C PE=2 SV=1	AUX22C
C2S51_037648	7.98981	5.85925	6.62615	5.14491	6.57642	7.80722	TR	SET	sp|Q43088|RBCMT_PEA Ribulose-1,5 bisphosphate carboxylase/oxygenase large subunit N-methyltransferase, chloroplastic OS=Pisum sativum OX=3888 GN=RBCMT PE=1 SV=1	RBCMT
C2S51_037666	14.8549	10.8957	10.7603	14.054	2.70708	4.14849	TR	TRAF	sp|E7BQV0|NPR1_MALHU BTB/POZ domain and ankyrin repeat-containing protein NPR1 OS=Malus hupehensis OX=106556 GN=NPR1 PE=2 SV=2	NPR1
C2S51_038254	10.7718	8.41562	8.27463	15.4125	10.1002	12.1798	TR	SET	sp|Q2LAE1|ASHH2_ARATH Histone-lysine N-methyltransferase ASHH2 OS=Arabidopsis thaliana OX=3702 GN=ASHH2 PE=1 SV=1	ASHH2
C2S51_038488	2.9685	2.0381	2.80111	2.31514	3.77387	4.0299	TR	mTERF	sp|F4IHL3|MTEF2_ARATH Transcription termination factor MTERF2, chloroplastic OS=Arabidopsis thaliana OX=3702 GN=MTERF2 PE=3 SV=1	MTERF2
C2S51_003543	12.4486	9.49273	9.33418	25.8263	5.04953	7.03529	TR	Jumonji	sp|Q9M9E8|JMJ21_ARATH Lysine-specific demethylase JMJ21 OS=Arabidopsis thaliana OX=3702 GN=JMJ21 PE=2 SV=3	JMJ21
C2S51_003666	17.1526	13.9628	12.0539	13.0161	2.13518	2.52584	TR	TRAF	sp|E7BQV0|NPR1_MALHU BTB/POZ domain and ankyrin repeat-containing protein NPR1 OS=Malus hupehensis OX=106556 GN=NPR1 PE=2 SV=2	NPR1
C2S51_004102	6.64229	4.96411	4.71565	1.94382	0.545003	2.35856	TR	Others	sp|Q4GZK7|ORR4_ORYSI Two-component response regulator ORR4 OS=Oryza sativa subsp. indica OX=39946 GN=RR4 PE=2 SV=1	RR4
C2S51_004124	8.7242	6.5751	6.65735	11.9002	8.56799	11.3569	TR	SET	sp|Q2LAE1|ASHH2_ARATH Histone-lysine N-methyltransferase ASHH2 OS=Arabidopsis thaliana OX=3702 GN=ASHH2 PE=1 SV=1	ASHH2
C2S51_004244	3.33761	2.42862	1.77513	3.39103	1.50353	1.66844	TR	ARID	sp|Q84JT7|ARID1_ARATH AT-rich interactive domain-containing protein 1 OS=Arabidopsis thaliana OX=3702 GN=ARID1 PE=2 SV=1	ARID1
C2S51_004364	3.20918	2.63805	3.49325	2.75749	5.7136	6.26088	TR	mTERF	sp|F4IHL3|MTEF2_ARATH Transcription termination factor MTERF2, chloroplastic OS=Arabidopsis thaliana OX=3702 GN=MTERF2 PE=3 SV=1	MTERF2
C2S51_004860	5.78136	6.09407	9.77098	11.4982	51.4499	63.0004	TR	SWI/SNF-BAF60b	sp|Q05024|TRI1_YEAST Protein TRI1 OS=Saccharomyces cerevisiae (strain ATCC 204508 / S288c) OX=559292 GN=TRI1 PE=1 SV=1	TRI1
C2S51_005005	22.314	16.3408	16.7907	15.8529	1.9995	2.05485	TR	Others	sp|Q9LJB7|BBX32_ARATH B-box zinc finger protein 32 OS=Arabidopsis thaliana OX=3702 GN=BBX32 PE=1 SV=1	BBX32
C2S51_005179	2.7142	0.715035	0.228585	0.916723	0.14003	0.195042	TR	Others	sp|F4JZT3|ARR24_ARATH Two-component response regulator 24 OS=Arabidopsis thaliana OX=3702 GN=ARR24 PE=2 SV=1	ARR24
C2S51_005198	18.4665	13.0573	11.8547	4.72527	2.00854	1.85079	TR	mTERF	sp|Q9SJ50|SL1_ARATH Protein SEEDLING LETHAL 1, chloroplastic OS=Arabidopsis thaliana OX=3702 GN=SL1 PE=1 SV=1	SL1
C2S51_005238	20.8174	17.7098	22.3709	18.2729	42.6748	39.3365	TR	HMG	sp|O64702|HMG14_ARATH High mobility group B protein 14 OS=Arabidopsis thaliana OX=3702 GN=HMGB14 PE=2 SV=2	HMGB14
C2S51_005449	5.60472	5.36518	3.61315	2.12335	3.15785	2.21253	TR	GNAT	sp|Q940H2|GNAT3_ARATH GCN5-related N-acetyltransferase 3, chloroplastic OS=Arabidopsis thaliana OX=3702 GN=GNAT3 PE=1 SV=1	GNAT3
C2S51_005530	13.1965	7.06097	7.92251	8.25701	12.6237	12.1338	TR	Others	sp|Q1G3I2|MIP1A_ARATH B-box domain protein 30 OS=Arabidopsis thaliana OX=3702 GN=MIP1A PE=1 SV=1	MIP1A
C2S51_005603	52.874	43.7995	32.6733	34.5877	5.94289	4.4051	TR	LUG	sp|O48847|LUH_ARATH Transcriptional corepressor LEUNIG_HOMOLOG OS=Arabidopsis thaliana OX=3702 GN=LUH PE=1 SV=1	LUH
C2S51_005630	57.9506	47.0942	25.7713	23.4218	0.159863	0.345901	TR	HMG	sp|Q8LDF9|HMGB7_ARATH High mobility group B protein 7 OS=Arabidopsis thaliana OX=3702 GN=HMGB7 PE=1 SV=1	HMGB7
C2S51_005704	11.5479	5.32752	4.54194	10.7345	2.71496	3.73334	TR	Jumonji	sp|F4KIX0|JMJ13_ARATH Lysine-specific demethylase JMJ13 OS=Arabidopsis thaliana OX=3702 GN=JMJ13 PE=1 SV=1	JMJ13
C2S51_005803	11.2027	5.05894	5.47288	4.99188	0	0.0342917	TR	AUX/IAA	sp|Q93WC4|IAA29_ARATH Auxin-responsive protein IAA29 OS=Arabidopsis thaliana OX=3702 GN=IAA29 PE=1 SV=2	IAA29
C2S51_006466	26.4179	19.6495	16.1684	11.7623	1.93343	2.68892	TR	Others	sp|C0SVM5|BBX19_ARATH B-box zinc finger protein 19 OS=Arabidopsis thaliana OX=3702 GN=BBX19 PE=1 SV=1	BBX19
C2S51_000415	0.276507	0.13294	0.301816	0.680516	0.366883	0.567393	TR	TRAF	sp|E7BQV0|NPR1_MALHU BTB/POZ domain and ankyrin repeat-containing protein NPR1 OS=Malus hupehensis OX=106556 GN=NPR1 PE=2 SV=2	NPR1
C2S51_036417	8.41146	6.64102	6.64356	14.7231	4.95419	6.2119	TR	SNF2	sp|Q94BR5|CHR28_ARATH Helicase-like transcription factor CHR28 OS=Arabidopsis thaliana OX=3702 GN=CHR28 PE=1 SV=1	CHR28
C2S51_036586	4.37129	2.7648	1.39864	1.72628	0	0	TR	PHD	sp|P55201|BRPF1_HUMAN Peregrin OS=Homo sapiens OX=9606 GN=BRPF1 PE=1 SV=2	BRPF1
C2S51_036594	17.2092	13.5221	19.3978	20.2436	64.1107	67.0159	TR	Others	sp|Q9SYM2|BBX22_ARATH B-box zinc finger protein 22 OS=Arabidopsis thaliana OX=3702 GN=BBX22 PE=1 SV=2	BBX22
C2S51_036745	468.902	841.714	630.856	486.334	598.402	284.11	TR	MBF1	sp|Q9LXT3|MBF1B_ARATH Multiprotein-bridging factor 1b OS=Arabidopsis thaliana OX=3702 GN=MBF1B PE=1 SV=1	MBF1B
C2S51_036961	23.7549	15.1906	16.2514	8.21358	1.07097	0.373635	TR	Others	sp|Q9LJB7|BBX32_ARATH B-box zinc finger protein 32 OS=Arabidopsis thaliana OX=3702 GN=BBX32 PE=1 SV=1	BBX32
C2S51_034971	10.7709	8.86922	8.58312	6.9732	9.17458	9.66918	TR	mTERF	sp|Q84X53|MTEF1_ARATH Transcription termination factor MTEF1, chloroplastic OS=Arabidopsis thaliana OX=3702 GN=MTERF1 PE=2 SV=2	MTERF1
C2S51_035144	8.37589	6.09378	5.67007	3.01025	14.8556	21.1913	TR	GNAT	sp|Q9C666|GNAT1_ARATH GCN5-related N-acetyltransferase 1, chloroplastic OS=Arabidopsis thaliana OX=3702 GN=SNAT2 PE=1 SV=1	SNAT2
C2S51_035405	6.33077	5.80203	6.27496	9.57381	19.3122	18.0095	TR	mTERF	sp|Q9SJ50|SL1_ARATH Protein SEEDLING LETHAL 1, chloroplastic OS=Arabidopsis thaliana OX=3702 GN=SL1 PE=1 SV=1	SL1
C2S51_035500	34.8689	18.8566	14.6271	2.5797	2.78902	2.62903	TR	Others	sp|Q9SB04|ARR5_ARATH Two-component response regulator ARR5 OS=Arabidopsis thaliana OX=3702 GN=ARR5 PE=1 SV=2	ARR5
C2S51_035653	0.249895	0	0	0.679366	1.48034	0.156736	TR	GNAT	sp|Q568K5|NAA40_DANRE N-alpha-acetyltransferase 40 OS=Danio rerio OX=7955 GN=naa40 PE=2 SV=1	naa40
C2S51_035736	11.5555	9.4504	5.21648	5.33438	0.399906	0.684733	TR	SNF2	sp|Q9XFH4|DDM1_ARATH ATP-dependent DNA helicase DDM1 OS=Arabidopsis thaliana OX=3702 GN=DDM1 PE=1 SV=1	DDM1
C2S51_035769	0.0321701	0.0407887	0.104521	0.226818	0.0176263	0.0507624	TR	Others	sp|Q9SXL4|AHK1_ARATH Histidine kinase 1 OS=Arabidopsis thaliana OX=3702 GN=AHK1 PE=1 SV=2	AHK1
C2S51_035802	933.478	728.865	808.884	1230.18	148.125	185.125	TR	HMG	sp|P26585|HMGL_SOYBN HMG1/2-like protein OS=Glycine max OX=3847 PE=2 SV=1	-
C2S51_035839	5.18575	5.07875	4.84493	3.03672	4.02401	4.79607	TR	SET	sp|Q6NQJ8|SDG40_ARATH Protein SET DOMAIN GROUP 40 OS=Arabidopsis thaliana OX=3702 GN=SDG40 PE=2 SV=1	SDG40
C2S51_036049	12.9463	12.6954	14.7769	12.6453	20.3045	21.3298	TR	GNAT	sp|Q93ZR1|ELP3_ARATH Elongator complex protein 3 OS=Arabidopsis thaliana OX=3702 GN=HAG3 PE=1 SV=1	HAG3
C2S51_036078	0.841316	0.0681905	0.452617	0	0.293601	0.425313	TR	GNAT	sp|O64815|HLS1L_ARATH Probable N-acetyltransferase HLS1-like OS=Arabidopsis thaliana OX=3702 GN=At2g23060 PE=2 SV=1	At2g23060
C2S51_033134	4.43586	4.44665	6.49237	6.16653	11.5046	13.7059	TR	GNAT	sp|Q9ZV08|GNAT4_ARATH GCN5-related N-acetyltransferase 4, chloroplastic OS=Arabidopsis thaliana OX=3702 GN=GNAT4 PE=1 SV=1	GNAT4
C2S51_033142	52.4136	35.441	64.4266	8.40867	8.19224	12.7813	TR	GNAT	sp|Q9ZV06|GNAT8_ARATH GCN5-related N-acetyltransferase 8 OS=Arabidopsis thaliana OX=3702 GN=GNAT8 PE=1 SV=1	GNAT8
C2S51_033473	6.96518	5.87617	6.7033	7.26441	15.4323	12.6514	TR	mTERF	sp|Q84X53|MTEF1_ARATH Transcription termination factor MTEF1, chloroplastic OS=Arabidopsis thaliana OX=3702 GN=MTERF1 PE=2 SV=2	MTERF1
C2S51_033788	19.5623	25.752	21.1903	16.4436	2.07699	6.67358	TR	Others	sp|Q0WSN2|DAR2_ARATH Protein DA1-related 2 OS=Arabidopsis thaliana OX=3702 GN=DAR2 PE=1 SV=1	DAR2
C2S51_034532	16.6066	16.5976	12.1623	9.48075	1.5323	2.53756	TR	Others	sp|Q8W4F0|DAR1_ARATH Protein DA1-related 1 OS=Arabidopsis thaliana OX=3702 GN=DAR1 PE=1 SV=3	DAR1
C2S51_034694	4.66239	7.3577	9.88826	14.5286	158.161	105.785	TR	AUX/IAA	sp|P13088|AUX22_SOYBN Auxin-induced protein AUX22 OS=Glycine max OX=3847 GN=AUX22 PE=2 SV=1	AUX22
C2S51_000353	3.71935	3.98072	3.56015	2.33675	4.42778	5.52648	TR	SNF2	sp|Q9M1I1|FB304_ARATH F-box protein At3g54460 OS=Arabidopsis thaliana OX=3702 GN=At3g54460 PE=2 SV=1	At3g54460
C2S51_000362	0.687318	0.503358	0.487073	0.45575	0.0549086	0.110038	TR	SET	sp|Q8W595|SUVR4_ARATH Histone-lysine N-methyltransferase SUVR4 OS=Arabidopsis thaliana OX=3702 GN=SUVR4 PE=1 SV=2	SUVR4
C2S51_031620	9.16032	15.7015	17.5404	27.698	38.7404	44.3016	TR	GNAT	sp|Q84JF4|NAGS1_ARATH Probable amino-acid acetyltransferase NAGS1, chloroplastic OS=Arabidopsis thaliana OX=3702 GN=NAGS1 PE=2 SV=1	NAGS1
C2S51_032121	11.0804	10.0497	7.97235	10.3811	2.83452	3.15531	TR	GNAT	sp|O64815|HLS1L_ARATH Probable N-acetyltransferase HLS1-like OS=Arabidopsis thaliana OX=3702 GN=At2g23060 PE=2 SV=1	At2g23060
C2S51_032126	25.0586	24.4755	15.1163	38.0662	2.28673	5.74513	TR	TAZ	sp|Q9FJX5|BT4_ARATH BTB/POZ and TAZ domain-containing protein 4 OS=Arabidopsis thaliana OX=3702 GN=BT4 PE=1 SV=1	BT4
C2S51_032467	10.9857	14.4221	12.9998	11.3486	16.7262	14.3388	TR	Jumonji	sp|Q9SSE9|JMJ25_ARATH Lysine-specific demethylase JMJ25 OS=Arabidopsis thaliana OX=3702 GN=JMJ25 PE=1 SV=1	JMJ25
C2S51_032497	1.38856	1.01166	0.657967	1.37459	3.185	3.33354	TR	SET	sp|Q84JF5|PTA14_ARATH Protein PLASTID TRANSCRIPTIONALLY ACTIVE 14 OS=Arabidopsis thaliana OX=3702 GN=PTAC14 PE=1 SV=1	PTAC14
C2S51_032613	22.8588	25.9009	12.0185	20.3923	0.0165536	0.0549764	TR	HMG	sp|Q9SUP7|HMGB6_ARATH High mobility group B protein 6 OS=Arabidopsis thaliana OX=3702 GN=HMGB6 PE=2 SV=1	HMGB6
C2S51_032766	1.14102	3.50296	5.92136	4.05219	6.09763	4.56288	TR	Others	sp|Q3S4A7|AHK5_ARATH Histidine kinase 5 OS=Arabidopsis thaliana OX=3702 GN=AHK5 PE=1 SV=1	AHK5
C2S51_032889	197.774	87.5566	116.85	67.2626	54.1182	59.8273	TR	Others	-	-
C2S51_032997	1.50877	1.35251	0.318878	1.79525	0	0	TR	AUX/IAA	sp|Q93WC4|IAA29_ARATH Auxin-responsive protein IAA29 OS=Arabidopsis thaliana OX=3702 GN=IAA29 PE=1 SV=2	IAA29
C2S51_033029	5.93842	8.90091	7.56116	9.54879	0.783244	0.905669	TR	SET	sp|Q2UMH3|SET1_ASPOR Histone-lysine N-methyltransferase, H3 lysine-4 specific OS=Aspergillus oryzae (strain ATCC 42149 / RIB 40) OX=510516 GN=set1 PE=3 SV=1	set1
C2S51_029726	4.27561	3.60004	4.78342	4.65548	9.11308	9.84177	TR	GNAT	sp|Q9ZV08|GNAT4_ARATH GCN5-related N-acetyltransferase 4, chloroplastic OS=Arabidopsis thaliana OX=3702 GN=GNAT4 PE=1 SV=1	GNAT4
C2S51_029734	20.3656	25.9405	25.7008	13.063	19.427	16.0313	TR	GNAT	sp|Q9ZV06|GNAT8_ARATH GCN5-related N-acetyltransferase 8 OS=Arabidopsis thaliana OX=3702 GN=GNAT8 PE=1 SV=1	GNAT8
C2S51_029735	158.431	153.688	154.728	26.9748	17.1349	21.9959	TR	GNAT	sp|Q9ZV06|GNAT8_ARATH GCN5-related N-acetyltransferase 8 OS=Arabidopsis thaliana OX=3702 GN=GNAT8 PE=1 SV=1	GNAT8
C2S51_029805	0.389499	0.566255	0.751596	0.285188	0.735947	0.346362	TR	HMG	sp|O04235|SSRP1_VICFA FACT complex subunit SSRP1 OS=Vicia faba OX=3906 GN=SSRP1 PE=2 SV=1	SSRP1
C2S51_030084	6.51488	14.2634	12.1732	6.59051	10.517	8.66459	TR	Others	sp|O82798|ARR4_ARATH Two-component response regulator ARR4 OS=Arabidopsis thaliana OX=3702 GN=ARR4 PE=1 SV=1	ARR4
C2S51_030132	11.9141	13.0283	13.5176	10.8833	20.2828	22.4291	TR	mTERF	sp|Q84X53|MTEF1_ARATH Transcription termination factor MTEF1, chloroplastic OS=Arabidopsis thaliana OX=3702 GN=MTERF1 PE=2 SV=2	MTERF1
C2S51_030484	15.3996	21.6079	15.465	15.0201	3.09789	7.42424	TR	Others	sp|Q0WSN2|DAR2_ARATH Protein DA1-related 2 OS=Arabidopsis thaliana OX=3702 GN=DAR2 PE=1 SV=1	DAR2
C2S51_030711	3.73381	10.0802	6.88201	4.23493	5.02557	6.4372	TR	HMG	sp|O49596|HMGB2_ARATH High mobility group B protein 2 OS=Arabidopsis thaliana OX=3702 GN=HMGB2 PE=1 SV=1	HMGB2
C2S51_031154	3.8885	2.48523	1.54259	2.3391	0.109947	0.0406842	TR	PHD	sp|Q5SMU7|ORC1_ORYSJ Origin of replication complex subunit 1 OS=Oryza sativa subsp. japonica OX=39947 GN=ORC1 PE=2 SV=1	ORC1
C2S51_031318	15.3534	15.0786	9.42293	8.38875	1.18507	2.43385	TR	Others	sp|Q8W4F0|DAR1_ARATH Protein DA1-related 1 OS=Arabidopsis thaliana OX=3702 GN=DAR1 PE=1 SV=3	DAR1
C2S51_028141	4.89746	3.04436	3.69206	2.06605	0.0829337	0.961863	TR	SWI/SNF-BAF60b	-	-
C2S51_028249	119.402	136.804	110.876	127.452	28.2681	31.0057	TR	AUX/IAA	sp|O24542|AX22D_VIGRR Auxin-induced protein 22D OS=Vigna radiata var. radiata OX=3916 GN=AUX22D PE=2 SV=1	AUX22D
C2S51_028305	4.36065	3.14298	3.61892	1.09977	5.30548	10.4618	TR	GNAT	sp|Q9C666|GNAT1_ARATH GCN5-related N-acetyltransferase 1, chloroplastic OS=Arabidopsis thaliana OX=3702 GN=SNAT2 PE=1 SV=1	SNAT2
C2S51_028615	7.33517	6.51933	6.50965	10.6239	14.6275	12.9894	TR	mTERF	sp|Q9SJ50|SL1_ARATH Protein SEEDLING LETHAL 1, chloroplastic OS=Arabidopsis thaliana OX=3702 GN=SL1 PE=1 SV=1	SL1
C2S51_028784	2.07918	2.66906	2.17848	1.12468	2.64193	1.34434	TR	GNAT	sp|Q568K5|NAA40_DANRE N-alpha-acetyltransferase 40 OS=Danio rerio OX=7955 GN=naa40 PE=2 SV=1	naa40
C2S51_029009	10.9632	9.66369	4.60725	5.98384	0.276593	0.489325	TR	SNF2	sp|Q9XFH4|DDM1_ARATH ATP-dependent DNA helicase DDM1 OS=Arabidopsis thaliana OX=3702 GN=DDM1 PE=1 SV=1	DDM1
C2S51_029057	0.122696	0.212953	0.288389	0.562059	0.00828472	0.14489	TR	Others	sp|Q9SXL4|AHK1_ARATH Histidine kinase 1 OS=Arabidopsis thaliana OX=3702 GN=AHK1 PE=1 SV=2	AHK1
C2S51_029094	739.373	600.504	691.367	1026.5	115.371	150.05	TR	HMG	sp|P26585|HMGL_SOYBN HMG1/2-like protein OS=Glycine max OX=3847 PE=2 SV=1	-
C2S51_029135	5.14999	4.66931	5.6979	3.09353	5.15202	4.39011	TR	SET	sp|Q6NQJ8|SDG40_ARATH Protein SET DOMAIN GROUP 40 OS=Arabidopsis thaliana OX=3702 GN=SDG40 PE=2 SV=1	SDG40
C2S51_029396	11.8397	11.9723	10.3902	9.57162	13.5294	16.4262	TR	GNAT	sp|Q93ZR1|ELP3_ARATH Elongator complex protein 3 OS=Arabidopsis thaliana OX=3702 GN=HAG3 PE=1 SV=1	HAG3
C2S51_029417	8.94783	9.54625	11.342	8.40403	14.9769	11.2216	TR	GNAT	sp|B5X4Z4|NAGS2_ARATH Probable amino-acid acetyltransferase NAGS2, chloroplastic OS=Arabidopsis thaliana OX=3702 GN=NAGS2 PE=1 SV=1	NAGS2
C2S51_029520	2.99525	3.87916	1.91022	3.78375	1.59727	1.44828	TR	TRAF	sp|Q9M8J9|BPM2_ARATH BTB/POZ and MATH domain-containing protein 2 OS=Arabidopsis thaliana OX=3702 GN=BPM2 PE=1 SV=1	BPM2
C2S51_026527	0.632551	0.867808	0.959913	0.222024	0.793747	0.696763	TR	mTERF	-	-
C2S51_026678	0.290825	0.622941	0.46045	0.772013	0	0.250672	TR	GNAT	sp|O34569|YOAA_BACSU Uncharacterized N-acetyltransferase YoaA OS=Bacillus subtilis (strain 168) OX=224308 GN=yoaA PE=3 SV=2	yoaA
C2S51_026679	1.79042	1.93991	2.4238	2.03471	0.211868	0.347731	TR	GNAT	sp|P05332|YP20_BACLI Uncharacterized N-acetyltransferase p20 OS=Bacillus licheniformis OX=1402 GN=p20 PE=4 SV=1	p20
C2S51_026683	7.36161	5.48036	3.11116	10.5295	0.68147	1.19082	TR	GNAT	sp|P05332|YP20_BACLI Uncharacterized N-acetyltransferase p20 OS=Bacillus licheniformis OX=1402 GN=p20 PE=4 SV=1	p20
C2S51_026740	11.0748	6.58267	7.74706	6.00379	0.279717	0.640283	TR	AUX/IAA	sp|Q38832|IAA14_ARATH Auxin-responsive protein IAA14 OS=Arabidopsis thaliana OX=3702 GN=IAA14 PE=1 SV=2	IAA14
C2S51_027162	9.76027	4.62799	8.23019	4.48621	0.298036	0.598113	TR	TAZ	sp|Q9FMK7|BT1_ARATH BTB/POZ and TAZ domain-containing protein 1 OS=Arabidopsis thaliana OX=3702 GN=BT1 PE=1 SV=1	BT1
C2S51_027517	3.11645	2.59596	2.17632	5.1535	1.2277	2.34441	TR	Pseudo ARR-B	sp|Q6LA42|APRR5_ARATH Two-component response regulator-like APRR5 OS=Arabidopsis thaliana OX=3702 GN=APRR5 PE=1 SV=2	APRR5
C2S51_023986	26.7467	28.3123	25.2313	22.14	5.21282	3.24798	TR	Others	sp|C0SVM5|BBX19_ARATH B-box zinc finger protein 19 OS=Arabidopsis thaliana OX=3702 GN=BBX19 PE=1 SV=1	BBX19
C2S51_025236	193.403	222.08	164.737	159.135	38.3654	31.1589	TR	AUX/IAA	sp|O24542|AX22D_VIGRR Auxin-induced protein 22D OS=Vigna radiata var. radiata OX=3916 GN=AUX22D PE=2 SV=1	AUX22D
C2S51_025237	130.432	75.281	83.4905	48.451	2.062	7.33647	TR	AUX/IAA	sp|O24407|IAA16_ARATH Auxin-responsive protein IAA16 OS=Arabidopsis thaliana OX=3702 GN=IAA16 PE=1 SV=1	IAA16
C2S51_025381	4.9638	3.66638	3.98649	5.42451	0.3341	0.744742	TR	Pseudo ARR-B	sp|Q6LA42|APRR5_ARATH Two-component response regulator-like APRR5 OS=Arabidopsis thaliana OX=3702 GN=APRR5 PE=1 SV=2	APRR5
C2S51_025417	2.37213	2.71156	2.46961	1.79599	5.07006	6.36138	TR	SET	sp|Q6INM2|SETD6_XENLA N-lysine methyltransferase setd6 OS=Xenopus laevis OX=8355 GN=setd6 PE=2 SV=1	setd6
C2S51_025564	26.258	31.8297	19.5809	20.4351	49.3076	50.5102	TR	SWI/SNF-BAF60b	sp|Q05024|TRI1_YEAST Protein TRI1 OS=Saccharomyces cerevisiae (strain ATCC 204508 / S288c) OX=559292 GN=TRI1 PE=1 SV=1	TRI1
C2S51_025670	31.3581	29.7953	28.2473	14.7474	19.2267	16.6464	TR	PHD	sp|Q9FEN9|SHL_ARATH Chromatin remodeling protein SHL OS=Arabidopsis thaliana OX=3702 GN=SHL PE=1 SV=1	SHL
C2S51_025946	4.67706	5.90061	4.38326	2.57638	3.49647	3.98553	TR	mTERF	sp|Q9M219|MTEFH_ARATH Transcription termination factor MTEF18, mitochondrial OS=Arabidopsis thaliana OX=3702 GN=MTERF18 PE=1 SV=1	MTERF18
C2S51_026154	1.79124	1.35585	1.37038	3.78989	3.00197	3.31339	TR	Jumonji	sp|Q8RWR1|JMJ30_ARATH Lysine-specific demethylase JMJ30 OS=Arabidopsis thaliana OX=3702 GN=JMJ30 PE=1 SV=1	JMJ30
C2S51_021647	3.66351	3.21935	1.88957	2.29214	0.576564	0.752236	TR	Jumonji	sp|Q9SSE9|JMJ25_ARATH Lysine-specific demethylase JMJ25 OS=Arabidopsis thaliana OX=3702 GN=JMJ25 PE=1 SV=1	JMJ25
C2S51_021948	1.06145	1.03315	0.666797	1.96198	1.61788	2.01793	TR	Jumonji	sp|Q8RWR1|JMJ30_ARATH Lysine-specific demethylase JMJ30 OS=Arabidopsis thaliana OX=3702 GN=JMJ30 PE=1 SV=1	JMJ30
C2S51_022071	5.62014	4.90236	3.82694	2.48268	3.768	3.9175	TR	mTERF	sp|Q9ZT96|MTEF4_ARATH Transcription termination factor MTERF4, chloroplastic OS=Arabidopsis thaliana OX=3702 GN=MTERF4 PE=1 SV=1	MTERF4
C2S51_022110	5.25661	5.62066	4.46523	2.48288	3.30004	3.87697	TR	mTERF	sp|Q9M219|MTEFH_ARATH Transcription termination factor MTEF18, mitochondrial OS=Arabidopsis thaliana OX=3702 GN=MTERF18 PE=1 SV=1	MTERF18
C2S51_022351	27.2669	20.5243	22.6913	12.1497	18.7877	13.8185	TR	PHD	sp|Q9FEN9|SHL_ARATH Chromatin remodeling protein SHL OS=Arabidopsis thaliana OX=3702 GN=SHL PE=1 SV=1	SHL
C2S51_022446	30.008	28.6709	25.6915	19.2967	43.5506	53.7006	TR	SWI/SNF-BAF60b	sp|Q05024|TRI1_YEAST Protein TRI1 OS=Saccharomyces cerevisiae (strain ATCC 204508 / S288c) OX=559292 GN=TRI1 PE=1 SV=1	TRI1
C2S51_022579	1.21686	1.4154	1.20985	1.504	4.89974	4.52658	TR	SET	sp|C0H8I2|SETD6_SALSA N-lysine methyltransferase setd6 OS=Salmo salar OX=8030 GN=setd6 PE=2 SV=1	setd6
C2S51_022717	135.861	161.343	128.942	173.428	31.4158	34.4994	TR	AUX/IAA	sp|O24542|AX22D_VIGRR Auxin-induced protein 22D OS=Vigna radiata var. radiata OX=3916 GN=AUX22D PE=2 SV=1	AUX22D
C2S51_022910	1.87402	1.48828	1.25084	1.00018	0.303945	0.288428	TR	PHD	sp|O04251|Y4211_ARATH BRCT domain-containing protein At4g02110 OS=Arabidopsis thaliana OX=3702 GN=At4g02110 PE=4 SV=3	At4g02110
C2S51_023109	0.521902	0.489364	0.3176	1.31868	0.101551	0.149895	TR	Others	-	-
C2S51_023307	17.45	23.2366	21.8321	13.8879	18.0408	17.8497	TR	GNAT	sp|Q8GUT5|GNAT6_ARATH GCN5-related N-acetyltransferase 6, chloroplastic OS=Arabidopsis thaliana OX=3702 GN=GNAT6 PE=1 SV=1	GNAT6
C2S51_023340	1.46926	2.20033	2.2787	0.700574	0.622126	0.419447	TR	TRAF	sp|Q9SRV1|BPM4_ARATH BTB/POZ and MATH domain-containing protein 4 OS=Arabidopsis thaliana OX=3702 GN=BPM4 PE=1 SV=1	BPM4
C2S51_023531	1.49082	2.21385	3.32828	4.02467	0.53509	0.626291	TR	PHD	sp|F4IXE7|IDM1_ARATH Increased DNA methylation 1 OS=Arabidopsis thaliana OX=3702 GN=IDM1 PE=1 SV=1	IDM1
C2S51_019843	2.07545	5.82338	3.5444	2.29352	2.28052	2.14192	TR	Others	-	-
C2S51_020073	21.6067	22.8759	19.8339	11.5938	3.38641	2.78813	TR	SET	sp|P94026|RBCMT_TOBAC Ribulose-1,5 bisphosphate carboxylase/oxygenase large subunit N-methyltransferase, chloroplastic OS=Nicotiana tabacum OX=4097 GN=RBCMT PE=2 SV=1	RBCMT
C2S51_020229	1.80988	0.976303	1.19601	5.35221	0.997309	1.52523	TR	Pseudo ARR-B	sp|Q6LA42|APRR5_ARATH Two-component response regulator-like APRR5 OS=Arabidopsis thaliana OX=3702 GN=APRR5 PE=1 SV=2	APRR5
C2S51_020231	4.86429	4.20192	5.38111	4.28328	7.50717	7.59294	TR	mTERF	sp|Q9FK23|MTEF8_ARATH Transcription termination factor MTERF8, chloroplastic OS=Arabidopsis thaliana OX=3702 GN=MTERF8 PE=1 SV=1	MTERF8
C2S51_020429	4.42681	4.33116	4.3878	4.04293	7.20689	7.58162	TR	PHD	sp|Q9SGH2|MBD9_ARATH Methyl-CpG-binding domain-containing protein 9 OS=Arabidopsis thaliana OX=3702 GN=MBD9 PE=2 SV=1	MBD9
C2S51_020477	13.9276	14.5891	12.3264	6.51687	2.01464	1.52194	TR	Others	sp|O82798|ARR4_ARATH Two-component response regulator ARR4 OS=Arabidopsis thaliana OX=3702 GN=ARR4 PE=1 SV=1	ARR4
C2S51_020666	25.7763	17.0145	23.0247	5.27228	2.58077	3.59081	TR	TAZ	sp|Q9FMK7|BT1_ARATH BTB/POZ and TAZ domain-containing protein 1 OS=Arabidopsis thaliana OX=3702 GN=BT1 PE=1 SV=1	BT1
C2S51_021151	5.30718	3.16297	1.85036	2.70204	0.497694	0.619626	TR	SNF2	sp|Q9FIY7|SM3L3_ARATH DNA repair protein RAD5B OS=Arabidopsis thaliana OX=3702 GN=RAD5B PE=3 SV=1	RAD5B
C2S51_021185	13.5207	10.0544	8.495	8.13847	0	0.357704	TR	AUX/IAA	sp|Q38832|IAA14_ARATH Auxin-responsive protein IAA14 OS=Arabidopsis thaliana OX=3702 GN=IAA14 PE=1 SV=2	IAA14
C2S51_021186	7.11683	5.45077	7.39133	7.90573	33.4641	37.6481	TR	AUX/IAA	sp|O24542|AX22D_VIGRR Auxin-induced protein 22D OS=Vigna radiata var. radiata OX=3916 GN=AUX22D PE=2 SV=1	AUX22D
C2S51_021242	13.2216	15.6047	8.03909	21.5636	1.36033	2.0133	TR	GNAT	sp|P05332|YP20_BACLI Uncharacterized N-acetyltransferase p20 OS=Bacillus licheniformis OX=1402 GN=p20 PE=4 SV=1	p20
C2S51_021244	2.65868	0.940072	2.94185	2.83764	0.102956	0.807536	TR	GNAT	sp|P05332|YP20_BACLI Uncharacterized N-acetyltransferase p20 OS=Bacillus licheniformis OX=1402 GN=p20 PE=4 SV=1	p20
C2S51_021418	3.34516	2.90007	3.94527	1.35957	2.49767	2.7995	TR	mTERF	-	-
C2S51_021419	4.30343	4.03358	3.00026	2.23531	2.90085	4.07469	TR	mTERF	-	-
C2S51_021421	2.97192	2.74127	2.0168	1.19563	1.54617	1.73162	TR	mTERF	-	-
C2S51_000585	15.5888	12.8307	12.8964	28.4235	7.60666	8.65492	TR	Jumonji	sp|Q9M9E8|JMJ21_ARATH Lysine-specific demethylase JMJ21 OS=Arabidopsis thaliana OX=3702 GN=JMJ21 PE=2 SV=3	JMJ21
C2S51_001028	2.03606	1.83486	0.852049	1.50801	0.0581566	0.0327975	TR	SET	sp|Q949T8|ASHR3_ARATH Histone-lysine N-methyltransferase ASHR3 OS=Arabidopsis thaliana OX=3702 GN=ASHR3 PE=1 SV=1	ASHR3
C2S51_001286	54.5719	28.9488	23.9893	7.45378	0.538158	0.446115	TR	Others	sp|Q4GZK2|ORR9_ORYSI Two-component response regulator ORR9 OS=Oryza sativa subsp. indica OX=39946 GN=RR9 PE=2 SV=1	RR9
C2S51_002143	2.43494	1.90404	1.45517	1.73551	0.0193855	0.0952611	TR	SET	sp|Q949T8|ASHR3_ARATH Histone-lysine N-methyltransferase ASHR3 OS=Arabidopsis thaliana OX=3702 GN=ASHR3 PE=1 SV=1	ASHR3
C2S51_002158	2.11298	1.79146	2.31963	1.96502	2.55225	3.03236	TR	GNAT	sp|Q94AC8|GNAT7_ARATH GCN5-related N-acetyltransferase 7, chloroplastic OS=Arabidopsis thaliana OX=3702 GN=GNAT7 PE=1 SV=1	GNAT7
C2S51_002320	35.5346	19.5053	20.5135	7.20002	6.04278	3.37397	TR	Others	sp|Q4GZK2|ORR9_ORYSI Two-component response regulator ORR9 OS=Oryza sativa subsp. indica OX=39946 GN=RR9 PE=2 SV=1	RR9
C2S51_002339	2.35881	1.66025	0.986991	0.909416	0.0698941	0.0793327	TR	GNAT	sp|A0JNA8|PAXI1_BOVIN PAX-interacting protein 1 OS=Bos taurus OX=9913 GN=PAXIP1 PE=2 SV=1	PAXIP1
C2S51_002448	4.84471	4.83552	3.85515	4.92364	0.639201	0.897255	TR	TRAF	sp|B9DHT4|ARIA_ARATH ARM REPEAT PROTEIN INTERACTING WITH ABF2 OS=Arabidopsis thaliana OX=3702 GN=ARIA PE=1 SV=2	ARIA
C2S51_002535	0.92609	0.6726	0.412687	0.680472	0.020069	0.0352575	TR	SNF2	sp|Q0PCS3|CHR25_ARATH Protein CHROMATIN REMODELING 25 OS=Arabidopsis thaliana OX=3702 GN=CHR25 PE=1 SV=1	CHR25
C2S51_002633	3.81814	10.74	17.3045	12.8343	4.71801	3.96398	TR	ARID	sp|Q9LG02|HMG11_ARATH Putative high mobility group B protein 11 OS=Arabidopsis thaliana OX=3702 GN=HMGB11 PE=1 SV=2	HMGB11
C2S51_002749	2.21246	1.92606	0.921915	1.43635	0	0.00698413	TR	SNF2	sp|F4I8S3|CLSY3_ARATH SNF2 domain-containing protein CLASSY 3 OS=Arabidopsis thaliana OX=3702 GN=CLSY3 PE=1 SV=1	CLSY3
C2S51_003117	3.14196	1.684	1.57104	6.54172	0.992722	1.32874	TR	TAZ	sp|Q9FMK7|BT1_ARATH BTB/POZ and TAZ domain-containing protein 1 OS=Arabidopsis thaliana OX=3702 GN=BT1 PE=1 SV=1	BT1
C2S51_003119	8.29558	9.30123	9.65326	7.61538	10.2194	12.2401	TR	mTERF	sp|Q9FGR7|PP426_ARATH Pentatricopeptide repeat-containing protein At5g50280, chloroplastic OS=Arabidopsis thaliana OX=3702 GN=EMB1006 PE=2 SV=1	EMB1006
C2S51_038888	2.39983	2.36511	1.95274	0.645074	0.268114	0.246155	RKs	RLK-Pelle_LRR-XII-1	sp|Q9SD62|Y3471_ARATH Putative receptor-like protein kinase At3g47110 OS=Arabidopsis thaliana OX=3702 GN=At3g47110 PE=3 SV=1	At3g47110
C2S51_038824	0.532921	0.441197	0.533495	0.544558	0.798395	0.769035	RKs	RLK-Pelle_RLCK-VIIa-1	sp|Q1PDW3|LIPG1_ARATH Receptor-like kinase LIP1 OS=Arabidopsis thaliana OX=3702 GN=LIP1 PE=1 SV=1	LIP1
C2S51_038794	1.51811	1.65179	1.60909	0.363772	0.216399	0.41881	RKs	RLK-Pelle_WAK	sp|Q9SA25|WAKLG_ARATH Wall-associated receptor kinase-like 8 OS=Arabidopsis thaliana OX=3702 GN=WAKL8 PE=2 SV=1	WAKL8
C2S51_018432	0.140914	0.0795406	0.0443719	0.150999	0	0.0901205	RKs	RLK-Pelle_LRR-XI-1	sp|O22938|PXC3_ARATH Leucine-rich repeat receptor-like tyrosine-protein kinase PXC3 OS=Arabidopsis thaliana OX=3702 GN=PXC3 PE=2 SV=1	PXC3
C2S51_018488	1.88673	1.35428	0.976499	1.96355	0.303409	0.464417	RKs	RLK-Pelle_LRK10L-2	sp|P93604|LRK10_WHEAT Rust resistance kinase Lr10 OS=Triticum aestivum OX=4565 GN=LRK10 PE=2 SV=1	LRK10
C2S51_018489	1.33575	0.862589	0.389092	0.496094	0	0.0248137	RKs	RLK-Pelle_WAK	sp|Q9S9M5|WAKLA_ARATH Wall-associated receptor kinase-like 1 OS=Arabidopsis thaliana OX=3702 GN=WAKL1 PE=2 SV=1	WAKL1
C2S51_018539	0.854535	0.1319	0.372943	1.09562	0.0334098	0.117105	RKs	RLK-Pelle_DLSV	sp|Q9SXB8|Y1133_ARATH G-type lectin S-receptor-like serine/threonine-protein kinase At1g11330 OS=Arabidopsis thaliana OX=3702 GN=At1g11330 PE=1 SV=3	At1g11330
C2S51_018576	7.53648	7.02808	5.76956	17.9498	5.32364	7.16467	RKs	RLK-Pelle_DLSV	sp|O65468|CRK8_ARATH Cysteine-rich receptor-like protein kinase 8 OS=Arabidopsis thaliana OX=3702 GN=CRK8 PE=3 SV=2	CRK8
C2S51_018632	1.88023	0.875742	0.801043	3.51793	0.056931	0.488616	RKs	RLK-Pelle_LRR-XI-1	sp|Q8VZG8|MIK2_ARATH MDIS1-interacting receptor like kinase 2 OS=Arabidopsis thaliana OX=3702 GN=MIK2 PE=1 SV=3	MIK2
C2S51_018863	9.43714	6.01785	6.13832	5.90067	0.260344	1.01298	RKs	RLK-Pelle_LRR-II	sp|Q8W4S5|Y5371_ARATH Probable LRR receptor-like serine/threonine-protein kinase At5g63710 OS=Arabidopsis thaliana OX=3702 GN=At5g63710 PE=1 SV=1	At5g63710
C2S51_018879	9.87636	10.0666	12.8567	10.6241	32.9203	35.3604	RKs	STE_STE20-Fray	sp|Q551H4|FRAY2_DICDI Serine/threonine-protein kinase fray2 OS=Dictyostelium discoideum OX=44689 GN=fray2 PE=3 SV=1	fray2
C2S51_018901	1.6282	1.34008	1.26426	1.08563	1.48312	0.794188	RKs	STE_STE11	sp|Q9SND6|M3K20_ARATH Mitogen-activated protein kinase kinase kinase 20 OS=Arabidopsis thaliana OX=3702 GN=MAPKKK20 PE=1 SV=1	MAPKKK20
C2S51_018908	0.530422	0.559476	0.213831	0.976088	0.0380705	0.0497772	RKs	RLK-Pelle_LRR-XII-1	sp|Q9ZUI0|Y2241_ARATH Putative leucine-rich repeat receptor-like serine/threonine-protein kinase At2g24130 OS=Arabidopsis thaliana OX=3702 GN=At2g24130 PE=3 SV=1	At2g24130
C2S51_018955	27.1359	25.41	28.8136	21.2404	36.0541	28.8773	RKs	TKL-Pl-1	sp|Q8RWX4|KOC1_ARATH Protein KINASE OF THE OUTER CHLOROPLAST MEMBRANE 1 OS=Arabidopsis thaliana OX=3702 GN=KOC1 PE=1 SV=1	KOC1
C2S51_018957	24.6881	18.245	16.3573	14.0816	3.93853	4.70841	RKs	RLK-Pelle_RLCK-XV	sp|Q9LSC2|Y3589_ARATH PTI1-like tyrosine-protein kinase At3g15890 OS=Arabidopsis thaliana OX=3702 GN=At3g15890 PE=2 SV=1	At3g15890
C2S51_019036	2.23471	2.14017	1.36989	3.0027	2.32905	1.1291	RKs	RLK-Pelle_DLSV	sp|Q9LW83|CE101_ARATH G-type lectin S-receptor-like serine/threonine-protein kinase CES101 OS=Arabidopsis thaliana OX=3702 GN=CES101 PE=2 SV=2	CES101
C2S51_019082	9.86433	14.1344	11.9337	14.1816	3.02331	4.99225	RKs	RLK-Pelle_LysM	sp|F4IB81|LYK3_ARATH LysM domain receptor-like kinase 3 OS=Arabidopsis thaliana OX=3702 GN=LYK3 PE=2 SV=1	LYK3
C2S51_019174	25.1394	15.1503	10.9923	10.3971	1.62078	2.15639	RKs	RLK-Pelle_RLCK-V	sp|Q3EDL4|Y1154_ARATH Probable serine/threonine-protein kinase At1g01540 OS=Arabidopsis thaliana OX=3702 GN=At1g01540 PE=1 SV=2	At1g01540
C2S51_019295	6.5911	4.75379	3.04874	9.65314	0.823547	1.08393	RKs	RLK-Pelle_RLCK-VIIa-1	sp|Q9LDZ5|PBL21_ARATH Probable serine/threonine-protein kinase PBL21 OS=Arabidopsis thaliana OX=3702 GN=PBL21 PE=1 SV=1	PBL21
C2S51_019310	10.7457	13.1854	13.6503	10.3099	13.7821	13.5208	RKs	RLK-Pelle_RLCK-XII-1	sp|Q944A7|BSK1_ARATH Serine/threonine-protein kinase BSK1 OS=Arabidopsis thaliana OX=3702 GN=BSK1 PE=1 SV=1	BSK1
C2S51_019323	7.51124	6.65241	3.24535	3.02736	0.0462478	0.131158	RKs	CMGC_CDK-CRK7-CDK9	sp|Q9ZVM9|Y1461_ARATH Probable serine/threonine-protein kinase At1g54610 OS=Arabidopsis thaliana OX=3702 GN=At1g54610 PE=1 SV=1	At1g54610
C2S51_019324	4.05443	2.66089	2.43788	2.50629	0.392474	1.30384	RKs	RLK-Pelle_LRR-Xb-1	sp|Q9LYN8|EMS1_ARATH Leucine-rich repeat receptor protein kinase EMS1 OS=Arabidopsis thaliana OX=3702 GN=EMS1 PE=1 SV=1	EMS1
C2S51_019426	0.9188	0.201578	0.376689	1.17293	0.0598755	0.540563	RKs	RLK-Pelle_RKF3	sp|O04086|Y1105_ARATH Probable receptor-like protein kinase At1g11050 OS=Arabidopsis thaliana OX=3702 GN=At1g11050 PE=2 SV=1	At1g11050
C2S51_019488	2.85454	2.38615	1.37316	1.99494	0.0409904	0.147273	RKs	TTK	sp|Q84VX4|MPS1_ARATH Serine/threonine-protein kinase MPS1 OS=Arabidopsis thaliana OX=3702 GN=MPS1 PE=2 SV=1	MPS1
C2S51_019491	5.70487	3.39607	1.84435	2.10943	0.093061	0.30835	RKs	RLK-Pelle_LRR-XI-1	sp|Q9SYQ8|CLV1_ARATH Receptor protein kinase CLAVATA1 OS=Arabidopsis thaliana OX=3702 GN=CLV1 PE=1 SV=3	CLV1
C2S51_019595	0.303848	0.142673	0.0352526	1.2393	0	0.0390018	RKs	RLK-Pelle_WAK	sp|Q9LMP1|WAK2_ARATH Wall-associated receptor kinase 2 OS=Arabidopsis thaliana OX=3702 GN=WAK2 PE=1 SV=1	WAK2
C2S51_019596	0.1208	0.0849505	0.0543536	1.94262	0.0122366	0.138465	RKs	RLK-Pelle_WAK	sp|Q9LMP1|WAK2_ARATH Wall-associated receptor kinase 2 OS=Arabidopsis thaliana OX=3702 GN=WAK2 PE=1 SV=1	WAK2
C2S51_019605	19.1702	14.6335	11.7341	22.9358	11.236	15.5982	RKs	RLK-Pelle_LRR-XI-1	sp|Q9C7T7|CEPR2_ARATH Receptor protein-tyrosine kinase CEPR2 OS=Arabidopsis thaliana OX=3702 GN=CEPR2 PE=1 SV=1	CEPR2
C2S51_019606	3.98967	8.21079	1.21187	15.2693	0.892671	2.92978	RKs	RLK-Pelle_CR4L	sp|Q9FIJ6|ACCR4_ARATH Serine/threonine-protein kinase-like protein CCR4 OS=Arabidopsis thaliana OX=3702 GN=CCR4 PE=1 SV=1	CCR4
C2S51_019612	5.33972	3.95846	4.79031	1.96565	1.87993	1.85222	RKs	RLK-Pelle_LRR-XII-1	sp|Q9SD62|Y3471_ARATH Putative receptor-like protein kinase At3g47110 OS=Arabidopsis thaliana OX=3702 GN=At3g47110 PE=3 SV=1	At3g47110
C2S51_019664	1.54441	0.640927	0.236108	0.143929	0.0217571	0.0177067	RKs	AGC_RSK-2	sp|O64682|PID_ARATH Protein kinase PINOID OS=Arabidopsis thaliana OX=3702 GN=PID PE=1 SV=1	PID
C2S51_019688	1.56063	2.91512	1.50104	2.90622	0.0321602	0.247766	RKs	RLK-Pelle_LRR-XII-1	sp|Q9FL28|FLS2_ARATH LRR receptor-like serine/threonine-protein kinase FLS2 OS=Arabidopsis thaliana OX=3702 GN=FLS2 PE=1 SV=1	FLS2
C2S51_019703	34.7414	28.1124	25.3588	76.3515	7.04786	9.75295	RKs	TKL-Pl-5	sp|Q93Z30|BHP_ARATH Serine/threonine-protein kinase 12 OS=Arabidopsis thaliana OX=3702 GN=BHP PE=1 SV=1	BHP
C2S51_019705	7.35486	12.0338	13.5288	11.8219	19.2212	19.6333	RKs	RLK-Pelle_DLSV	sp|Q9FXF2|RKF1_ARATH Probable LRR receptor-like serine/threonine-protein kinase RFK1 OS=Arabidopsis thaliana OX=3702 GN=RKF1 PE=1 SV=1	RKF1
C2S51_019718	9.13174	11.7321	7.22395	8.13727	1.27197	2.32618	RKs	RLK-Pelle_LRR-II	sp|C0LGU5|Y5457_ARATH Probable LRR receptor-like serine/threonine-protein kinase At5g45780 OS=Arabidopsis thaliana OX=3702 GN=At5g45780 PE=1 SV=1	At5g45780
C2S51_016651	2.04927	2.36856	2.29145	0.492717	0.0406889	0.100084	RKs	RLK-Pelle_LRR-I-1	sp|C0LGV0|Y5487_ARATH Probable LRR receptor-like serine/threonine-protein kinase At5g48740 OS=Arabidopsis thaliana OX=3702 GN=At5g48740 PE=1 SV=1	At5g48740
C2S51_016745	38.2491	30.8129	27.6138	8.24752	4.77136	5.25887	RKs	RLK-Pelle_RLCK-VI	sp|B5X4Z9|STU_ARATH Protein kinase STUNTED OS=Arabidopsis thaliana OX=3702 GN=STU PE=2 SV=1	STU
C2S51_016859	41.1434	32.6726	27.2459	30.1283	7.59727	9.08193	RKs	RLK-Pelle_LRR-XI-1	sp|O49545|BAME1_ARATH Leucine-rich repeat receptor-like serine/threonine-protein kinase BAM1 OS=Arabidopsis thaliana OX=3702 GN=BAM1 PE=1 SV=1	BAM1
C2S51_016882	31.2432	19.4348	15.2836	15.9066	2.13559	2.66146	RKs	RLK-Pelle_RLCK-VI	sp|B5X4Z9|STU_ARATH Protein kinase STUNTED OS=Arabidopsis thaliana OX=3702 GN=STU PE=2 SV=1	STU
C2S51_016915	7.88484	3.59918	5.29491	11.4117	1.56432	2.82522	RKs	RLK-Pelle_WAK_LRK10L-1	sp|F4HQ17|LRL14_ARATH LEAF RUST 10 DISEASE-RESISTANCE LOCUS RECEPTOR-LIKE PROTEIN KINASE-like 1.4 OS=Arabidopsis thaliana OX=3702 GN=LRK10L-1.4 PE=2 SV=2	LRK10L-1.4
C2S51_016917	0.767167	0.974797	0.374472	3.82961	0.655644	0.538882	RKs	RLK-Pelle_LRK10L-2	sp|Q9FF29|PR5K_ARATH PR5-like receptor kinase OS=Arabidopsis thaliana OX=3702 GN=PR5K PE=1 SV=1	PR5K
C2S51_016919	0.510015	0.879594	0.80978	0.439946	2.06594	1.91308	RKs	RLK-Pelle_LRK10L-2	sp|Q25AG2|LERK4_ORYSI G-type lectin S-receptor-like serine/threonine-protein kinase LECRK4 OS=Oryza sativa subsp. indica OX=39946 GN=LECRK4 PE=3 SV=1	LECRK4
C2S51_017015	23.1796	29.3696	22.8731	45.9093	11.1037	9.64771	RKs	CAMK_CDPK	sp|Q9FKW4|CDPKS_ARATH Calcium-dependent protein kinase 28 OS=Arabidopsis thaliana OX=3702 GN=CPK28 PE=1 SV=1	CPK28
C2S51_017022	9.92829	8.54024	7.96278	10.7706	2.24136	3.64494	RKs	RLK-Pelle_LRR-IX	sp|P43298|TMK1_ARATH Receptor protein kinase TMK1 OS=Arabidopsis thaliana OX=3702 GN=TMK1 PE=1 SV=1	TMK1
C2S51_017032	27.8812	8.05094	7.12006	10.0838	2.62967	2.28163	RKs	RLK-Pelle_LRR-III	sp|Q9LP77|Y1848_ARATH Probable inactive receptor kinase At1g48480 OS=Arabidopsis thaliana OX=3702 GN=RKL1 PE=1 SV=1	RKL1
C2S51_017059	1.20922	0.780788	1.28298	1.12941	2.47954	3.28893	RKs	RLK-Pelle_RLCK-VI	sp|Q8H1D6|RBK1_ARATH Receptor-like cytosolic serine/threonine-protein kinase RBK1 OS=Arabidopsis thaliana OX=3702 GN=RBK1 PE=1 SV=1	RBK1
C2S51_017060	0.984429	0.967431	0.831401	0.862911	2.23811	2.78724	RKs	RLK-Pelle_RLCK-IXb	sp|Q9FGD7|PUB50_ARATH Putative U-box domain-containing protein 50 OS=Arabidopsis thaliana OX=3702 GN=PUB50 PE=3 SV=1	PUB50
C2S51_017090	90.2554	82.2472	84.2767	67.8944	8.21382	11.7445	RKs	CAMK_OST1L	sp|Q0D4J7|SAPK2_ORYSJ Serine/threonine-protein kinase SAPK2 OS=Oryza sativa subsp. japonica OX=39947 GN=SAPK2 PE=1 SV=1	SAPK2
C2S51_017188	5.22892	4.10731	3.5025	1.51158	0.955988	1.49302	RKs	RLK-Pelle_CrRLK1L-1	sp|Q9FLW0|Y5241_ARATH Probable receptor-like protein kinase At5g24010 OS=Arabidopsis thaliana OX=3702 GN=At5g24010 PE=1 SV=1	At5g24010
C2S51_017223	7.53656	24.5355	14.0601	13.3875	3.63061	5.03156	RKs	STE_STE11	sp|Q9SND6|M3K20_ARATH Mitogen-activated protein kinase kinase kinase 20 OS=Arabidopsis thaliana OX=3702 GN=MAPKKK20 PE=1 SV=1	MAPKKK20
C2S51_017271	0.142767	0.101995	0.197094	0.0172742	0	0.0164655	RKs	RLK-Pelle_LRR-XI-1	sp|Q9M0G7|MIK1_ARATH MDIS1-interacting receptor like kinase 1 OS=Arabidopsis thaliana OX=3702 GN=MIK1 PE=1 SV=1	MIK1
C2S51_017388	19.7957	15.2651	13.3513	17.1359	3.64534	4.33027	RKs	AGC_PDK1	sp|Q4V3C8|PDPK2_ARATH 3-phosphoinositide-dependent protein kinase 2 OS=Arabidopsis thaliana OX=3702 GN=PDPK2 PE=1 SV=1	PDPK2
C2S51_017453	22.6906	27.322	27.93	50.4038	97.0153	100.173	RKs	Group-Pl-4	sp|Q9LV04|PAP14_ARATH Probable plastid-lipid-associated protein 14, chloroplastic OS=Arabidopsis thaliana OX=3702 GN=PAP14 PE=1 SV=1	PAP14
C2S51_017477	6.94048	3.43928	4.8807	4.4515	0.257371	0.813304	RKs	RLK-Pelle_LRR-III	sp|Q9SUQ3|Y4374_ARATH Probable inactive receptor kinase At4g23740 OS=Arabidopsis thaliana OX=3702 GN=At4g23740 PE=1 SV=1	At4g23740
C2S51_017489	0.901178	1.55692	3.13205	1.65388	9.8149	9.22611	RKs	RLK-Pelle_SD-2b	sp|Q9FLV4|Y5248_ARATH G-type lectin S-receptor-like serine/threonine-protein kinase At5g24080 OS=Arabidopsis thaliana OX=3702 GN=At5g24080 PE=2 SV=1	At5g24080
C2S51_017547	9.04043	8.11679	10.7575	3.75735	0.9597	0.751842	RKs	STE_STE11	sp|Q9CAD5|YODA_ARATH Mitogen-activated protein kinase kinase kinase YODA OS=Arabidopsis thaliana OX=3702 GN=YDA PE=1 SV=1	YDA
C2S51_017992	9.03114	7.80427	7.43535	4.39212	5.65702	5.49199	RKs	CMGC_MAPK	sp|Q39024|MPK4_ARATH Mitogen-activated protein kinase 4 OS=Arabidopsis thaliana OX=3702 GN=MPK4 PE=1 SV=2	MPK4
C2S51_018073	10.5738	8.10772	7.11026	8.00967	1.88606	2.41919	RKs	RLK-Pelle_LRR-VIII-1	sp|Q8GZ99|HPCA1_ARATH Leucine-rich repeat receptor protein kinase HPCA1 OS=Arabidopsis thaliana OX=3702 GN=HPCA1 PE=1 SV=1	HPCA1
C2S51_018096	44.5764	19.3816	17.8458	14.395	4.09665	4.47842	RKs	RLK-Pelle_RLCK-V	sp|Q8LEB6|Y5185_ARATH Probable receptor-like protein kinase At5g18500 OS=Arabidopsis thaliana OX=3702 GN=At5g18500 PE=2 SV=1	At5g18500
C2S51_018103	1.68554	1.41376	1.88528	1.99777	19.3539	21.0083	RKs	RLK-Pelle_LRR-XII-1	sp|Q9ZUI0|Y2241_ARATH Putative leucine-rich repeat receptor-like serine/threonine-protein kinase At2g24130 OS=Arabidopsis thaliana OX=3702 GN=At2g24130 PE=3 SV=1	At2g24130
C2S51_018162	2.1473	2.79649	1.58095	3.10351	0.538533	1.15303	RKs	CMGC_CDK-PITSLRE	sp|A2XUW1|CDKG2_ORYSI Cyclin-dependent kinase G-2 OS=Oryza sativa subsp. indica OX=39946 GN=CDKG-2 PE=3 SV=1	CDKG-2
C2S51_018180	0.343916	0.258836	0.16569	0.282777	0.0236542	0.035982	RKs	AGC_MAST	sp|Q9LE81|IRE_ARATH Probable serine/threonine protein kinase IRE OS=Arabidopsis thaliana OX=3702 GN=IRE PE=2 SV=1	IRE
C2S51_018186	0.526429	0.207897	0.337807	0.368814	0	0.0242244	RKs	RLK-Pelle_LRR-II	sp|Q94F62|BAK1_ARATH BRASSINOSTEROID INSENSITIVE 1-associated receptor kinase 1 OS=Arabidopsis thaliana OX=3702 GN=BAK1 PE=1 SV=2	BAK1
C2S51_018233	16.2732	20.7984	11.2808	12.8525	0.783552	0.770176	RKs	RLK-Pelle_LRR-XIIIb	sp|C0LGW6|ERL1_ARATH LRR receptor-like serine/threonine-protein kinase ERL1 OS=Arabidopsis thaliana OX=3702 GN=ERL1 PE=1 SV=1	ERL1
C2S51_018342	9.49268	10.6358	16.9033	12.0162	43.786	52.4796	RKs	TKL-Pl-1	sp|Q8RWX4|KOC1_ARATH Protein KINASE OF THE OUTER CHLOROPLAST MEMBRANE 1 OS=Arabidopsis thaliana OX=3702 GN=KOC1 PE=1 SV=1	KOC1
C2S51_014951	2.19798	3.2273	2.3263	1.68846	0.441001	0.569705	RKs	RLK-Pelle_SD-2b	sp|Q9XID3|Y1343_ARATH G-type lectin S-receptor-like serine/threonine-protein kinase At1g34300 OS=Arabidopsis thaliana OX=3702 GN=At1g34300 PE=1 SV=1	At1g34300
C2S51_014974	0.0922262	0.125006	0	0.170928	0	0	RKs	RLK-Pelle_LRR-XII-1	sp|Q1MX30|XA21_ORYSI Receptor kinase-like protein Xa21 OS=Oryza sativa subsp. indica OX=39946 GN=XA21 PE=1 SV=1	XA21
C2S51_014979	0.989661	0.841906	0.478786	0.611514	0.0262609	0.116806	RKs	RLK-Pelle_DLSV	sp|C0LGH3|Y5614_ARATH Probable LRR receptor-like serine/threonine-protein kinase At1g56140 OS=Arabidopsis thaliana OX=3702 GN=At1g56140 PE=2 SV=2	At1g56140
C2S51_014980	0.933851	0.521371	0.205097	1.75102	0.00979182	0.193082	RKs	RLK-Pelle_LRR-XII-1	sp|C0LGP4|Y3475_ARATH Probable LRR receptor-like serine/threonine-protein kinase At3g47570 OS=Arabidopsis thaliana OX=3702 GN=At3g47570 PE=2 SV=1	At3g47570
C2S51_014985	0.882402	0.620302	0.206242	0.108605	0.0157165	0.0373863	RKs	RLK-Pelle_LRR-XII-1	sp|C0LGP4|Y3475_ARATH Probable LRR receptor-like serine/threonine-protein kinase At3g47570 OS=Arabidopsis thaliana OX=3702 GN=At3g47570 PE=2 SV=1	At3g47570
C2S51_014989	0.685715	0.719522	0.27631	0.190308	0.0902841	0.0371817	RKs	RLK-Pelle_LRR-XII-1	sp|C0LGP4|Y3475_ARATH Probable LRR receptor-like serine/threonine-protein kinase At3g47570 OS=Arabidopsis thaliana OX=3702 GN=At3g47570 PE=2 SV=1	At3g47570
C2S51_015002	10.0196	9.46073	9.13059	18.7132	6.61159	7.3996	RKs	STE_STE11	sp|Q39008|M3K1_ARATH Mitogen-activated protein kinase kinase kinase 1 OS=Arabidopsis thaliana OX=3702 GN=MEKK1 PE=1 SV=2	MEKK1
C2S51_015132	10.8349	15.4179	6.443	39.5865	1.95722	5.67403	RKs	RLK-Pelle_LRR-III	sp|Q9SUQ3|Y4374_ARATH Probable inactive receptor kinase At4g23740 OS=Arabidopsis thaliana OX=3702 GN=At4g23740 PE=1 SV=1	At4g23740
C2S51_015153	2.0145	2.09336	0.774732	0.628773	0	0.156576	RKs	RLK-Pelle_LRR-XII-1	sp|C0LGP4|Y3475_ARATH Probable LRR receptor-like serine/threonine-protein kinase At3g47570 OS=Arabidopsis thaliana OX=3702 GN=At3g47570 PE=2 SV=1	At3g47570
C2S51_015156	0.155695	0.0739391	0.00899197	0.152131	0	0.0152713	RKs	RLK-Pelle_LRR-XII-1	sp|C0LGP4|Y3475_ARATH Probable LRR receptor-like serine/threonine-protein kinase At3g47570 OS=Arabidopsis thaliana OX=3702 GN=At3g47570 PE=2 SV=1	At3g47570
C2S51_015180	3.73274	2.54234	1.33017	2.94832	1.11054	0.854843	RKs	RLK-Pelle_LRR-XII-1	sp|C0LGP4|Y3475_ARATH Probable LRR receptor-like serine/threonine-protein kinase At3g47570 OS=Arabidopsis thaliana OX=3702 GN=At3g47570 PE=2 SV=1	At3g47570
C2S51_015192	2.71197	2.58065	2.00794	6.84008	1.44161	2.49255	RKs	RLK-Pelle_L-LEC	sp|Q9S9U1|LRK71_ARATH L-type lectin-domain containing receptor kinase VII.1 OS=Arabidopsis thaliana OX=3702 GN=LECRK71 PE=2 SV=1	LECRK71
C2S51_015244	25.9386	25.1387	20.1614	24.8162	7.48729	12.262	RKs	RLK-Pelle_LRR-V	sp|Q6R2K3|SRF3_ARATH Protein STRUBBELIG-RECEPTOR FAMILY 3 OS=Arabidopsis thaliana OX=3702 GN=SRF3 PE=1 SV=1	SRF3
C2S51_015264	9.92794	6.70864	5.40193	6.52411	9.76277	8.64484	RKs	RLK-Pelle_DLSV	sp|O81832|Y4729_ARATH G-type lectin S-receptor-like serine/threonine-protein kinase At4g27290 OS=Arabidopsis thaliana OX=3702 GN=At4g27290 PE=3 SV=4	At4g27290
C2S51_015330	3.36655	4.35964	2.54775	3.15419	0.788147	0.681383	RKs	RLK-Pelle_DLSV	sp|O81832|Y4729_ARATH G-type lectin S-receptor-like serine/threonine-protein kinase At4g27290 OS=Arabidopsis thaliana OX=3702 GN=At4g27290 PE=3 SV=4	At4g27290
C2S51_015342	29.1202	21.3517	8.29849	17.8701	20.4517	24.9827	RKs	RLK-Pelle_DLSV	sp|C0LGE0|Y1765_ARATH Probable LRR receptor-like serine/threonine-protein kinase At1g07650 OS=Arabidopsis thaliana OX=3702 GN=At1g07650 PE=1 SV=1	At1g07650
C2S51_015358	18.1376	11.4977	11.351	5.3423	7.52495	9.3425	RKs	CMGC_MAPK	sp|Q5ZCI1|MPK10_ORYSJ Mitogen-activated protein kinase 10 OS=Oryza sativa subsp. japonica OX=39947 GN=MPK10 PE=2 SV=2	MPK10
C2S51_015401	1.6531	1.92915	0.964199	2.22485	1.10014	0.755018	RKs	AGC_RSK-2	sp|Q9C8M5|WAG1_ARATH Serine/threonine-protein kinase WAG1 OS=Arabidopsis thaliana OX=3702 GN=WAG1 PE=2 SV=1	WAG1
C2S51_015402	5.51295	5.34737	2.74233	4.38388	0.7233	0.370454	RKs	RLK-Pelle_DLSV	sp|O81832|Y4729_ARATH G-type lectin S-receptor-like serine/threonine-protein kinase At4g27290 OS=Arabidopsis thaliana OX=3702 GN=At4g27290 PE=3 SV=4	At4g27290
C2S51_015470	6.42032	5.02022	5.62309	14.328	4.14538	4.99654	RKs	RLK-Pelle_LRR-I-2	sp|Q9FIU5|CRLK1_ARATH Calcium/calmodulin-regulated receptor-like kinase 1 OS=Arabidopsis thaliana OX=3702 GN=CRLK1 PE=1 SV=1	CRLK1
C2S51_015485	7.26512	13.6068	6.70626	35.9301	12.7785	14.7242	RKs	RLK-Pelle_DLSV	sp|O81832|Y4729_ARATH G-type lectin S-receptor-like serine/threonine-protein kinase At4g27290 OS=Arabidopsis thaliana OX=3702 GN=At4g27290 PE=3 SV=4	At4g27290
C2S51_015558	8.31323	7.02264	4.63057	13.3871	1.83898	2.81411	RKs	RLK-Pelle_CrRLK1L-1	sp|Q9LK35|THE1_ARATH Receptor-like protein kinase THESEUS 1 OS=Arabidopsis thaliana OX=3702 GN=THE1 PE=1 SV=1	THE1
C2S51_015576	1.31795	1.31471	0.872059	0.568654	0.0916005	0.11465	RKs	RLK-Pelle_DLSV	sp|O81832|Y4729_ARATH G-type lectin S-receptor-like serine/threonine-protein kinase At4g27290 OS=Arabidopsis thaliana OX=3702 GN=At4g27290 PE=3 SV=4	At4g27290
C2S51_015729	0.43263	0.316719	0.559711	0.128082	0.179485	0.191692	RKs	AGC_RSK-2	sp|Q9LTW5|AGC15_ARATH Serine/threonine-protein kinase AGC1-5 OS=Arabidopsis thaliana OX=3702 GN=AGC1-5 PE=1 SV=1	AGC1-5
C2S51_015789	0.836018	0.881189	0.438475	0.660437	0	0.0487059	RKs	TKL-Pl-4	sp|Q2MHE4|HT1_ARATH Serine/threonine/tyrosine-protein kinase HT1 OS=Arabidopsis thaliana OX=3702 GN=HT1 PE=1 SV=1	HT1
C2S51_015799	13.6576	18.7062	13.9046	9.90062	17.0708	20.2402	RKs	RLK-Pelle_LRR-V	sp|Q6R2J8|SRF8_ARATH Protein STRUBBELIG-RECEPTOR FAMILY 8 OS=Arabidopsis thaliana OX=3702 GN=SRF8 PE=1 SV=1	SRF8
C2S51_015802	0.0248388	0.0325588	0	0.169507	1.0561	0.4505	RKs	RLK-Pelle_LysM	sp|Q6UD73|LYK3_MEDTR LysM domain receptor-like kinase 3 OS=Medicago truncatula OX=3880 GN=LYK3 PE=1 SV=1	LYK3
C2S51_015834	35.0342	32.2101	27.578	46.0464	13.3238	15.2209	RKs	CAMK_CDPK	sp|P28582|CDPK_DAUCA Calcium-dependent protein kinase OS=Daucus carota OX=4039 PE=2 SV=2	-
C2S51_015866	0.179119	0.513934	0.0607816	0.138437	0.0381655	0.0172	RKs	RLK-Pelle_DLSV	sp|Q9LPZ9|SD113_ARATH G-type lectin S-receptor-like serine/threonine-protein kinase SD1-13 OS=Arabidopsis thaliana OX=3702 GN=SD113 PE=1 SV=2	SD113
C2S51_015868	0.213266	0.226876	0.238644	0.150697	0.506011	0.400528	RKs	RLK-Pelle_DLSV	sp|O81832|Y4729_ARATH G-type lectin S-receptor-like serine/threonine-protein kinase At4g27290 OS=Arabidopsis thaliana OX=3702 GN=At4g27290 PE=3 SV=4	At4g27290
C2S51_015874	9.05993	10.1856	10.4195	12.2623	2.52831	3.44946	RKs	RLK-Pelle_DLSV	sp|Q9SXB4|Y1130_ARATH G-type lectin S-receptor-like serine/threonine-protein kinase At1g11300 OS=Arabidopsis thaliana OX=3702 GN=At1g11300 PE=2 SV=1	At1g11300
C2S51_015910	21.9069	20.1126	14.0139	26.3912	3.44812	2.61442	RKs	RLK-Pelle_DLSV	sp|Q9ZR08|Y4230_ARATH G-type lectin S-receptor-like serine/threonine-protein kinase At4g03230 OS=Arabidopsis thaliana OX=3702 GN=At4g03230 PE=3 SV=3	At4g03230
C2S51_015911	9.32896	7.06699	3.81562	2.50572	0.12727	0.243609	RKs	RLK-Pelle_DLSV	sp|Q9ZR08|Y4230_ARATH G-type lectin S-receptor-like serine/threonine-protein kinase At4g03230 OS=Arabidopsis thaliana OX=3702 GN=At4g03230 PE=3 SV=3	At4g03230
C2S51_016071	40.6287	28.6645	25.9093	19.3737	1.9101	3.93547	RKs	TKL-Pl-6	sp|Q9C9U5|SIS8_ARATH Probable serine/threonine-protein kinase SIS8 OS=Arabidopsis thaliana OX=3702 GN=SIS8 PE=1 SV=1	SIS8
C2S51_016155	0.382462	0.336974	0.0289605	0.0674133	0	0.0286908	RKs	RLK-Pelle_DLSV	sp|Q9T0J1|CRK26_ARATH Cysteine-rich receptor-like protein kinase 26 OS=Arabidopsis thaliana OX=3702 GN=CRK26 PE=2 SV=1	CRK26
C2S51_016156	1.10829	0.897748	1.65187	0.141315	0.116201	0.238391	RKs	RLK-Pelle_DLSV	sp|Q8S9L6|CRK29_ARATH Cysteine-rich receptor-like protein kinase 29 OS=Arabidopsis thaliana OX=3702 GN=CRK29 PE=2 SV=1	CRK29
C2S51_016288	6.93384	5.34722	6.05059	4.72088	8.97578	9.50019	RKs	STE_STE11	sp|Q9C5H5|M3K5G_ARATH Mitogen-activated protein kinase kinase kinase 5 OS=Arabidopsis thaliana OX=3702 GN=MAPKKK5 PE=1 SV=1	MAPKKK5
C2S51_016321	10.0972	6.21495	6.1761	23.1155	3.3874	6.20533	RKs	RLK-Pelle_LRR-XIV	sp|C0LGK4|Y2165_ARATH Probable LRR receptor-like serine/threonine-protein kinase At2g16250 OS=Arabidopsis thaliana OX=3702 GN=At2g16250 PE=1 SV=1	At2g16250
C2S51_016348	8.09086	10.0562	7.51244	8.8214	1.33212	1.05598	RKs	RLK-Pelle_LRR-VII-3	sp|C0LGS2|Y4361_ARATH Probable LRR receptor-like serine/threonine-protein kinase At4g36180 OS=Arabidopsis thaliana OX=3702 GN=At4g36180 PE=1 SV=1	At4g36180
C2S51_016389	2.13901	4.65885	0.60318	7.16924	0.266779	1.58029	RKs	RLK-Pelle_CR4L	sp|Q9FIJ6|ACCR4_ARATH Serine/threonine-protein kinase-like protein CCR4 OS=Arabidopsis thaliana OX=3702 GN=CCR4 PE=1 SV=1	CCR4
C2S51_016518	26.6272	25.7556	22.0529	91.6551	7.19804	8.95151	RKs	TKL-Pl-5	sp|Q93Z30|BHP_ARATH Serine/threonine-protein kinase 12 OS=Arabidopsis thaliana OX=3702 GN=BHP PE=1 SV=1	BHP
C2S51_016532	8.74299	10.145	4.71824	5.2991	0.877924	1.23266	RKs	RLK-Pelle_LRR-II	sp|C0LGU5|Y5457_ARATH Probable LRR receptor-like serine/threonine-protein kinase At5g45780 OS=Arabidopsis thaliana OX=3702 GN=At5g45780 PE=1 SV=1	At5g45780
C2S51_016534	0.224204	0.278795	0.124813	0.362417	0.0288556	0.0188523	RKs	RLK-Pelle_LRR-XII-1	sp|C0LGP4|Y3475_ARATH Probable LRR receptor-like serine/threonine-protein kinase At3g47570 OS=Arabidopsis thaliana OX=3702 GN=At3g47570 PE=2 SV=1	At3g47570
C2S51_016560	0.0659425	0.0817728	0	0.281027	0.0170793	0.0158294	RKs	RLK-Pelle_WAK	sp|Q9S9M3|WAKLC_ARATH Wall-associated receptor kinase-like 3 OS=Arabidopsis thaliana OX=3702 GN=WAKL3 PE=2 SV=2	WAKL3
C2S51_016564	0.0471496	0	0.0259227	0.179807	0	0.0256813	RKs	RLK-Pelle_WAK	sp|Q9S9M5|WAKLA_ARATH Wall-associated receptor kinase-like 1 OS=Arabidopsis thaliana OX=3702 GN=WAKL1 PE=2 SV=1	WAKL1
C2S51_016593	6.58546	8.09425	6.63388	19.139	9.65535	14.2109	RKs	RLK-Pelle_DLSV	sp|Q9CAC3|CRK43_ARATH Cysteine-rich receptor-like protein kinase 43 OS=Arabidopsis thaliana OX=3702 GN=CRK43 PE=2 SV=2	CRK43
C2S51_013271	29.2723	37.9577	23.9818	26.2781	33.9731	31.1104	RKs	CAMK_CDPK	sp|Q9ZUZ2|CAMK3_ARATH CDPK-related kinase 3 OS=Arabidopsis thaliana OX=3702 GN=CRK3 PE=1 SV=1	CRK3
C2S51_013349	3.42615	5.45341	4.02177	7.21973	3.98743	2.9443	RKs	CAMK_CDPK	sp|Q38868|CDPK9_ARATH Calcium-dependent protein kinase 9 OS=Arabidopsis thaliana OX=3702 GN=CPK9 PE=1 SV=1	CPK9
C2S51_013433	17.2928	13.6577	10.9966	8.90789	2.54461	2.99059	RKs	AGC_RSK-2	sp|Q9SUA3|D6KL1_ARATH Serine/threonine-protein kinase D6PKL1 OS=Arabidopsis thaliana OX=3702 GN=D6PKL1 PE=1 SV=1	D6PKL1
C2S51_013463	0.723408	0.638416	0.460997	0.274543	0	0.0679732	RKs	RLK-Pelle_LRR-XI-1	sp|F4K6B8|RGI4_ARATH Leucine-rich repeat receptor-like serine/threonine-protein kinase RGI4 OS=Arabidopsis thaliana OX=3702 GN=RGI4 PE=1 SV=1	RGI4
C2S51_013500	19.6443	15.6234	12.5997	29.8649	3.6065	5.76421	RKs	RLK-Pelle_DLSV	sp|Q93YN1|CRPK1_ARATH Cold-responsive protein kinase 1 OS=Arabidopsis thaliana OX=3702 GN=CRPK1 PE=1 SV=1	CRPK1
C2S51_013508	46.6321	37.7408	32.4013	47.2626	14.41	17.0674	RKs	CAMK_CDPK	sp|A5A7I7|CDPK4_SOLTU Calcium-dependent protein kinase 4 OS=Solanum tuberosum OX=4113 GN=CPK4 PE=2 SV=1	CPK4
C2S51_013585	21.6088	18.1506	15.8994	29.6844	5.14172	4.91951	RKs	TKL-Pl-5	sp|F4IS56|ILK1_ARATH Integrin-linked protein kinase 1 OS=Arabidopsis thaliana OX=3702 GN=ILK1 PE=1 SV=1	ILK1
C2S51_013637	0.0704095	0	0.111579	0	0.190727	0.281554	RKs	RLK-Pelle_RLCK-VIIa-1	sp|Q9LDZ5|PBL21_ARATH Probable serine/threonine-protein kinase PBL21 OS=Arabidopsis thaliana OX=3702 GN=PBL21 PE=1 SV=1	PBL21
C2S51_013689	14.1484	11.3734	9.82009	25.9512	7.4619	8.62563	RKs	RLK-Pelle_LRR-IX	sp|Q9LK43|TMK4_ARATH Receptor-like kinase TMK4 OS=Arabidopsis thaliana OX=3702 GN=TMK4 PE=1 SV=1	TMK4
C2S51_013777	0.838866	0.990816	1.23716	0.914834	1.49992	1.36155	RKs	RLK-Pelle_LRR-XII-1	sp|Q9SD62|Y3471_ARATH Putative receptor-like protein kinase At3g47110 OS=Arabidopsis thaliana OX=3702 GN=At3g47110 PE=3 SV=1	At3g47110
C2S51_013788	20.6286	14.9753	13.6552	25.9522	4.54445	6.73322	RKs	AGC_NDR	sp|Q2LZZ7|TRC_DROPS Serine/threonine-protein kinase tricornered OS=Drosophila pseudoobscura pseudoobscura OX=46245 GN=trc PE=3 SV=1	trc
C2S51_013804	0.982315	1.06779	0.776209	0.620026	0	0	RKs	STE_STE20-Fray	sp|O23304|BLUS1_ARATH Serine/threonine-protein kinase BLUS1 OS=Arabidopsis thaliana OX=3702 GN=BLUS1 PE=1 SV=1	BLUS1
C2S51_013873	29.6234	31.7566	30.8132	58.3845	10.0718	9.4488	RKs	WNK_NRBP	sp|Q9CAV6|WNK1_ARATH Serine/threonine-protein kinase WNK1 OS=Arabidopsis thaliana OX=3702 GN=WNK1 PE=1 SV=1	WNK1
C2S51_013974	6.6847	6.30869	5.46605	2.34137	0.922581	1.54063	RKs	RLK-Pelle_RLCK-VI	sp|B5X4Z9|STU_ARATH Protein kinase STUNTED OS=Arabidopsis thaliana OX=3702 GN=STU PE=2 SV=1	STU
C2S51_014102	21.211	19.1027	15.218	10.247	3.14988	4.70938	RKs	AGC_RSK-2	sp|Q9SUA3|D6KL1_ARATH Serine/threonine-protein kinase D6PKL1 OS=Arabidopsis thaliana OX=3702 GN=D6PKL1 PE=1 SV=1	D6PKL1
C2S51_014229	0.213433	0.430285	0.359577	0.328613	0.0152157	0.388738	RKs	RLK-Pelle_RKF3	sp|O04086|Y1105_ARATH Probable receptor-like protein kinase At1g11050 OS=Arabidopsis thaliana OX=3702 GN=At1g11050 PE=2 SV=1	At1g11050
C2S51_014293	6.92796	4.20608	4.1024	2.6191	0.553815	1.33892	RKs	RLK-Pelle_LRK10L-2	sp|P93604|LRK10_WHEAT Rust resistance kinase Lr10 OS=Triticum aestivum OX=4565 GN=LRK10 PE=2 SV=1	LRK10
C2S51_014413	1.61099	1.17561	0.833281	0.60276	0.0876188	0.112081	RKs	Group-Pl-2	sp|Q9Z0H0|CDC7_MOUSE Cell division cycle 7-related protein kinase OS=Mus musculus OX=10090 GN=Cdc7 PE=1 SV=2	Cdc7
C2S51_014415	2.31763	1.74307	2.00561	2.76448	0.707209	1.1571	RKs	RLK-Pelle_LRR-VI-2	sp|Q9LYN6|Y3565_ARATH Probable inactive receptor-like protein kinase At3g56050 OS=Arabidopsis thaliana OX=3702 GN=At3g56050 PE=2 SV=1	At3g56050
C2S51_014473	2.40374	1.76147	1.01391	1.26416	0.116581	0.137167	RKs	RLK-Pelle_SD-2b	sp|Q25AG3|LERK3_ORYSI G-type lectin S-receptor-like serine/threonine-protein kinase LECRK3 OS=Oryza sativa subsp. indica OX=39946 GN=LECRK3 PE=3 SV=2	LECRK3
C2S51_014526	4.6191	5.20401	5.01641	12.8179	10.464	14.7324	RKs	RLK-Pelle_WAK_LRK10L-1	sp|Q9LZM4|WAKLQ_ARATH Wall-associated receptor kinase-like 20 OS=Arabidopsis thaliana OX=3702 GN=WAKL20 PE=2 SV=1	WAKL20
C2S51_014557	1.79648	1.83846	2.37883	3.93281	1.09531	2.33961	RKs	RLK-Pelle_RLCK-VIIa-2	sp|Q65XV8|RK176_ORYSJ Receptor-like cytoplasmic kinase 176 OS=Oryza sativa subsp. japonica OX=39947 GN=RLCK176 PE=1 SV=1	RLCK176
C2S51_014582	2.75187	4.52781	7.29691	4.59778	10.6813	5.43064	RKs	RLK-Pelle_DLSV	sp|Q93YN1|CRPK1_ARATH Cold-responsive protein kinase 1 OS=Arabidopsis thaliana OX=3702 GN=CRPK1 PE=1 SV=1	CRPK1
C2S51_014616	0.108467	0.125017	0.0504696	0.155083	0	0.0543319	RKs	RLK-Pelle_WAK	sp|Q9LMP1|WAK2_ARATH Wall-associated receptor kinase 2 OS=Arabidopsis thaliana OX=3702 GN=WAK2 PE=1 SV=1	WAK2
C2S51_014644	2.99526	3.29424	2.08053	2.57032	0.0230437	0.0449235	RKs	RLK-Pelle_LRR-III	sp|C0LGP9|IMK3_ARATH Probable leucine-rich repeat receptor-like protein kinase IMK3 OS=Arabidopsis thaliana OX=3702 GN=IMK3 PE=1 SV=1	IMK3
C2S51_014678	75.2201	56.5634	61.245	53.575	12.2899	18.7031	RKs	CAMK_CAMKL-CHK1	sp|Q7X996|CIPK2_ORYSJ CBL-interacting protein kinase 2 OS=Oryza sativa subsp. japonica OX=39947 GN=CIPK2 PE=2 SV=1	CIPK2
C2S51_014683	0.911508	1.18777	2.29246	1.09306	0.206386	1.30651	RKs	WNK_NRBP	sp|Q9SCU5|WNK5_ARATH Probable serine/threonine-protein kinase WNK5 OS=Arabidopsis thaliana OX=3702 GN=WNK5 PE=1 SV=2	WNK5
C2S51_014706	8.10153	4.95221	3.38198	1.08135	0.386177	0.577911	RKs	RLK-Pelle_LRR-VII-1	sp|Q9LY03|IRK_ARATH Probable LRR receptor-like serine/threonine-protein kinase IRK OS=Arabidopsis thaliana OX=3702 GN=IRK PE=1 SV=1	IRK
C2S51_014713	5.00609	3.3807	3.60152	2.48135	0.782019	0.992303	RKs	Group-Pl-4	sp|Q9LZV4|STN8_ARATH Serine/threonine-protein kinase STN8, chloroplastic OS=Arabidopsis thaliana OX=3702 GN=STN8 PE=2 SV=1	STN8
C2S51_014714	29.7014	29.3128	21.8802	34.4289	9.07121	9.3848	RKs	RLK-Pelle_CrRLK1L-1	sp|Q9SCZ4|FERON_ARATH Receptor-like protein kinase FERONIA OS=Arabidopsis thaliana OX=3702 GN=FER PE=1 SV=1	FER
C2S51_014718	6.81798	2.36849	2.9316	1.95422	0.122134	0.180672	RKs	RLK-Pelle_LRR-III	sp|Q9LVM0|Y5830_ARATH Probable inactive receptor kinase At5g58300 OS=Arabidopsis thaliana OX=3702 GN=At5g58300 PE=1 SV=1	At5g58300
C2S51_000117	38.8107	32.8248	28.162	64.5486	18.9165	17.642	RKs	RLK-Pelle_RLCK-VIIa-2	sp|Q9LTC0|PBL19_ARATH Probable serine/threonine-protein kinase PBL19 OS=Arabidopsis thaliana OX=3702 GN=PBL19 PE=1 SV=1	PBL19
C2S51_010008	62.1163	56.1068	44.1441	35.7341	8.82389	9.25381	RKs	CAMK_CAMKL-CHK1	sp|Q8RWC9|CIPK1_ARATH CBL-interacting serine/threonine-protein kinase 1 OS=Arabidopsis thaliana OX=3702 GN=CIPK1 PE=1 SV=2	CIPK1
C2S51_010258	2.61335	2.7054	1.99082	2.29651	2.15699	0.949684	RKs	RLK-Pelle_LRR-IV	sp|C0LGG7|Y1534_ARATH Probable LRR receptor-like serine/threonine-protein kinase At1g53420 OS=Arabidopsis thaliana OX=3702 GN=At1g53420 PE=2 SV=2	At1g53420
C2S51_010335	11.1474	2.57458	3.33491	2.54729	0.313546	0.456656	RKs	RLK-Pelle_RLCK-XI	sp|Q9SAH3|Y1887_ARATH Putative receptor-like protein kinase At1g80870 OS=Arabidopsis thaliana OX=3702 GN=At1g80870 PE=3 SV=1	At1g80870
C2S51_010348	9.12498	11.6924	4.56571	15.4687	2.08635	3.57914	RKs	STE_STE11	sp|Q9SND6|M3K20_ARATH Mitogen-activated protein kinase kinase kinase 20 OS=Arabidopsis thaliana OX=3702 GN=MAPKKK20 PE=1 SV=1	MAPKKK20
C2S51_010440	14.1169	11.688	10.2816	19.8323	4.00185	3.72605	RKs	CMGC_CDK-CRK7-CDK9	sp|Q9ZVM9|Y1461_ARATH Probable serine/threonine-protein kinase At1g54610 OS=Arabidopsis thaliana OX=3702 GN=At1g54610 PE=1 SV=1	At1g54610
C2S51_010475	1.45362	1.32958	1.27671	2.77628	0.170816	0.337769	RKs	RLK-Pelle_LRR-XI-1	sp|F4K6B8|RGI4_ARATH Leucine-rich repeat receptor-like serine/threonine-protein kinase RGI4 OS=Arabidopsis thaliana OX=3702 GN=RGI4 PE=1 SV=1	RGI4
C2S51_010524	1.78996	2.14152	1.54966	1.61005	0.32484	0.620856	RKs	NEK	sp|Q6YY75|NEK6_ORYSJ Serine/threonine-protein kinase Nek6 OS=Oryza sativa subsp. japonica OX=39947 GN=NEK6 PE=1 SV=2	NEK6
C2S51_010539	43.0318	31.9179	29.1786	60.2915	14.7646	20.2083	RKs	CAMK_CDPK	sp|Q6NLQ6|CDPKW_ARATH Calcium-dependent protein kinase 32 OS=Arabidopsis thaliana OX=3702 GN=CPK32 PE=1 SV=1	CPK32
C2S51_010546	7.37335	6.32443	3.14854	1.48566	0.0521581	0.101512	RKs	RLK-Pelle_LRR-XI-1	sp|O22938|PXC3_ARATH Leucine-rich repeat receptor-like tyrosine-protein kinase PXC3 OS=Arabidopsis thaliana OX=3702 GN=PXC3 PE=2 SV=1	PXC3
C2S51_010742	380.044	225.328	228.671	106.401	9.33861	24.0146	RKs	CAMK_CAMKL-CHK1	sp|O65554|CIPK6_ARATH CBL-interacting serine/threonine-protein kinase 6 OS=Arabidopsis thaliana OX=3702 GN=CIPK6 PE=1 SV=1	CIPK6
C2S51_010780	14.406	23.5754	24.788	23.3892	44.8994	45.6792	RKs	TKL-Pl-6	sp|Q05609|CTR1_ARATH Serine/threonine-protein kinase CTR1 OS=Arabidopsis thaliana OX=3702 GN=CTR1 PE=1 SV=1	CTR1
C2S51_010858	15.6955	9.41587	7.47175	5.03507	0.961242	0.699767	RKs	RLK-Pelle_LRR-VI-1	sp|Q8LFN2|Y3037_ARATH Probable inactive leucine-rich repeat receptor-like protein kinase At3g03770 OS=Arabidopsis thaliana OX=3702 GN=At3g03770 PE=1 SV=1	At3g03770
C2S51_010897	6.39219	7.09763	1.80554	4.33343	0.840268	0.9264	RKs	RLK-Pelle_Extensin	sp|Q8RWW0|ALE2_ARATH Receptor-like serine/threonine-protein kinase ALE2 OS=Arabidopsis thaliana OX=3702 GN=ALE2 PE=1 SV=1	ALE2
C2S51_010994	21.4398	14.1155	10.3096	8.91816	2.26792	2.25983	RKs	RLK-Pelle_RLCK-V	sp|Q8LEB6|Y5185_ARATH Probable receptor-like protein kinase At5g18500 OS=Arabidopsis thaliana OX=3702 GN=At5g18500 PE=2 SV=1	At5g18500
C2S51_011043	22.486	18.5237	20.4403	14.2461	18.3127	21.2542	RKs	CAMK_OST1L	sp|Q940H6|SRK2E_ARATH Serine/threonine-protein kinase SRK2E OS=Arabidopsis thaliana OX=3702 GN=SRK2E PE=1 SV=1	SRK2E
C2S51_011195	4.85111	5.4816	4.19438	4.34208	5.586	3.52313	RKs	TKL-Pl-4	sp|Q9SSA4|CBC1_ARATH Serine/threonine-protein kinase 54 OS=Arabidopsis thaliana OX=3702 GN=CBC1 PE=1 SV=1	CBC1
C2S51_011203	3.42776	4.13284	2.80222	3.02602	0.811278	1.46443	RKs	RLK-Pelle_LRR-XI-1	sp|Q9FL51|Y5694_ARATH Probably inactive leucine-rich repeat receptor-like protein kinase At5g06940 OS=Arabidopsis thaliana OX=3702 GN=At5g06940 PE=3 SV=1	At5g06940
C2S51_011229	28.9754	21.4768	14.8932	63.4169	3.60745	4.24775	RKs	CAMK_CDPK	sp|Q6NLQ6|CDPKW_ARATH Calcium-dependent protein kinase 32 OS=Arabidopsis thaliana OX=3702 GN=CPK32 PE=1 SV=1	CPK32
C2S51_011233	0.143538	0.124875	0.12877	0.256572	0.0152406	0.0698896	RKs	RLK-Pelle_DLSV	sp|O65468|CRK8_ARATH Cysteine-rich receptor-like protein kinase 8 OS=Arabidopsis thaliana OX=3702 GN=CRK8 PE=3 SV=2	CRK8
C2S51_011345	0.516138	0.495615	0.39755	1.01812	0.205759	0.379425	RKs	RLK-Pelle_SD-2b	sp|Q25AG3|LERK3_ORYSI G-type lectin S-receptor-like serine/threonine-protein kinase LECRK3 OS=Oryza sativa subsp. indica OX=39946 GN=LECRK3 PE=3 SV=2	LECRK3
C2S51_011377	4.82061	3.0194	3.25026	11.1491	0.257116	0.14268	RKs	AGC_RSK-2	sp|Q9LSF1|OXI1_ARATH Serine/threonine-protein kinase OXI1 OS=Arabidopsis thaliana OX=3702 GN=OXI1 PE=1 SV=1	OXI1
C2S51_011491	1.55597	1.92195	1.13668	3.01955	0.300318	0.625772	RKs	RLK-Pelle_LRR-III	sp|Q94C77|RPKL_ARATH Receptor protein kinase-like protein At4g34220 OS=Arabidopsis thaliana OX=3702 GN=At4g34220 PE=2 SV=1	At4g34220
C2S51_011669	0.489412	0.525022	0.400374	0.755579	0.0187633	0.113763	RKs	RLK-Pelle_LRR-III	sp|Q9SJQ1|PXC1_ARATH Leucine-rich repeat receptor-like protein kinase PXC1 OS=Arabidopsis thaliana OX=3702 GN=PXC1 PE=1 SV=1	PXC1
C2S51_011722	51.8018	45.936	38.284	62.7478	17.1367	21.2142	RKs	RLK-Pelle_LRR-V	sp|Q9C8M9|SRF6_ARATH Protein STRUBBELIG-RECEPTOR FAMILY 6 OS=Arabidopsis thaliana OX=3702 GN=SRF6 PE=1 SV=1	SRF6
C2S51_011773	4.2238	5.274	2.85813	13.0231	0.435953	1.72907	RKs	RLK-Pelle_RLCK-VIIa-2	sp|Q9ZUF4|RIPK_ARATH Serine/threonine-protein kinase RIPK OS=Arabidopsis thaliana OX=3702 GN=RIPK PE=1 SV=1	RIPK
C2S51_011803	0.82284	1.73561	1.56554	1.51377	2.88168	2.57657	RKs	RLK-Pelle_RLCK-IXb	sp|Q9FKG6|PUB52_ARATH U-box domain-containing protein 52 OS=Arabidopsis thaliana OX=3702 GN=PUB52 PE=2 SV=1	PUB52
C2S51_011819	3.38829	2.05966	1.49415	1.44273	0.406976	0.441885	RKs	RLK-Pelle_Extensin	sp|Q8RWW0|ALE2_ARATH Receptor-like serine/threonine-protein kinase ALE2 OS=Arabidopsis thaliana OX=3702 GN=ALE2 PE=1 SV=1	ALE2
C2S51_011833	25.788	19.1502	13.7659	11.5181	3.11444	3.56992	RKs	RLK-Pelle_PERK-2	sp|P0DH62|Y4407_SELML Inactive protein kinase SELMODRAFT_444075 OS=Selaginella moellendorffii OX=88036 GN=SELMODRAFT_444075 PE=2 SV=1	SELMODRAFT_444075
C2S51_011871	10.9547	13.3356	8.31679	7.21487	1.37188	1.80225	RKs	RLK-Pelle_LRR-III	sp|C0LGQ9|GHR1_ARATH LRR receptor-like serine/threonine-protein kinase GHR1 OS=Arabidopsis thaliana OX=3702 GN=GHR1 PE=1 SV=2	GHR1
C2S51_011890	2.29203	3.54423	2.12856	1.88168	0.423647	0.278918	RKs	AGC_RSK-2	sp|O64682|PID_ARATH Protein kinase PINOID OS=Arabidopsis thaliana OX=3702 GN=PID PE=1 SV=1	PID
C2S51_012011	28.5571	28.7143	16.3288	14.0014	2.44217	3.61195	RKs	RLK-Pelle_LRR-VII-2	sp|Q9FK63|CARLK_ARATH Calmodulin-binding receptor kinase CaMRLK OS=Arabidopsis thaliana OX=3702 GN=CAMRLK PE=1 SV=1	CAMRLK
C2S51_012012	11.2395	7.74943	9.12593	9.43452	17.3237	17.123	RKs	CAMK_CAMKL-CHK1	sp|Q9SN43|CIPKC_ARATH CBL-interacting serine/threonine-protein kinase 12 OS=Arabidopsis thaliana OX=3702 GN=CIPK12 PE=1 SV=1	CIPK12
C2S51_012015	1.80861	1.2296	1.18608	1.30465	0.300925	0.277247	RKs	RLK-Pelle_LRR-VI-2	sp|C0LGQ4|MDIS2_ARATH Protein MALE DISCOVERER 2 OS=Arabidopsis thaliana OX=3702 GN=MDIS2 PE=1 SV=1	MDIS2
C2S51_012070	5.68943	6.18312	5.74762	5.00148	6.42369	7.43241	RKs	RLK-Pelle_LRR-XI-1	sp|Q9SGP2|HSL1_ARATH Receptor-like protein kinase HSL1 OS=Arabidopsis thaliana OX=3702 GN=HSL1 PE=1 SV=1	HSL1
C2S51_012113	21.6175	10.3687	8.00116	8.00847	1.19322	1.73803	RKs	RLK-Pelle_LRR-V	sp|Q06BH3|SRF1_ARATH Protein STRUBBELIG-RECEPTOR FAMILY 1 OS=Arabidopsis thaliana OX=3702 GN=SRF1 PE=1 SV=2	SRF1
C2S51_012172	2.99975	1.89434	1.15011	4.94513	0.170816	0.371642	RKs	RLK-Pelle_DLSV	sp|Q9SXB8|Y1133_ARATH G-type lectin S-receptor-like serine/threonine-protein kinase At1g11330 OS=Arabidopsis thaliana OX=3702 GN=At1g11330 PE=1 SV=3	At1g11330
C2S51_012174	0.997107	0.94374	0.836717	1.49215	1.08086	5.47715	RKs	RLK-Pelle_DLSV	sp|Q9LPZ9|SD113_ARATH G-type lectin S-receptor-like serine/threonine-protein kinase SD1-13 OS=Arabidopsis thaliana OX=3702 GN=SD113 PE=1 SV=2	SD113
C2S51_012176	0.42688	0.201379	0.48081	1.93969	0.0513165	1.12445	RKs	RLK-Pelle_DLSV	sp|Q9SXB8|Y1133_ARATH G-type lectin S-receptor-like serine/threonine-protein kinase At1g11330 OS=Arabidopsis thaliana OX=3702 GN=At1g11330 PE=1 SV=3	At1g11330
C2S51_012178	7.73602	4.91806	3.82773	3.94507	0.193872	0.571238	RKs	RLK-Pelle_DLSV	sp|O81905|SD18_ARATH Receptor-like serine/threonine-protein kinase SD1-8 OS=Arabidopsis thaliana OX=3702 GN=SD18 PE=1 SV=1	SD18
C2S51_012210	1.84731	0.582656	1.16819	1.03552	0.129444	0.13706	RKs	RLK-Pelle_RLCK-VIIa-1	sp|F4JEQ2|PBL23_ARATH Probable serine/threonine-protein kinase PBL23 OS=Arabidopsis thaliana OX=3702 GN=PBL23 PE=2 SV=1	PBL23
C2S51_012290	2.61471	3.59162	1.61719	2.68809	0.408538	0.308821	RKs	RLK-Pelle_LRR-III	sp|C0LGP9|IMK3_ARATH Probable leucine-rich repeat receptor-like protein kinase IMK3 OS=Arabidopsis thaliana OX=3702 GN=IMK3 PE=1 SV=1	IMK3
C2S51_012308	0.622214	0.202628	0.237552	1.88932	0.0636001	0.322693	RKs	RLK-Pelle_LRR-III	sp|Q9LP77|Y1848_ARATH Probable inactive receptor kinase At1g48480 OS=Arabidopsis thaliana OX=3702 GN=RKL1 PE=1 SV=1	RKL1
C2S51_012343	24.826	24.2988	15.7356	36.8115	6.35154	9.0694	RKs	RLK-Pelle_LRR-IX	sp|Q9SIT1|TMK3_ARATH Receptor-like kinase TMK3 OS=Arabidopsis thaliana OX=3702 GN=TMK3 PE=1 SV=1	TMK3
C2S51_012349	0.865738	0.627884	0.472193	0.510123	0.0154977	0.111034	RKs	RLK-Pelle_LRR-Xb-1	sp|Q9ZPS9|BRL2_ARATH Serine/threonine-protein kinase BRI1-like 2 OS=Arabidopsis thaliana OX=3702 GN=BRL2 PE=1 SV=1	BRL2
C2S51_012397	4.6953	6.23937	3.97206	1.00062	0.42866	0.879262	RKs	RLK-Pelle_RLCK-XIII	sp|A2XW02|STRK1_ORYSI Salt tolerance receptor-like cytoplasmic kinase 1 OS=Oryza sativa subsp. indica OX=39946 GN=OsI_16820 PE=2 SV=1	OsI_16820
C2S51_012625	9.20441	11.8307	5.66227	8.5834	0.212618	0.284076	RKs	Aur	sp|Q9M077|AUR1_ARATH Serine/threonine-protein kinase Aurora-1 OS=Arabidopsis thaliana OX=3702 GN=AUR1 PE=1 SV=1	AUR1
C2S51_012628	4.12056	4.78614	3.90661	11.1369	7.37448	8.75918	RKs	RLK-Pelle_LRR-XI-1	sp|P47735|RLK5_ARATH Receptor-like protein kinase 5 OS=Arabidopsis thaliana OX=3702 GN=RLK5 PE=1 SV=1	RLK5
C2S51_012803	3.04484	2.84202	1.95233	1.11266	0.276431	0.254957	RKs	AGC_RSK-2	sp|P15792|KPK1_PHAVU Protein kinase PVPK-1 OS=Phaseolus vulgaris OX=3885 PE=2 SV=1	-
C2S51_012912	8.86297	9.2074	7.30926	5.35952	0.635199	0.633146	RKs	RLK-Pelle_RLCK-VIIa-2	sp|Q9SRH7|PBL35_ARATH Serine/threonine-protein kinase PBL35 OS=Arabidopsis thaliana OX=3702 GN=PBL35 PE=1 SV=1	PBL35
C2S51_013008	1.24713	0.395267	0.411248	0.416908	0.0138859	0.035174	RKs	RLK-Pelle_CrRLK1L-1	sp|O80462|XLG1_ARATH Extra-large guanine nucleotide-binding protein 1 OS=Arabidopsis thaliana OX=3702 GN=XLG1 PE=1 SV=2	XLG1
C2S51_013013	1.27967	1.18411	0.602541	1.29087	0.030588	0.143335	RKs	RLK-Pelle_CrRLK1L-1	sp|Q9SCZ4|FERON_ARATH Receptor-like protein kinase FERONIA OS=Arabidopsis thaliana OX=3702 GN=FER PE=1 SV=1	FER
C2S51_013014	17.2511	13.3604	7.78721	8.03488	0.171863	0.807762	RKs	RLK-Pelle_CrRLK1L-1	sp|Q9SCZ4|FERON_ARATH Receptor-like protein kinase FERONIA OS=Arabidopsis thaliana OX=3702 GN=FER PE=1 SV=1	FER
C2S51_013031	11.0605	9.19869	9.91389	11.8707	2.7348	3.37771	RKs	RLK-Pelle_LRR-I-2	sp|Q9LFV3|CRLK2_ARATH Calcium/calmodulin-regulated receptor-like kinase 2 OS=Arabidopsis thaliana OX=3702 GN=CRLK2 PE=2 SV=1	CRLK2
C2S51_013046	11.7636	10.557	6.60255	5.73178	1.42911	1.36637	RKs	RLK-Pelle_LRR-II	sp|Q9LFS4|NIK1_ARATH Protein NSP-INTERACTING KINASE 1 OS=Arabidopsis thaliana OX=3702 GN=NIK1 PE=1 SV=1	NIK1
C2S51_013080	1.66117	1.05467	0.448388	3.82753	0.186094	0.492762	RKs	RLK-Pelle_LysM	sp|O64825|LYK4_ARATH LysM domain receptor-like kinase 4 OS=Arabidopsis thaliana OX=3702 GN=LYK4 PE=1 SV=1	LYK4
C2S51_013164	2.20897	1.68588	1.09685	0.80601	0.083335	0.329777	RKs	AGC_RSK-2	sp|Q9LTW5|AGC15_ARATH Serine/threonine-protein kinase AGC1-5 OS=Arabidopsis thaliana OX=3702 GN=AGC1-5 PE=1 SV=1	AGC1-5
C2S51_000092	1.47103	1.76974	1.32021	3.0845	0.76901	1.21602	RKs	RLK-Pelle_DLSV	sp|C0LGH3|Y5614_ARATH Probable LRR receptor-like serine/threonine-protein kinase At1g56140 OS=Arabidopsis thaliana OX=3702 GN=At1g56140 PE=2 SV=2	At1g56140
C2S51_008162	5.85151	2.70862	3.04166	3.91829	1.77882	2.54244	RKs	RLK-Pelle_LRR-VI-1	sp|Q8LFN2|Y3037_ARATH Probable inactive leucine-rich repeat receptor-like protein kinase At3g03770 OS=Arabidopsis thaliana OX=3702 GN=At3g03770 PE=1 SV=1	At3g03770
C2S51_008183	13.1721	3.38094	4.24953	3.81716	0.0429499	0.0793962	RKs	RLK-Pelle_LRR-III	sp|Q9LVM0|Y5830_ARATH Probable inactive receptor kinase At5g58300 OS=Arabidopsis thaliana OX=3702 GN=At5g58300 PE=1 SV=1	At5g58300
C2S51_008187	27.6545	23.9437	19.5103	28.3599	8.11718	9.5256	RKs	RLK-Pelle_CrRLK1L-1	sp|Q9SCZ4|FERON_ARATH Receptor-like protein kinase FERONIA OS=Arabidopsis thaliana OX=3702 GN=FER PE=1 SV=1	FER
C2S51_008197	7.99759	4.94896	2.8281	1.50811	0.455325	0.500297	RKs	RLK-Pelle_LRR-VII-1	sp|Q9LY03|IRK_ARATH Probable LRR receptor-like serine/threonine-protein kinase IRK OS=Arabidopsis thaliana OX=3702 GN=IRK PE=1 SV=1	IRK
C2S51_008234	32.1771	34.8393	30.7453	54.4233	9.01105	8.04922	RKs	WNK_NRBP	sp|Q9CAV6|WNK1_ARATH Serine/threonine-protein kinase WNK1 OS=Arabidopsis thaliana OX=3702 GN=WNK1 PE=1 SV=1	WNK1
C2S51_008370	8.23124	5.2536	5.36281	3.08412	0.211554	0.649407	RKs	RLK-Pelle_RLCK-VI	sp|B5X4Z9|STU_ARATH Protein kinase STUNTED OS=Arabidopsis thaliana OX=3702 GN=STU PE=2 SV=1	STU
C2S51_008452	13.2676	11.2103	12.689	10.7121	23.4657	22.3515	RKs	RLK-Pelle_DLSV	sp|C0LGH3|Y5614_ARATH Probable LRR receptor-like serine/threonine-protein kinase At1g56140 OS=Arabidopsis thaliana OX=3702 GN=At1g56140 PE=2 SV=2	At1g56140
C2S51_008493	2.23423	1.95283	1.88107	0.657373	0.963931	1.05883	RKs	AGC_RSK-2	sp|Q1PFB9|AGC17_ARATH Serine/threonine-protein kinase AGC1-7 OS=Arabidopsis thaliana OX=3702 GN=AGC1-7 PE=1 SV=1	AGC1-7
C2S51_008560	47.7303	50.8542	39.6194	75.5905	15.0339	15.6261	RKs	CAMK_CDPK	sp|P28582|CDPK_DAUCA Calcium-dependent protein kinase OS=Daucus carota OX=4039 PE=2 SV=2	-
C2S51_008777	2.59904	1.92143	2.23536	1.52628	0.142082	0.577309	RKs	RLK-Pelle_LRK10L-2	sp|P93604|LRK10_WHEAT Rust resistance kinase Lr10 OS=Triticum aestivum OX=4565 GN=LRK10 PE=2 SV=1	LRK10
C2S51_008853	3.58103	2.9245	2.83926	3.9092	0.328143	1.15931	RKs	CMGC_MAPK	sp|Q39024|MPK4_ARATH Mitogen-activated protein kinase 4 OS=Arabidopsis thaliana OX=3702 GN=MPK4 PE=1 SV=2	MPK4
C2S51_008969	14.8643	11.1841	7.01493	10.4906	0.829902	1.09538	RKs	RLK-Pelle_WAK_LRK10L-1	sp|Q9LZM4|WAKLQ_ARATH Wall-associated receptor kinase-like 20 OS=Arabidopsis thaliana OX=3702 GN=WAKL20 PE=2 SV=1	WAKL20
C2S51_009016	4.03169	4.06037	2.92229	18.366	1.11118	2.52433	RKs	RLK-Pelle_RLCK-VIIa-2	sp|Q65XV8|RK176_ORYSJ Receptor-like cytoplasmic kinase 176 OS=Oryza sativa subsp. japonica OX=39947 GN=RLCK176 PE=1 SV=1	RLCK176
C2S51_009108	20.5006	14.8925	12.2544	14.5321	4.24165	4.40049	RKs	CMGC_DYRK-PRP4	sp|Q09690|POM1_SCHPO DYRK-family kinase pom1 OS=Schizosaccharomyces pombe (strain 972 / ATCC 24843) OX=284812 GN=pom1 PE=1 SV=1	pom1
C2S51_009109	6.87961	4.09892	3.7118	5.12764	0.910534	1.02209	RKs	RLK-Pelle_CR4L	sp|Q9LY50|ACCR3_ARATH Putative serine/threonine-protein kinase-like protein CCR3 OS=Arabidopsis thaliana OX=3702 GN=CCR3 PE=2 SV=1	CCR3
C2S51_009152	1.91439	1.56275	1.17658	1.44819	0	0.0974118	RKs	RLK-Pelle_DLSV	sp|Q93YN1|CRPK1_ARATH Cold-responsive protein kinase 1 OS=Arabidopsis thaliana OX=3702 GN=CRPK1 PE=1 SV=1	CRPK1
C2S51_009195	0.0501924	0.0637584	0.0135706	0.0118249	0.145531	0.254473	RKs	RLK-Pelle_WAK	sp|Q9LMP1|WAK2_ARATH Wall-associated receptor kinase 2 OS=Arabidopsis thaliana OX=3702 GN=WAK2 PE=1 SV=1	WAK2
C2S51_009230	3.05256	3.65874	1.81575	2.47393	0.119996	0.307121	RKs	RLK-Pelle_LRR-III	sp|C0LGP9|IMK3_ARATH Probable leucine-rich repeat receptor-like protein kinase IMK3 OS=Arabidopsis thaliana OX=3702 GN=IMK3 PE=1 SV=1	IMK3
C2S51_009267	41.0927	32.4207	25.9426	26.0253	7.1284	11.5904	RKs	CAMK_CAMKL-CHK1	sp|Q5W736|CIPKI_ORYSJ CBL-interacting protein kinase 18 OS=Oryza sativa subsp. japonica OX=39947 GN=CIPK18 PE=2 SV=1	CIPK18
C2S51_009275	6.17805	5.15	5.89794	2.06096	0.695735	1.09751	RKs	WNK_NRBP	sp|Q9SCU5|WNK5_ARATH Probable serine/threonine-protein kinase WNK5 OS=Arabidopsis thaliana OX=3702 GN=WNK5 PE=1 SV=2	WNK5
C2S51_009364	14.7649	10.9445	11.0475	19.2526	3.95517	5.65981	RKs	AGC_NDR	sp|Q2LZZ7|TRC_DROPS Serine/threonine-protein kinase tricornered OS=Drosophila pseudoobscura pseudoobscura OX=46245 GN=trc PE=3 SV=1	trc
C2S51_009378	0.483505	0.74563	1.03111	0.824886	1.71846	1.93231	RKs	RLK-Pelle_LRR-XII-1	sp|Q9SD62|Y3471_ARATH Putative receptor-like protein kinase At3g47110 OS=Arabidopsis thaliana OX=3702 GN=At3g47110 PE=3 SV=1	At3g47110
C2S51_009433	7.57509	5.87951	5.75882	2.02075	1.60217	2.12506	RKs	RLK-Pelle_LRR-XI-1	sp|Q9LVP0|Y5639_ARATH Probable leucine-rich repeat receptor-like protein kinase At5g63930 OS=Arabidopsis thaliana OX=3702 GN=At5g63930 PE=1 SV=1	At5g63930
C2S51_009496	15.545	13.0733	10.8787	29.1832	8.48523	10.6625	RKs	RLK-Pelle_LRR-IX	sp|Q9LK43|TMK4_ARATH Receptor-like kinase TMK4 OS=Arabidopsis thaliana OX=3702 GN=TMK4 PE=1 SV=1	TMK4
C2S51_009654	4.86508	1.89172	2.11114	1.34378	0.61731	1.27291	RKs	CMGC_CDKL-Cr	sp|A2XUW1|CDKG2_ORYSI Cyclin-dependent kinase G-2 OS=Oryza sativa subsp. indica OX=39946 GN=CDKG-2 PE=3 SV=1	CDKG-2
C2S51_009692	0.788091	0.760412	0.672295	1.89014	0.032481	0.117345	RKs	RLK-Pelle_DLSV	sp|O81832|Y4729_ARATH G-type lectin S-receptor-like serine/threonine-protein kinase At4g27290 OS=Arabidopsis thaliana OX=3702 GN=At4g27290 PE=3 SV=4	At4g27290
C2S51_009730	0.778704	0.394671	0.276816	0.259382	0.0180192	0	RKs	RLK-Pelle_LRR-VII-1	sp|Q9LRT1|Y3804_ARATH Probably inactive leucine-rich repeat receptor-like protein kinase At3g28040 OS=Arabidopsis thaliana OX=3702 GN=At3g28040 PE=1 SV=1	At3g28040
C2S51_009773	60.5532	23.0038	20.7816	16.7971	0.282565	0.280913	RKs	RLK-Pelle_LRR-I-2	sp|Q9FIU5|CRLK1_ARATH Calcium/calmodulin-regulated receptor-like kinase 1 OS=Arabidopsis thaliana OX=3702 GN=CRLK1 PE=1 SV=1	CRLK1
C2S51_009818	4.07081	2.53202	3.11399	5.08073	1.49177	2.60645	RKs	CAMK_CDPK	sp|Q38868|CDPK9_ARATH Calcium-dependent protein kinase 9 OS=Arabidopsis thaliana OX=3702 GN=CPK9 PE=1 SV=1	CPK9
C2S51_009888	10.8625	10.5629	8.32368	19.9159	6.67005	9.16095	RKs	WNK_NRBP	sp|Q6ICW6|WNK11_ARATH Probable serine/threonine-protein kinase WNK11 OS=Arabidopsis thaliana OX=3702 GN=WNK11 PE=2 SV=1	WNK11
C2S51_009988	10.9914	10.8102	8.15439	29.9924	2.71148	4.93129	RKs	RLK-Pelle_DLSV	sp|Q93YN1|CRPK1_ARATH Cold-responsive protein kinase 1 OS=Arabidopsis thaliana OX=3702 GN=CRPK1 PE=1 SV=1	CRPK1
C2S51_009997	31.9172	24.9402	23.1801	34.6358	7.92875	11.4405	RKs	CAMK_CDPK	sp|A5A7I7|CDPK4_SOLTU Calcium-dependent protein kinase 4 OS=Solanum tuberosum OX=4113 GN=CPK4 PE=2 SV=1	CPK4
C2S51_006578	0.273182	0.237575	0.106324	0.451701	0.0501214	0.0367534	RKs	RLK-Pelle_LRR-XI-1	sp|O22938|PXC3_ARATH Leucine-rich repeat receptor-like tyrosine-protein kinase PXC3 OS=Arabidopsis thaliana OX=3702 GN=PXC3 PE=2 SV=1	PXC3
C2S51_006597	2.49497	3.49549	1.72306	2.58162	0.35069	0.172887	RKs	RLK-Pelle_PERK-2	sp|P0DH62|Y4407_SELML Inactive protein kinase SELMODRAFT_444075 OS=Selaginella moellendorffii OX=88036 GN=SELMODRAFT_444075 PE=2 SV=1	SELMODRAFT_444075
C2S51_006994	0.190701	0.322498	0.212773	0	0.736827	0.827641	RKs	CMGC_CDK-PITSLRE	sp|A2X6X1|CDKG1_ORYSI Cyclin-dependent kinase G-1 OS=Oryza sativa subsp. indica OX=39946 GN=CDKG-1 PE=3 SV=1	CDKG-1
C2S51_007097	0.142658	0.0722294	0.376178	0.0402965	0.0548931	0.0229651	RKs	RLK-Pelle_LysM	sp|Q9SGI7|LYK2_ARATH Protein LYK2 OS=Arabidopsis thaliana OX=3702 GN=LYK2 PE=2 SV=1	LYK2
C2S51_007176	15.2031	11.8629	7.43491	8.18814	0.302322	0.722451	RKs	RLK-Pelle_LRR-II	sp|Q8W4S5|Y5371_ARATH Probable LRR receptor-like serine/threonine-protein kinase At5g63710 OS=Arabidopsis thaliana OX=3702 GN=At5g63710 PE=1 SV=1	At5g63710
C2S51_007223	26.3825	23.7347	29.7069	29.0288	52.9388	50.8435	RKs	STE_STE20-Fray	sp|Q551H4|FRAY2_DICDI Serine/threonine-protein kinase fray2 OS=Dictyostelium discoideum OX=44689 GN=fray2 PE=3 SV=1	fray2
C2S51_007613	11.2549	14.7133	10.816	12.1478	2.29229	3.54182	RKs	RLK-Pelle_LysM	sp|F4IB81|LYK3_ARATH LysM domain receptor-like kinase 3 OS=Arabidopsis thaliana OX=3702 GN=LYK3 PE=2 SV=1	LYK3
C2S51_007755	10.5167	7.91112	7.52495	16.7615	2.34481	3.2122	RKs	RLK-Pelle_RLCK-VIIa-1	sp|Q9LDZ5|PBL21_ARATH Probable serine/threonine-protein kinase PBL21 OS=Arabidopsis thaliana OX=3702 GN=PBL21 PE=1 SV=1	PBL21
C2S51_007772	12.6763	11.8061	14.7468	10.8318	24.3496	24.4845	RKs	RLK-Pelle_RLCK-XII-1	sp|Q944A7|BSK1_ARATH Serine/threonine-protein kinase BSK1 OS=Arabidopsis thaliana OX=3702 GN=BSK1 PE=1 SV=1	BSK1
C2S51_007786	3.54787	1.85499	1.816	0.956618	0	0.238778	RKs	CMGC_CDK-CRK7-CDK9	sp|Q9ZVM9|Y1461_ARATH Probable serine/threonine-protein kinase At1g54610 OS=Arabidopsis thaliana OX=3702 GN=At1g54610 PE=1 SV=1	At1g54610
C2S51_007846	0.342172	0.469251	0.126762	0.160427	0	0	RKs	RLK-Pelle_LRR-XI-1	sp|Q9LHP4|RGI1_ARATH LRR receptor-like serine/threonine-protein kinase RGI1 OS=Arabidopsis thaliana OX=3702 GN=RGI1 PE=1 SV=1	RGI1
C2S51_007889	14.715	14.785	13.7492	7.7907	10.0376	8.75587	RKs	RLK-Pelle_PERK-2	sp|Q9CAL8|PEK13_ARATH Proline-rich receptor-like protein kinase PERK13 OS=Arabidopsis thaliana OX=3702 GN=PERK13 PE=1 SV=1	PERK13
C2S51_007896	0.130842	0.127636	0.0699011	0.775532	0.0395695	0.29683	RKs	RLK-Pelle_WAK	sp|Q9LMP1|WAK2_ARATH Wall-associated receptor kinase 2 OS=Arabidopsis thaliana OX=3702 GN=WAK2 PE=1 SV=1	WAK2
C2S51_007926	0.586508	0.14395	0.249493	1.08307	0.0454245	0.126551	RKs	RLK-Pelle_RKF3	sp|O04086|Y1105_ARATH Probable receptor-like protein kinase At1g11050 OS=Arabidopsis thaliana OX=3702 GN=At1g11050 PE=2 SV=1	At1g11050
C2S51_008020	2.97415	2.49083	1.55751	2.36026	0.116292	0.305363	RKs	TTK	sp|Q84VX4|MPS1_ARATH Serine/threonine-protein kinase MPS1 OS=Arabidopsis thaliana OX=3702 GN=MPS1 PE=2 SV=1	MPS1
C2S51_008097	8.50763	8.47301	10.6141	8.09762	11.3575	10.5883	RKs	IRE1	sp|Q93VJ2|IRE1B_ARATH Serine/threonine-protein kinase/endoribonuclease IRE1b OS=Arabidopsis thaliana OX=3702 GN=IRE1B PE=2 SV=1	IRE1B
C2S51_008126	22.2973	24.3475	12.8243	15.0884	0.0598844	0.286096	RKs	CMGC_CDK-Pl	sp|Q38775|CDC2D_ANTMA Cell division control protein 2 homolog D OS=Antirrhinum majus OX=4151 GN=CDC2D PE=2 SV=1	CDC2D
C2S51_037498	6.2912	4.08254	3.98827	2.36975	0.388743	1.12738	RKs	RLK-Pelle_CrRLK1L-1	sp|Q9FLW0|Y5241_ARATH Probable receptor-like protein kinase At5g24010 OS=Arabidopsis thaliana OX=3702 GN=At5g24010 PE=1 SV=1	At5g24010
C2S51_037557	11.6545	27.5088	36.7339	29.4166	28.5437	24.0582	RKs	RLK-Pelle_RLCK-V	sp|Q3EDL4|Y1154_ARATH Probable serine/threonine-protein kinase At1g01540 OS=Arabidopsis thaliana OX=3702 GN=At1g01540 PE=1 SV=2	At1g01540
C2S51_037572	5.33362	11.9496	11.3021	10.1091	9.63692	8.25108	RKs	RLK-Pelle_LRR-III	sp|Q93Y06|Y5720_ARATH Probable inactive receptor kinase At5g67200 OS=Arabidopsis thaliana OX=3702 GN=At5g67200 PE=1 SV=1	At5g67200
C2S51_037624	7.25084	7.06395	8.05074	8.33779	2.36041	2.31457	RKs	WNK_NRBP	sp|Q6ICW6|WNK11_ARATH Probable serine/threonine-protein kinase WNK11 OS=Arabidopsis thaliana OX=3702 GN=WNK11 PE=2 SV=1	WNK11
C2S51_037789	26.1106	14.9586	18.5775	20.1361	69.9187	47.067	RKs	CMGC_MAPK	sp|Q9LUC3|MPK19_ARATH Mitogen-activated protein kinase 19 OS=Arabidopsis thaliana OX=3702 GN=MPK19 PE=1 SV=2	MPK19
C2S51_037869	19.4801	16.2497	10.1997	8.1608	2.05068	2.70567	RKs	RLK-Pelle_RLCK-V	sp|Q9SJG2|Y2296_ARATH Probable receptor-like protein kinase At2g42960 OS=Arabidopsis thaliana OX=3702 GN=At2g42960 PE=3 SV=1	At2g42960
C2S51_037926	9.38409	10.9961	10.6231	7.5957	19.7826	15.1517	RKs	RLK-Pelle_Extensin	sp|F4JEQ2|PBL23_ARATH Probable serine/threonine-protein kinase PBL23 OS=Arabidopsis thaliana OX=3702 GN=PBL23 PE=2 SV=1	PBL23
C2S51_037971	11.2869	8.00764	5.95538	4.40675	0.139375	0.287438	RKs	RLK-Pelle_LRR-XI-1	sp|Q9SGP2|HSL1_ARATH Receptor-like protein kinase HSL1 OS=Arabidopsis thaliana OX=3702 GN=HSL1 PE=1 SV=1	HSL1
C2S51_038089	8.39703	2.44309	2.71445	3.90755	0.191473	0.23162	RKs	STE_STE11	sp|Q9ZVP5|M3K18_ARATH Mitogen-activated protein kinase kinase kinase 18 OS=Arabidopsis thaliana OX=3702 GN=MAPKKK18 PE=1 SV=1	MAPKKK18
C2S51_038130	4.51788	2.15872	1.99909	1.83842	0.0810133	0.116699	RKs	CMGC_CDK-CRK7-CDK9	sp|F4I114|Y1960_ARATH Probable serine/threonine-protein kinase At1g09600 OS=Arabidopsis thaliana OX=3702 GN=At1g09600 PE=3 SV=1	At1g09600
C2S51_038148	0.0218815	0.0226346	0.0801917	0.113308	3.758	12.3593	RKs	RLK-Pelle_WAK	sp|Q9LMP1|WAK2_ARATH Wall-associated receptor kinase 2 OS=Arabidopsis thaliana OX=3702 GN=WAK2 PE=1 SV=1	WAK2
C2S51_038174	0.883557	0.771214	0.641499	1.62891	0.215616	0.636756	RKs	RLK-Pelle_LRR-XI-1	sp|O22938|PXC3_ARATH Leucine-rich repeat receptor-like tyrosine-protein kinase PXC3 OS=Arabidopsis thaliana OX=3702 GN=PXC3 PE=2 SV=1	PXC3
C2S51_038175	1.79566	1.09852	1.29792	0.99791	0.0577226	0.205464	RKs	RLK-Pelle_LRR-XI-1	sp|O22938|PXC3_ARATH Leucine-rich repeat receptor-like tyrosine-protein kinase PXC3 OS=Arabidopsis thaliana OX=3702 GN=PXC3 PE=2 SV=1	PXC3
C2S51_038176	8.1849	6.08351	4.30522	18.2538	2.14498	5.76468	RKs	RLK-Pelle_LRR-XI-1	sp|O22938|PXC3_ARATH Leucine-rich repeat receptor-like tyrosine-protein kinase PXC3 OS=Arabidopsis thaliana OX=3702 GN=PXC3 PE=2 SV=1	PXC3
C2S51_038257	0.152573	0.219639	0.170315	0.840279	0.0118928	0.136619	RKs	RLK-Pelle_WAK	sp|Q9LMN8|WAK3_ARATH Wall-associated receptor kinase 3 OS=Arabidopsis thaliana OX=3702 GN=WAK3 PE=2 SV=2	WAK3
C2S51_038264	3.77506	4.92469	3.06906	3.19358	0.811158	0.766909	RKs	RLK-Pelle_PERK-2	sp|Q9CAL8|PEK13_ARATH Proline-rich receptor-like protein kinase PERK13 OS=Arabidopsis thaliana OX=3702 GN=PERK13 PE=1 SV=1	PERK13
C2S51_038356	1.21166	1.8408	0.994655	0.774042	0.0640078	0.0608576	RKs	RLK-Pelle_LRR-XI-1	sp|Q9SYQ8|CLV1_ARATH Receptor protein kinase CLAVATA1 OS=Arabidopsis thaliana OX=3702 GN=CLV1 PE=1 SV=3	CLV1
C2S51_038492	2.20454	2.22076	1.52314	1.89092	0.263539	0.225495	RKs	RLK-Pelle_RLCK-V	sp|Q6NKZ9|Y4345_ARATH Probable receptor-like serine/threonine-protein kinase At4g34500 OS=Arabidopsis thaliana OX=3702 GN=At4g34500 PE=2 SV=1	At4g34500
C2S51_000046	25.4202	23.9158	17.2068	38.908	7.58072	10.9666	RKs	RLK-Pelle_LRR-IX	sp|Q9SIT1|TMK3_ARATH Receptor-like kinase TMK3 OS=Arabidopsis thaliana OX=3702 GN=TMK3 PE=1 SV=1	TMK3
C2S51_003326	80.885	33.0631	24.6216	32.2443	2.64949	2.86789	RKs	RLK-Pelle_RLCK-V	sp|Q8LEB6|Y5185_ARATH Probable receptor-like protein kinase At5g18500 OS=Arabidopsis thaliana OX=3702 GN=At5g18500 PE=2 SV=1	At5g18500
C2S51_003351	12.606	9.82003	6.60599	4.49816	1.24312	1.62723	RKs	TKL_CTR1-DRK-2	sp|Q9C9U5|SIS8_ARATH Probable serine/threonine-protein kinase SIS8 OS=Arabidopsis thaliana OX=3702 GN=SIS8 PE=1 SV=1	SIS8
C2S51_003513	2.86888	4.23141	7.81092	10.1224	8.39184	15.462	RKs	RLK-Pelle_LRR-XI-1	sp|F4I2N7|RLK7_ARATH Receptor-like protein kinase 7 OS=Arabidopsis thaliana OX=3702 GN=RLK7 PE=1 SV=1	RLK7
C2S51_003522	19.6539	20.6035	16.8328	27.3132	7.06668	7.61785	RKs	CAMK_CAMKL-CHK1	sp|Q9STV4|CIPK8_ARATH CBL-interacting serine/threonine-protein kinase 8 OS=Arabidopsis thaliana OX=3702 GN=CIPK8 PE=1 SV=1	CIPK8
C2S51_003574	7.37825	20.6257	29.7822	18.7906	26.81	23.3392	RKs	RLK-Pelle_RLCK-V	sp|Q3EDL4|Y1154_ARATH Probable serine/threonine-protein kinase At1g01540 OS=Arabidopsis thaliana OX=3702 GN=At1g01540 PE=1 SV=2	At1g01540
C2S51_003592	4.81553	11.8073	9.20575	9.36797	6.72414	5.64205	RKs	RLK-Pelle_LRR-III	sp|Q93Y06|Y5720_ARATH Probable inactive receptor kinase At5g67200 OS=Arabidopsis thaliana OX=3702 GN=At5g67200 PE=1 SV=1	At5g67200
C2S51_003622	2.03308	3.96318	3.2095	13.4889	2.50994	4.75335	RKs	WNK_NRBP	sp|Q6ICW6|WNK11_ARATH Probable serine/threonine-protein kinase WNK11 OS=Arabidopsis thaliana OX=3702 GN=WNK11 PE=2 SV=1	WNK11
C2S51_003715	1.52421	2.14964	2.3293	1.91817	4.57838	4.21352	RKs	RLK-Pelle_CR4L	sp|Q9SGN7|CCR12_ARATH Serine/threonine-protein kinase-like protein At1g28390 OS=Arabidopsis thaliana OX=3702 GN=At1g28390 PE=2 SV=1	At1g28390
C2S51_003748	12.61	9.44173	4.66801	4.16504	0.0756168	0.305933	RKs	RLK-Pelle_DLSV	sp|C0LGG8|Y5343_ARATH Probable LRR receptor-like serine/threonine-protein kinase At1g53430 OS=Arabidopsis thaliana OX=3702 GN=At1g53430 PE=1 SV=1	At1g53430
C2S51_003761	29.2752	16.2266	15.0458	13.7553	42.2526	29.3211	RKs	CMGC_MAPK	sp|Q9LUC3|MPK19_ARATH Mitogen-activated protein kinase 19 OS=Arabidopsis thaliana OX=3702 GN=MPK19 PE=1 SV=2	MPK19
[truncated: 423 more rows]

## Sheet: Table S9
Table S9. Module hub gene connectivity
Top 30% hub genes and connectivity of the Mecoral module		Top 30% hub genes and connectivity of the MElavenderblush2 module
gene	kWithin	gene	kWithin
[truncated: 2,242 more rows]

## Sheet: Table S10
Table S10. Core genes of the MEcol module
[truncated: 107 more rows]

[truncated: 1 more sheets: Table S11]
